# Supplementary material for: Protein abundance profiling of the Escherichia coli cytosol
Source: BMC Genomics. 2008 Feb 27;9:102. doi: 10.1186/1471-2164-9-102 (PMC2292177; doi:10.1186/1471-2164-9-102)
Supplement: Additional file 2 — Supplementary Table S2. Data on all identified proteins. [file 1471-2164-9-102-S2.xls]

## Sheet: Sheet1
SwissProt ID	SwissProt accession	Protein description	Observed parent ions	Protein score	Observable peptides	PAI lysate	emPAI	emPAI-derived copy no/cell (see Figure 2)	Detection Frequency	Molecular mass (Da)	Isoelectric point (pI)	GRAVY (Kyte-Doolittle)	number of alternating hydrophobic/hydrophilic stretches	CAI	Essentiality	hgt	Expr_value	FunCat (v.1.3) top level classification	FunCat (v.1.3) complete classification	FunCat class description	SCOP Fold	SCOP Family	SCOP Class	SCOP Fold Description	TMHMM 2.0 number of transmembrane segments	PSORT localisation	Experimentally derived localization	Group	Operon	Running Number	ribosomal protein	log copynumber
RPOB_ECOLI	P00575	DNA-directed RNA polymerase beta chain (EC 2.7.7.6) (RNAP beta subunit) (Transcriptase bet	133	6417	60	2.22	164	5590	0.0312264	150634	5	-0.39	42				2.65	63,40,06,04	63.03.01;04.05.01.01;06.10;63;04;04.05;04.05.01;63.03;63.01;40.37;40;06;	PROTEIN WITH BINDING FUNCTION OR COFACTOR REQUIREMENT (structural or catalytic); SUBCELLULAR LOCALISATION; PROTEIN FATE (folding, modification, destination); TRANSCRIPTION;	e.29	e.29.1;e.29.1;	Multi-domain proteins (alpha and beta)	beta and beta-prime subunits of DNA dependent RNA-polymerase	0	Cytoplasmic	C	high	rplJL-rpoBC	1	no	3.74741
ODP1_ECOLI	P06958	Pyruvate dehydrogenase E1 component (EC 1.2.4.1)	123	6815	42	2.93	847	14500	0.0552379	99539	5.5	-0.44	27				2.43	01,63,40,06,02	01;63.17;63;02.10;40.03;02;01.05;01.05.01;06;01.05.01.01;06.10;63.17.07;40;01.05.01.01.01;	METABOLISM; PROTEIN WITH BINDING FUNCTION OR COFACTOR REQUIREMENT (structural or catalytic); SUBCELLULAR LOCALISATION; PROTEIN FATE (folding, modification, destination); ENERGY;	c.48,c.36	c.48.1;c.36.1;	Alpha and beta proteins (a/b)	Thiamin diphosphate-binding fold (THDP-binding),Transketolase C-terminal domain-like	0	Unknown	IM	high	pdhR-aceEF-lpdA	2	no	4.16137
RPOC_ECOLI	P00577	DNA-directed RNA polymerase beta' chain (EC 2.7.7.6) (RNAP beta' subunit) (Transcriptase b	122	5840	61	2	99	4180	0.0344733	155162	7.05	-0.24	41				2.49	63,40,06,04	63.03.01;04.05.01.01;06.10;63;04;04.05;04.05.01;63.03;63.01;40.37;40;06;	PROTEIN WITH BINDING FUNCTION OR COFACTOR REQUIREMENT (structural or catalytic); SUBCELLULAR LOCALISATION; PROTEIN FATE (folding, modification, destination); TRANSCRIPTION;	e.29	e.29.1;e.29.1;	Multi-domain proteins (alpha and beta)	beta and beta-prime subunits of DNA dependent RNA-polymerase	0	Cytoplasmic		high	rplJL-rpoBC	3	no	3.62118
EFG_ECOLI	P02996	Elongation factor G (EF-G)	117	6402	30	3.9	7940	53300	0.0649409	77451	5.13	-0.29	20				2.24	40,05	05;05.04;40.03;40;05.04.02;	SUBCELLULAR LOCALISATION; PROTEIN SYNTHESIS;	c.37,d.14,b.43,d.58	c.37.1;d.58.11;b.43.3;d.14.1;	Alpha and beta proteins (a/b),Alpha and beta proteins (a+b),All beta proteins	Reductase/isomerase/elongation factor common domain,P-loop containing nucleotide triphosphate hydrolases,Ribosomal protein S5 domain 2-like,Ferredoxin-like	0	Cytoplasmic	C	high	rpsLG-fusA-tufA	4	no	4.72673
DNAK_ECOLI	P04475	Chaperone protein dnaK (Heat shock protein 70) (Heat shock 70 kDa protein) (HSP70)	105	6277	30	3.5	3160	31200	0.0523582	68985	4.67	-0.41	23				2.58	11,63,03,40,06	63.19;63;40.03;03.01.03;06;63.19.03;03.01;06.01;11.01;03;11;40;11.01.05;	CELL RESCUE, DEFENSE AND VIRULENCE; PROTEIN WITH BINDING FUNCTION OR COFACTOR REQUIREMENT (structural or catalytic); CELL CYCLE AND DNA PROCESSING; SUBCELLULAR LOCALISATION; PROTEIN FATE (folding, modification, destination);	e.20,c.55	c.55.1;e.20.1;	Alpha and beta proteins (a/b),Multi-domain proteins (alpha and beta)	Ribonuclease H-like motif,Heat shock protein 70kD (HSP70), C-terminal substrate-binding fragment	0	Cytoplasmic	C	high	dnaKJ	5	no	4.49415
RS1_ECOLI	P02349	30S ribosomal protein S1	107	5809	21	5.1	125000	264000	0.0571033	61159	4.71	-0.3	21	0.78	N*		2.12	63,05,40	05.01.01;63;05;40.03;63.03.03;63.03;63.01;05.01;40;	PROTEIN WITH BINDING FUNCTION OR COFACTOR REQUIREMENT (structural or catalytic); PROTEIN SYNTHESIS; SUBCELLULAR LOCALISATION;	b.40	b.40.4;	All beta proteins	OB-fold	0	Cytoplasmic	C	-	cmk-rpsA-himD	6	yes	5.4216
CH60_ECOLI	P06139	60 kDa chaperonin (Protein Cpn60) (groEL protein)	96	5282	24	4	10000	61000	0.0647428	57199	4.67	-0.01	12					11,06	11.01;11;06;06.01;11.01.05;	CELL RESCUE, DEFENSE AND VIRULENCE; PROTEIN FATE (folding, modification, destination);	a.129,c.8,d.56	d.56.1;a.129.1;c.8.5;	Alpha and beta proteins (a/b),Alpha and beta proteins (a+b),All alpha proteins	GroEL-like chaperone, intermediate domain,The "swivelling" beta/beta/alpha domain,GroEL-like chaperone, ATPase domain	0	Cytoplasmic	C	high		7	no	4.78533
PFLB_ECOLI	P09373	Formate acetyltransferase 1 (EC 2.3.1.54) (Pyruvate formate-lyase 1)	95	4961	34	2.79	621	12100	0.0354571	85227	5.87	-0.38	28	0.77	N		2.41	01,40,13,02	01;01.01.10;40.03;02;13.11;01.01.10.03;02.16;02.16.11;13.11.03.01;01.01;13.11.03;13;40;02.13;01.01.10.03.03;	METABOLISM; SUBCELLULAR LOCALISATION; REGULATION OF / INTERACTION WITH CELLULAR ENVIRONMENT; ENERGY;	c.7	c.7.1;	Alpha and beta proteins (a/b)	PFL-like glycyl radical enzymes	0	Cytoplasmic	C	high	focA-pflB	8	no	4.08279
EFTU_ECOLI	P02990	Elongation factor Tu (EF-Tu) (P-43)	90	4843	21	4.29	19300	89400	0.104466	43183	5.24	-0.2	13				2.14	63,40,05	63.19.05;63.19;63;05;05.04;40.03;40;40.30;05.04.02;	PROTEIN WITH BINDING FUNCTION OR COFACTOR REQUIREMENT (structural or catalytic); SUBCELLULAR LOCALISATION; PROTEIN SYNTHESIS;	b.44,c.37,b.43	b.44.1;c.37.1;b.43.3;	Alpha and beta proteins (a/b),All beta proteins	EF-Tu/eEF-1alpha/eIF2-gamma C-terminal domain,Reductase/isomerase/elongation factor common domain,P-loop containing nucleotide triphosphate hydrolases	0	Cytoplasmic	IM	high	rpsLG-fusA-tufA	9	no	4.95134
ADHE_ECOLI	P17547	Aldehyde-alcohol dehydrogenase [Includes: Alcohol dehydrogenase (EC 1.1.1.1) (ADH); Acetal	90	4856	41	2.2	156	5430	0.0407762	95997	6.76	-0.07	23	0.65	N		2.45	01,63,02	01;63;63.17;63.21.07;02;63.17.09;01.05;02.16;01.05.01;63.21.99;02.16.01.01;63.21;02.16.01;	METABOLISM; PROTEIN WITH BINDING FUNCTION OR COFACTOR REQUIREMENT (structural or catalytic); ENERGY;	c.82,e.22	c.82.1;e.22.1;	Alpha and beta proteins (a/b),Multi-domain proteins (alpha and beta)	Dehydroquinate synthase-like,ALDH-like	0	Cytoplasmic	C	high	adhE	10	no	3.7348
TIG_ECOLI	P22257	Trigger factor (TF)	84	4237	24	3.5	3160	31200	0.0524037	48194	4.64	-0.43	18				2.05	11,06,14	14.01;11.01;11.01.06;06.07;14.01.05;11;06.07.99;06;14;06.01;	CELL RESCUE, DEFENSE AND VIRULENCE; PROTEIN FATE (folding, modification, destination); CELL FATE;	d.26	d.26.1;	Alpha and beta proteins (a+b)	FKBP-like	0	Cytoplasmic	C	high		11	no	4.49415
ODP2_ECOLI	P06959	Dihydrolipoyllysine-residue acetyltransferase component of pyruvate dehydrogenase complex	82	4550	33	2.48	304	8020	0.0473217	65966	4.92	0	27	0.61	E			67,01,63,40,06,02	01;63;02.10;63.21.07;02;67.15;01.05.01;06;01.05.01.01;40.02;06.10;40;63.21;01.05.01.01.01;67;	TRANSPORT FACILITATION; METABOLISM; PROTEIN WITH BINDING FUNCTION OR COFACTOR REQUIREMENT (structural or catalytic); SUBCELLULAR LOCALISATION; PROTEIN FATE (folding, modification, destination); ENERGY;	c.43,b.84	c.43.1;b.84.1;	Alpha and beta proteins (a/b),All beta proteins	Barrel-sandwich hybrid,CoA-dependent acyltransferases	0	CytoplasmicMembrane	IM	high	pdhR-aceEF-lpdA	12	no	3.90417
G3P1_ECOLI	P06977	Glyceraldehyde-3-phosphate dehydrogenase A (EC 1.2.1.12) (GAPDH-A)	81	4120	17	4.76	58200	170000	0.0684624	35402	7.11	-0.14	13	0.83	E		2.07	67,63,40,02	02.01;63;63.21.07;40.03;02;67.15;40;63.21;67;	TRANSPORT FACILITATION; PROTEIN WITH BINDING FUNCTION OR COFACTOR REQUIREMENT (structural or catalytic); SUBCELLULAR LOCALISATION; ENERGY;	d.81,c.2	c.2.1;d.81.1;	Alpha and beta proteins (a/b),Alpha and beta proteins (a+b)	Glyceraldehyde-3-phosphate dehydrogenase-like, C-terminal domain,NAD(P)-binding Rossmann-fold domains	0	Cytoplasmic	C	high		13	no	5.23045
PGK_ECOLI	P11665	Phosphoglycerate kinase (EC 2.7.2.3)	77	4377	17	4.53	33800	124000	0.0606475	40988	4.93	0.07	13					63,01,40,02	01;63.19;63;01.04;40.03;02;01.05;01.05.01;63.19.03;01.05.01.01;02.01;40;01.05.01.01.01;	PROTEIN WITH BINDING FUNCTION OR COFACTOR REQUIREMENT (structural or catalytic); METABOLISM; SUBCELLULAR LOCALISATION; ENERGY;	c.86	c.86.1;	Alpha and beta proteins (a/b)	Phosphoglycerate kinase	0	Cytoplasmic	?	high	epd-pgk	14	no	5.09342
KPY1_ECOLI	P14178	Pyruvate kinase I (EC 2.7.1.40) (PK-1)	68	3752	25	2.72	524	11000	0.0435547	50731	5.98	-0.08	14	0.7	N		2.58	63,02	02.01;63.19;63;02;63.19.03;	PROTEIN WITH BINDING FUNCTION OR COFACTOR REQUIREMENT (structural or catalytic); ENERGY;	c.1,c.49,b.58	c.49.1;c.1.12;b.58.1;	Alpha and beta proteins (a/b),All beta proteins	TIM beta/alpha-barrel,PK beta-barrel domain-like,Pyruvate kinase C-terminal domain-like	0	Unknown	C	high	pykF	15	no	4.04139
EFTS_ECOLI	P02997	Elongation factor Ts (EF-Ts)	69	3751	17	4.06	11400	66000	0.0657375	30293	5.07	-0.13	14				2	63,40,05,06	06.10;63;05;05.04;40.03;63.03.03;63.03;40;05.04.02;06;	PROTEIN WITH BINDING FUNCTION OR COFACTOR REQUIREMENT (structural or catalytic); SUBCELLULAR LOCALISATION; PROTEIN SYNTHESIS; PROTEIN FATE (folding, modification, destination);	a.5,d.43	d.43.1;a.5.2;	Alpha and beta proteins (a+b),All alpha proteins	Elongation factor Ts (EF-Ts), dimerisation domain,RuvA C-terminal domain-like	0	Cytoplasmic	C	high	rpsB-tsf	16	no	4.81954
SYA_ECOLI	P00957	Alanyl-tRNA synthetase (EC 6.1.1.7) (Alanine--tRNA ligase) (AlaRS)	67	3363	48	1.4	23.9	1830	0.0241377	96034	5.64	-0.3	30					63,40,05	63.17;63;05;40.03;05.10;63.17.09;40;	PROTEIN WITH BINDING FUNCTION OR COFACTOR REQUIREMENT (structural or catalytic); SUBCELLULAR LOCALISATION; PROTEIN SYNTHESIS;					0	Cytoplasmic	C	low		17	no	3.26245
6PGD_ECOLI	P00350	6-phosphogluconate dehydrogenase, decarboxylating (EC 1.1.1.44)	67	3637	23	2.91	818	14200	0.0410626	51482	4.88	-0.2	10					67,01,63,02	01;63;02.07;63.21.07;02;67.15;01.05;01.05.01;01.05.01.01;02.07.01;63.21;01.05.01.01.01;67;	TRANSPORT FACILITATION; METABOLISM; PROTEIN WITH BINDING FUNCTION OR COFACTOR REQUIREMENT (structural or catalytic); ENERGY;	a.100,c.2	a.100.1;c.2.1;	Alpha and beta proteins (a/b),All alpha proteins	6-phosphogluconate dehydrogenase C-terminal domain-like,NAD(P)-binding Rossmann-fold domains	0	Unknown	C	high		18	no	4.15229
SYL_ECOLI	P07813	Leucyl-tRNA synthetase (EC 6.1.1.4) (Leucine--tRNA ligase) (LeuRS)	64	3193	39	1.64	42.8	2560	0.0160736	97235	5.03	-0.37	21					63,40,05	63.19;63;05;63.11;40.03;05.10;63.03.03;63.03;40;63.19.03;	PROTEIN WITH BINDING FUNCTION OR COFACTOR REQUIREMENT (structural or catalytic); SUBCELLULAR LOCALISATION; PROTEIN SYNTHESIS;	b.51,c.26,a.27	a.27.1;b.51.1;c.26.1;	Alpha and beta proteins (a/b),All beta proteins,All alpha proteins	Anticodon-binding domain of a subclass of class I aminoacyl-tRNA synthetases,ValRS/IleRS editing domain,Adenine nucleotide alpha hydrolase-like	0	Cytoplasmic		high		19	no	3.40824
OPPA_ECOLI	P23843	Periplasmic oligopeptide-binding protein precursor	64	3109	23	2.78	605	12000	0.0166717	60900	6.46	-0.44	16	0.41	N			67,63,40,08	67.11;63.02;63;08.16;40.28;63.01;40;08;08.16.03;67;	TRANSPORT FACILITATION; PROTEIN WITH BINDING FUNCTION OR COFACTOR REQUIREMENT (structural or catalytic); SUBCELLULAR LOCALISATION; CELLULAR TRANSPORT AND TRANSPORT MECHANISMS;	c.94	c.94.1;	Alpha and beta proteins (a/b)	Periplasmic binding protein-like II	1	Periplasmic	P	high	oppABCDF	20	no	4.07918
SYI_ECOLI	P00956	Isoleucyl-tRNA synthetase (EC 6.1.1.5) (Isoleucine--tRNA ligase) (IleRS)	65	3012	43	1.51	31.5	2150	0.0211262	104167	5.89	-0.26	38				1.17	63,40,05	63.19;63;05;40.03;05.10;63.03.03;63.03;40;63.19.03;	PROTEIN WITH BINDING FUNCTION OR COFACTOR REQUIREMENT (structural or catalytic); SUBCELLULAR LOCALISATION; PROTEIN SYNTHESIS;	b.51,c.26,a.27	a.27.1;b.51.1;c.26.1;	Alpha and beta proteins (a/b),All beta proteins,All alpha proteins	Anticodon-binding domain of a subclass of class I aminoacyl-tRNA synthetases,ValRS/IleRS editing domain,Adenine nucleotide alpha hydrolase-like	0	Cytoplasmic		high	ribF-ileS-lspA-slpA-lytB	21	no	3.33244
ENO_ECOLI	P08324	Enolase (EC 4.2.1.11) (2-phosphoglycerate dehydratase) (2-phospho-D-glycerate hydro-lyase)	59	3083	15	3.93	8580	55800	0.0446841	45525	5.23	-0.16	8				2.11	01,63,40,02	01;01.03;63.17;63;01.03.16;01.03.16.01;40.03;02;01.05;01.05.01;01.05.01.01;02.01;63.17.07;40;01.05.01.01.01;	METABOLISM; PROTEIN WITH BINDING FUNCTION OR COFACTOR REQUIREMENT (structural or catalytic); SUBCELLULAR LOCALISATION; ENERGY;	c.1,d.54	c.1.11;d.54.1;	Alpha and beta proteins (a/b),Alpha and beta proteins (a+b)	Enolase N-terminal domain-like,TIM beta/alpha-barrel	0	Cytoplasmic	C	high		22	no	4.74663
PT1_ECOLI	P08839	Phosphoenolpyruvate-protein phosphotransferase (EC 2.7.3.9) (Phosphotransferase system, en	58	3157	26	2.23	169	5700	0.0395149	63563	4.6	-0.12	16	0.5	N		1.41	67,01	01;01.05.07;01.05;67.07.01;67;67.07;	TRANSPORT FACILITATION; METABOLISM;	a.60,c.1,c.8	c.1.12;a.60.10;c.8.1;	Alpha and beta proteins (a/b),All alpha proteins	TIM beta/alpha-barrel,SAM domain-like,The "swivelling" beta/beta/alpha domain	0	Cytoplasmic	C	high	ptsHI-crr	23	no	3.75587
IF2_ECOLI	P02995	Translation initiation factor IF-2	60	2662	37	1.62	40.8	2500	0.0269537	97351	5.96	-0.53	25				2.18	11,63,40,05	63.19;11.01.06;63;05.04;05.04.01;40.03;63.03;05.01.99;05.01;11.01;63.19.05;05;63.03.03;11;40;	CELL RESCUE, DEFENSE AND VIRULENCE; PROTEIN WITH BINDING FUNCTION OR COFACTOR REQUIREMENT (structural or catalytic); SUBCELLULAR LOCALISATION; PROTEIN SYNTHESIS;	c.37,b.43	c.37.1;b.43.3;	Alpha and beta proteins (a/b),All beta proteins	Reductase/isomerase/elongation factor common domain,P-loop containing nucleotide triphosphate hydrolases	0	Cytoplasmic		high	metY-yhbC-nusA-infB-rbfA-truB-rpsO-pnp	24	no	3.39794
TYPH_ECOLI	P07650	Thymidine phosphorylase (EC 2.4.2.4) (TdRPase)	61	3156	23	2.65	448	10000	0.0443172	47208	5.08	0.01	13	0.47	N			01,40	01.03.01.01;01;01.03;01.03.07.01;40.03;01.03.07;01.03.01;01.03.04.01;40;01.03.04;	METABOLISM; SUBCELLULAR LOCALISATION;	d.41,c.27,a.46	c.27.1;a.46.2;d.41.3;	Alpha and beta proteins (a/b),Alpha and beta proteins (a+b),All alpha proteins	Methionine synthase domain-like,alpha/beta-Hammerhead,Pyrimidine nucleoside phosphorylase central domain	0	Unknown		high	deoCABD	25	no	4
CLPB_ECOLI	P03815	ClpB protein (Heat shock protein F84.1)	58	2646	44	1.32	19.8	1640	0.0273882	95586	5.29	-0.36	31					11,63,06	11.01;63.19;63;11;63.19.03;06;06.01;11.01.05;	CELL RESCUE, DEFENSE AND VIRULENCE; PROTEIN WITH BINDING FUNCTION OR COFACTOR REQUIREMENT (structural or catalytic); PROTEIN FATE (folding, modification, destination);	c.37	c.37.1;	Alpha and beta proteins (a/b)	P-loop containing nucleotide triphosphate hydrolases	0	Cytoplasmic	C	low	clpB	26	no	3.21484
GLTB_ECOLI	P09831	Glutamate synthase [NADPH] large chain precursor (EC 1.4.1.13) (Glutamate synthase alpha s	54	2615	70	0.77	4.91	729	0.0100124	166711	6.69	-0.22	38	0.45	N			67,01,63	01.01.01;01;01.01.01.01;63.17;63;63.21.07;01.02.01;01.01.01.01.02;01.01.01.01.02.05;63.17.09;67.15;01.02;63.21.05;01.01.01.01.02.04;01.01;63.21;01.01.01.01.01;67;	TRANSPORT FACILITATION; METABOLISM; PROTEIN WITH BINDING FUNCTION OR COFACTOR REQUIREMENT (structural or catalytic);	c.1,d.153,b.80	b.80.4;d.153.1;c.1.4;	Alpha and beta proteins (a/b),Alpha and beta proteins (a+b),All beta proteins	TIM beta/alpha-barrel,Ntn hydrolase-like,Single-stranded right-handed beta-helix	0	Unknown		low	gltBDF	27	no	2.86273
PNP_ECOLI	P05055	Polyribonucleotide nucleotidyltransferase (EC 2.7.7.8) (Polynucleotide phosphorylase) (PNP	58	2879	26	2.23	169	5700	0.0393499	77102	4.96	-0.14	25				2.66	11,01,40,04	01;01.03;11.01.06;01.03.16;04.05;40.03;01.03.16.01;04.05.05;11.01;04;11;04.05.05.11;40;	CELL RESCUE, DEFENSE AND VIRULENCE; METABOLISM; SUBCELLULAR LOCALISATION; TRANSCRIPTION;	b.40,d.101,d.51,d.14,d.52,a.4	d.14.1;d.51.1;d.101.1;b.40.4;d.52.3;a.4.9;	Alpha and beta proteins (a+b),All beta proteins,All alpha proteins	DNA/RNA-binding 3-helical bundle,Ribosomal protein S5 domain 2-like,Polynucleotide phosphorylase/guanosine pentaphosphate synthase (PNPase/GPSI), domains 2 and 5,Alpha-lytic protease prodomain-like,Eukaryotic type KH-domain (eKH-domain),OB-fold	0	Cytoplasmic		high	metY-yhbC-nusA-infB-rbfA-truB-rpsO-pnp	28	no	3.75587
DEOC_ECOLI	P00882	Deoxyribose-phosphate aldolase (EC 4.1.2.4) (Phosphodeoxyriboaldolase) (Deoxyriboaldolase)	57	3114	14	4.07	11800	67100	0.0762193	27735	5.5	-0.01	6					01,40	01.03.01.01;01;01.03;01.03.07.01;40.03;01.03.07;01.03.01;01.03.04.01;40;01.03.04;	METABOLISM; SUBCELLULAR LOCALISATION;	c.1	c.1.10;	Alpha and beta proteins (a/b)	TIM beta/alpha-barrel	0	Cytoplasmic		high	deoCABD	29	no	4.82672
SYGB_ECOLI	P00961	Glycyl-tRNA synthetase beta chain (EC 6.1.1.14) (Glycine--tRNA ligase beta chain) (GlyRS)	56	2897	35	1.6	38.8	2420	0.0205058	76683	5.18	-0.22	22					40,05	05;40.03;05.10;40;	SUBCELLULAR LOCALISATION; PROTEIN SYNTHESIS;					0	Cytoplasmic	C	high	glyQS	30	no	3.38382
SYV_ECOLI	P07118	Valyl-tRNA synthetase (EC 6.1.1.9) (Valine--tRNA ligase) (ValRS)	55	2420	42	1.31	19.4	1620	0.0203567	108194	5.07	-0.38	34	0.61	E		1.81	63,05	63.19;63;05;05.04;63.11;05.10;	PROTEIN WITH BINDING FUNCTION OR COFACTOR REQUIREMENT (structural or catalytic); PROTEIN SYNTHESIS;	b.51,a.27,c.26	a.27.1;b.51.1;c.26.1;	Alpha and beta proteins (a/b),All beta proteins,All alpha proteins	Anticodon-binding domain of a subclass of class I aminoacyl-tRNA synthetases,ValRS/IleRS editing domain,Adenine nucleotide alpha hydrolase-like	0	Cytoplasmic		low		31	no	3.20952
DEOD_ECOLI	P09743	Purine nucleoside phosphorylase (EC 2.4.2.1) (Inosine phosphorylase) (PNP)	53	2770	14	3.79	6100	45800	0.0397219	25820	5.42	0.06	11				1.99	01,40	01.03.01.01;01;01.03;40.03;01.03.01;40;	METABOLISM; SUBCELLULAR LOCALISATION;	c.56	c.56.2;	Alpha and beta proteins (a/b)	Phosphorylase/hydrolase-like	0	Cytoplasmic		high	deoCABD	32	no	4.66087
HTPG_ECOLI	P10413	Chaperone protein htpG (Heat shock protein htpG) (High temperature protein G) (Heat shock	52	2587	35	1.49	29.6	2070	0.0358852	71424	4.95	-0.52	16				1.85	11,63,06	11.01;63.19;63;63.01;11;63.19.03;06;06.01;11.01.05;	CELL RESCUE, DEFENSE AND VIRULENCE; PROTEIN WITH BINDING FUNCTION OR COFACTOR REQUIREMENT (structural or catalytic); PROTEIN FATE (folding, modification, destination);	d.122	d.122.1;	Alpha and beta proteins (a+b)	ATPase domain of HSP90 chaperone/DNA topoisomerase II/histidine kinase	0	Cytoplasmic	C	high	htpG	33	no	3.31597
RL2_ECOLI	P60422	50S ribosomal protein L2	49	2226	13	3.77	5880	44800	0.070208	29730	11.61	-0.71	10				2.44	63,05,40	05.01.01;63;05;40.03;63.03.03;63.03;05.01;40;	PROTEIN WITH BINDING FUNCTION OR COFACTOR REQUIREMENT (structural or catalytic); PROTEIN SYNTHESIS; SUBCELLULAR LOCALISATION;	b.40,b.34	b.40.4;b.34.5;	All beta proteins	SH3-like barrel,OB-fold	0	Unknown		-	rpsJ-rplCDWB-rpsS-rplV-rpsC-rplP-rpmC-rpsQ	34	yes	4.65128
OMPA_ECOLI	P02934	Outer membrane protein A precursor (Outer membrane protein II*)	52	2763	15	3.47	2930	29900	0.0674457	37202	6.37	-0.34	13	0.78	N		2.37	63,40,30	63.07;63;40.31;30;30.31;40;	PROTEIN WITH BINDING FUNCTION OR COFACTOR REQUIREMENT (structural or catalytic); SUBCELLULAR LOCALISATION; CONTROL OF CELLULAR ORGANIZATION;	f.4	f.4.1;	Membrane and cell surface proteins and peptides	Transmembrane beta-barrels	0	OuterMembrane	IM	high	ompA	35	no	4.47567
DLDH_ECOLI	P00391	Dihydrolipoyl dehydrogenase (EC 1.8.1.4) (E3 component of pyruvate and 2-oxoglutarate dehy	52	2845	16	3.25	1780	22400	0.048767	50558	6.1	-0.02	8				2.1	67,01,63,40	01;63;63.21.07;01.01.10;40.03;67.15;63.21.05;01.01;01.01.10.05.04;01.01.10.05;40;63.21;67;	TRANSPORT FACILITATION; METABOLISM; PROTEIN WITH BINDING FUNCTION OR COFACTOR REQUIREMENT (structural or catalytic); SUBCELLULAR LOCALISATION;	c.4,c.3,d.87	c.4.1;d.87.1;c.3.1;c.3.1;	Alpha and beta proteins (a/b),Alpha and beta proteins (a+b)	CO dehydrogenase flavoprotein C-domain-like,Nucleotide-binding domain,FAD/NAD(P)-binding domain	0	Cytoplasmic	C	high	pdhR-aceEF-lpdA	36	no	4.35025
TALB_ECOLI	P30148	Transaldolase B (EC 2.2.1.2)	50	2601	20	2.5	315	8190	0.0454545	35089	4.94	-0.22	4	0.59	N		1.58	01,40,02	01;02.07;40.03;02;01.05;40;01.05.01;01.05.01.01;	METABOLISM; SUBCELLULAR LOCALISATION; ENERGY;	c.1	c.1.10;	Alpha and beta proteins (a/b)	TIM beta/alpha-barrel	0	Unknown	C	high		37	no	3.91328
GUAA_ECOLI	P04079	GMP synthase [glutamine-hydrolyzing] (EC 6.3.5.2) (Glutamine amidotransferase) (GMP synthe	47	2366	26	1.81	63.2	3220	0.0247379	58680	5.15	-0.1	13					1	01.01.01;01;01.01.01.01;01.03;01.01.10;01.01.10.01;01.01.01.01.02;01.03.01.01;01.01.01.01.02.04;01.01;01.03.01.03;01.03.01;01.03.01.01.03;01.01.10.01.05;	METABOLISM;	c.23,d.52,c.26	c.26.2;c.23.16;d.52.2;	Alpha and beta proteins (a/b),Alpha and beta proteins (a+b)	Alpha-lytic protease prodomain-like,Adenine nucleotide alpha hydrolase-like,Flavodoxin-like	0	Cytoplasmic		high	guaBA	38	no	3.50786
ACO2_ECOLI	P36683	Aconitate hydratase 2 (EC 4.2.1.3) (Citrate hydro-lyase 2) (Aconitase 2)	50	2161	38	1.32	19.7	1630	0.0280383	93499	5.14	-0.12	25	0.56	N		1.4	01,63,02	01;63.17;02.10;63;02;63.17.09;01.05;01.05.01;01.05.01.01;	METABOLISM; PROTEIN WITH BINDING FUNCTION OR COFACTOR REQUIREMENT (structural or catalytic); ENERGY;	c.83,c.8,a.118	c.8.2;a.118.15;c.83.1;	Alpha and beta proteins (a/b),All alpha proteins	alpha-alpha superhelix,The "swivelling" beta/beta/alpha domain,Aconitase iron-sulfur domain	0	Cytoplasmic	C	low	acnB	39	no	3.21219
PURA_ECOLI	P12283	Adenylosuccinate synthetase (EC 6.3.4.4) (IMP--aspartate ligase) (AdSS) (AMPSase)	48	2442	20	2.4	250	7160	0.0327951	47215	5.22	-0.2	6				2.2	63,01	01;01.03;63.19;63;01.03.01;	PROTEIN WITH BINDING FUNCTION OR COFACTOR REQUIREMENT (structural or catalytic); METABOLISM;	c.37	c.37.1;	Alpha and beta proteins (a/b)	P-loop containing nucleotide triphosphate hydrolases	0	Cytoplasmic	C	high	purA	40	no	3.85491
GLNA_ECOLI	P06711	Glutamine synthetase (EC 6.3.1.2) (Glutamate--ammonia ligase)	49	2357	20	2.45	281	7650	0.0254858	51774	5.23	-0.3	14				2.07	01,63,40	01.01.01;01;63.19;01.01.01.01;63;01.02.01;01.01.01.01.02;40.03;01.02;63.19.03;01.01.01.01.02.04;01.01;63.01;40;	METABOLISM; PROTEIN WITH BINDING FUNCTION OR COFACTOR REQUIREMENT (structural or catalytic); SUBCELLULAR LOCALISATION;	d.128,d.15	d.128.1;d.15.9;	Alpha and beta proteins (a+b)	Glutamine synthase/guanidino kinase catalytic domain,beta-Grasp (ubiquitin-like)	0	Cytoplasmic	C	high	glnALG	41	no	3.88366
GLYA_ECOLI	P00477	Serine hydroxymethyltransferase (EC 2.1.2.1) (Serine methylase) (SHMT)	43	2210	16	2.69	486	10500	0.0281518	45318	6.46	-0.23	11					1	01;01.05;01.05.01.03.05;01.05.01;01.05.01.03;	METABOLISM;	c.67	c.67.1;	Alpha and beta proteins (a/b)	PLP-dependent transferases	0	Cytoplasmic	C	high	glyA	42	no	4.02119
RS2_ECOLI	P02351	30S ribosomal protein S2	48	2303	11	4.36	23100	99200	0.0546252	26614	7.16	-0.28	3				2.37	63,05,40	05.01.01;05;40.03;63.03.03;63.03;63.01;05.01;40;	PROTEIN WITH BINDING FUNCTION OR COFACTOR REQUIREMENT (structural or catalytic); PROTEIN SYNTHESIS; SUBCELLULAR LOCALISATION;	c.23	c.23.15;	Alpha and beta proteins (a/b)	Flavodoxin-like	0	Cytoplasmic	C	-	rpsB-tsf	43	yes	4.99651
SYK1_ECOLI	P0A8N3	Lysyl-tRNA synthetase (EC 6.1.1.6) (Lysine--tRNA ligase) (LysRS)	47	2140	27	1.74	54	2940	0.0321694	57501	4.98	-0.4	17				1.84	63,40,05	63.19;63.17;63;05;05.04;63.11;40.03;63.03.03;63.03;63.17.07;40;63.19.03;	PROTEIN WITH BINDING FUNCTION OR COFACTOR REQUIREMENT (structural or catalytic); SUBCELLULAR LOCALISATION; PROTEIN SYNTHESIS;	b.40,d.104	b.40.4;d.104.1;	Alpha and beta proteins (a+b),All beta proteins	Class II aaRS and biotin synthetases,OB-fold	0	Cytoplasmic		high	prfB-lysS	44	no	3.46835
LON_ECOLI	P08177	ATP-dependent protease La (EC 3.4.21.53)	46	1944	36	1.28	18	1550	0.0175785	87439	6.33	-0.31	23	0.47	N			11,63,06,14	14.01;11.01;63.19;63;14.01.99;06.13;11;63.19.03;06;14;11.01.05;	CELL RESCUE, DEFENSE AND VIRULENCE; PROTEIN WITH BINDING FUNCTION OR COFACTOR REQUIREMENT (structural or catalytic); PROTEIN FATE (folding, modification, destination); CELL FATE;					0	Cytoplasmic	C	low		45	no	3.19033
PTA_ECOLI	P39184	Phosphate acetyltransferase (EC 2.3.1.8) (Phosphotransacetylase)	46	2284	29	1.59	37.6	2380	0.0475348	77042	5.16	-0.08	22				2.49	01,63,02	01;63.17;63;01.05.01.01.03;02;63.17.09;02.16;01.05;02.16.13;01.05.01;01.05.01.01;	METABOLISM; PROTEIN WITH BINDING FUNCTION OR COFACTOR REQUIREMENT (structural or catalytic); ENERGY;					0	Unknown	C	high		46	no	3.37658
RL1_ECOLI	P02384	50S ribosomal protein L1	47	2303	11	4.27	18700	87800	0.0610811	24599	10.45	-0.12	13				2.08	63,05,40	05.01.01;63;05;40.03;63.03.03;63.03;05.01;40;05.07;	PROTEIN WITH BINDING FUNCTION OR COFACTOR REQUIREMENT (structural or catalytic); PROTEIN SYNTHESIS; SUBCELLULAR LOCALISATION;	e.24	e.24.1;	Multi-domain proteins (alpha and beta)	Ribosomal protein L1	0	Unknown	C	-		47	yes	4.94349
RS4_ECOLI	P02354	30S ribosomal protein S4	43	2000	10	4.3	20000	91100	0.0689885	23339	10.87	-0.68	12				1.55	63,05,40	05.01.01;63;05;40.03;63.03.03;63.03;05.01;40;	PROTEIN WITH BINDING FUNCTION OR COFACTOR REQUIREMENT (structural or catalytic); PROTEIN SYNTHESIS; SUBCELLULAR LOCALISATION;	d.66	d.66.1;	Alpha and beta proteins (a+b)	Alpha-L RNA-binding motif	0	Cytoplasmic		-	rpsMKD-rpoA-rplQ	48	yes	4.95952
CARB_ECOLI	P00968	Carbamoyl-phosphate synthase large chain (EC 6.3.5.5) (Carbamoyl-phosphate synthetase ammo	44	2187	46	0.96	8.05	972	0.0135929	117712	5.09	-0.16	36					63,01,40,06	01.01.01;01;63.19;01.01.01.01;01.03;63.17;63;01.01.01.01.02;40.03;01.01.01.01.02.03;63.17.09;06;63.19.03;01.01;06.10;01.03.04.03;40;01.03.04;	PROTEIN WITH BINDING FUNCTION OR COFACTOR REQUIREMENT (structural or catalytic); METABOLISM; SUBCELLULAR LOCALISATION; PROTEIN FATE (folding, modification, destination);	d.142,c.30,a.92,c.24	c.30.1;c.24.1;a.92.1;d.142.1;d.142.1;	Alpha and beta proteins (a/b),Alpha and beta proteins (a+b),All alpha proteins	ATP-grasp,Carbamoyl phosphate synthetase, large subunit connection domain,Biotin carboxylase N-terminal domain-like,Methylglyoxal synthase-like	0	Unknown (This protein may have multiple localization sites.)	C	low	carAB	49	no	2.98767
IMDH_ECOLI	P06981	Inosine-5'-monophosphate dehydrogenase (EC 1.1.1.205) (IMP dehydrogenase) (IMPDH) (IMPD)	43	2137	17	2.53	337	8520	0.0332703	52024	6.38	-0.1	16				1.93	1	01;01.03;01.03.01;	METABOLISM;	d.37,c.1	c.1.4;d.37.1;c.1.5;	Alpha and beta proteins (a/b),Alpha and beta proteins (a+b)	TIM beta/alpha-barrel,CBS-domain	0	Cytoplasmic	C	high	guaBA	50	no	3.93044
G6PI_ECOLI	P0A6T1	Glucose-6-phosphate isomerase (EC 5.3.1.9) (GPI) (Phosphoglucose isomerase) (PGI) (Phospho	44	2400	24	1.83	67.1	3330	0.0271857	61545	6.34	-0.27	11					01,02	01;02.01;02;01.05;01.05.01.01;01.05.01.01.01;	METABOLISM; ENERGY;	c.80	c.80.1;	Alpha and beta proteins (a/b)	SIS domain	0	Cytoplasmic		high		51	no	3.52244
SYFB_ECOLI	P07395	Phenylalanyl-tRNA synthetase beta chain (EC 6.1.1.20) (Phenylalanine--tRNA ligase beta cha	43	2186	34	1.26	17.4	1520	0.0218093	87379	5.04	-0.1	29					63,40,05	63.19;63.17;63;05;40.03;05.10;63.17.07;40;63.19.03;	PROTEIN WITH BINDING FUNCTION OR COFACTOR REQUIREMENT (structural or catalytic); SUBCELLULAR LOCALISATION; PROTEIN SYNTHESIS;	d.138,b.40,a.6,d.104,d.58	a.6.1;d.58.13;b.40.4;d.138.1;d.104.1;	Alpha and beta proteins (a+b),All beta proteins,All alpha proteins	Putative DNA-binding domain,B3/B4 domain of PheRS, PheT,Class II aaRS and biotin synthetases,Ferredoxin-like,OB-fold	0	Cytoplasmic		low	pheST-himA	52	no	3.18184
IDH_ECOLI	P08200	Isocitrate dehydrogenase [NADP] (EC 1.1.1.42) (Oxalosuccinate decarboxylase) (IDH) (NADP+-	45	2029	18	2.5	315	8190	0.0300904	45758	5	-0.15	12					01,02	01;02.10;02;01.05;01.05.01.05;01.05.01;01.05.01.05.03;	METABOLISM; ENERGY;	c.77	c.77.1;	Alpha and beta proteins (a/b)	Isocitrate & isopropylmalate dehydrogenases	0	Cytoplasmic		high	icdA	53	no	3.91328
TKT1_ECOLI	P27302	Transketolase 1 (EC 2.2.1.1) (TK 1)	43	2158	20	2.15	140	5110	0.0502949	72213	5.48	-0.23	20	0.68	E		2	01,63	63.21.11;01;63.17;01.04;63.13.01;63;63.13;01.05;63.21;01.05.01;63.17.01;	METABOLISM; PROTEIN WITH BINDING FUNCTION OR COFACTOR REQUIREMENT (structural or catalytic);	c.48,c.36	c.48.1;c.36.1;c.36.1;	Alpha and beta proteins (a/b)	Thiamin diphosphate-binding fold (THDP-binding),Transketolase C-terminal domain-like	0	Cytoplasmic	C	high		54	no	3.70842
BLAT_ECOLI	P62593	Beta-lactamase TEM precursor (EC 3.5.2.6) (TEM-1) (TEM-2) (TEM-3) (TEM-4) (TEM-5) (TEM-6)	42	2099	20	2.1	125	4780	0.0185692	31516	5.95	-0.11	8								e.3	e.3.1;	Multi-domain proteins (alpha and beta)	beta-Lactamase/D-ala carboxypeptidase	0			high		55	no	3.67943
RHO_ECOLI	P03002	Transcription termination factor rho	43	2096	21	2.05	111	4450	0.0316012	47005	7.29	-0.3	13				1.64	63,04	63.19;63;04;04.05;63.03.03;04.05.01;63.03;04.05.01.04;63.01;04.05.01.04.99;63.19.03;	PROTEIN WITH BINDING FUNCTION OR COFACTOR REQUIREMENT (structural or catalytic); TRANSCRIPTION;	b.40,a.140	b.40.4;a.140.3;	All beta proteins,All alpha proteins	LEM/SAP HeH motif,OB-fold	0	Cytoplasmic	C	high		56	no	3.64836
GYRA_ECOLI	P09097	DNA gyrase subunit A (EC 5.99.1.3)	42	1711	38	1.11	11.7	1210	0.020278	96965	4.93	-0.24	26	0.52	E		1.39	11,03,40	03.01.03.01;11.01.06;11.05.01;03.01.03;03.01;11.05;11.01;03;11.05.01.01;11;40;40.37;11.01.05;	CELL RESCUE, DEFENSE AND VIRULENCE; CELL CYCLE AND DNA PROCESSING; SUBCELLULAR LOCALISATION;	e.11	e.11.1;	Multi-domain proteins (alpha and beta)	Type II DNA topoisomerase	0	Cytoplasmic		low	gyrA	57	no	3.08279
ALF_ECOLI	P11604	Fructose-bisphosphate aldolase class II (EC 4.1.2.13) (FBP aldolase)	42	2393	11	3.82	6580	47800	0.0509228	39017	5.75	-0.23	12				2.38	01,63,06,02	01;63.17;63;01.04;02;63.17.09;01.05;01.05.01;06;01.05.01.01;02.01;06.10;63.01;01.05.01.01.01;	METABOLISM; PROTEIN WITH BINDING FUNCTION OR COFACTOR REQUIREMENT (structural or catalytic); PROTEIN FATE (folding, modification, destination); ENERGY;	c.1	c.1.10;	Alpha and beta proteins (a/b)	TIM beta/alpha-barrel	0	Unknown	C	high		58	no	4.67943
SYP_ECOLI	P16659	Prolyl-tRNA synthetase (EC 6.1.1.15) (Proline--tRNA ligase) (ProRS) (Global RNA synthesis	41	2047	26	1.58	36.8	2350	0.0196056	63694	4.98	-0.24	16				1.64	63,40,05,06	63.19;06.10;63;05;63.11;40.03;05.10;40;63.19.03;06;	PROTEIN WITH BINDING FUNCTION OR COFACTOR REQUIREMENT (structural or catalytic); SUBCELLULAR LOCALISATION; PROTEIN SYNTHESIS; PROTEIN FATE (folding, modification, destination);	c.51,d.104	c.51.1;d.104.1;	Alpha and beta proteins (a/b),Alpha and beta proteins (a+b)	Class II aaRS and biotin synthetases,Anticodon-binding domain-like	0	Cytoplasmic	C	high		59	no	3.37107
PUR9_ECOLI	P15639	Bifunctional purine biosynthesis protein purH [Includes: Phosphoribosylaminoimidazolecarbo	40	2316	27	1.48	29.3	2060	0.0190191	57330	5.6	-0.13	13					1	01;01.03;01.03.01.03;01.03.01;	METABOLISM;	c.97,c.24	c.24.1;c.24.1;c.97.2;	Alpha and beta proteins (a/b)	Cytidine deaminase-like,Methylglyoxal synthase-like	0	Cytoplasmic	C	high	purHD	60	no	3.31387
ATPB_ECOLI	P00824	ATP synthase beta chain (EC 3.6.3.14)	41	2165	23	1.78	59.6	3110	0.0315089	50195	4.74	-0.12	10	0.65	N		1.79	67,40,13,02	13.01;13.01.01;67.04;02;02.45;67.50.25;67.15;40.30;02.11;13.01.01.03;67.50;67.04.01;13;67.04.01.02;02.45.15;40;02.13;67;	TRANSPORT FACILITATION; SUBCELLULAR LOCALISATION; REGULATION OF / INTERACTION WITH CELLULAR ENVIRONMENT; ENERGY;	b.49,a.69,c.37	b.49.1;a.69.1;c.37.1;	Alpha and beta proteins (a/b),All beta proteins,All alpha proteins	Left-handed superhelix,P-loop containing nucleotide triphosphate hydrolases,Domain of alpha and beta subunits of F1 ATP synthase-like	0	Cytoplasmic	IM	high	atpIBEFHAGDC	61	no	3.49276
RS7_ECOLI	P02359	30S ribosomal protein S7	41	2111	9	4.56	35900	128000	0.0763216	19889	11.15	-0.47	4				1.45	63,05,40	05.01.01;63;05;05.04;40.03;63.03.03;63.03;05.01;40;05.07;	PROTEIN WITH BINDING FUNCTION OR COFACTOR REQUIREMENT (structural or catalytic); PROTEIN SYNTHESIS; SUBCELLULAR LOCALISATION;	a.75	a.75.1;	All alpha proteins	Ribosomal protein S7	0	Unknown		-	rpsLG-fusA-tufA	62	yes	5.10721
RPOA_ECOLI	P00574	DNA-directed RNA polymerase alpha chain (EC 2.7.7.6) (RNAP alpha subunit) (Transcriptase a	42	2023	17	2.47	295	7870	0.06072	36513	4.81	-0.23	14					63,40,06,04,62	63.03.01;04.05.01.01;62.01;63.17;63;62.01.07;04.05;40.03;63.03;63.17.09;06;06.10;04;04.05.01;63.01;40;62;	PROTEIN WITH BINDING FUNCTION OR COFACTOR REQUIREMENT (structural or catalytic); SUBCELLULAR LOCALISATION; PROTEIN FATE (folding, modification, destination); TRANSCRIPTION; PROTEIN ACTIVITY REGULATION;	a.60,d.181,d.74	d.74.3;a.60.3;d.181.1;	Alpha and beta proteins (a+b),All alpha proteins	SAM domain-like,Insert subdomain of RNA polymerase alpha subunit,DCoH-like	0	Cytoplasmic	C	high	rpsMKD-rpoA-rplQ	63	no	3.89597
RL3_ECOLI	P60438	50S ribosomal protein L3	42	1961	10	4.2	15800	79700	0.0487583	22245	10.7	-0.23	7				1.9	63,05,40	05.01.01;63;05;40.03;63.03.03;63.03;05.01;40;	PROTEIN WITH BINDING FUNCTION OR COFACTOR REQUIREMENT (structural or catalytic); PROTEIN SYNTHESIS; SUBCELLULAR LOCALISATION;	b.43	b.43.3;	All beta proteins	Reductase/isomerase/elongation factor common domain	0	Unknown		-	rpsJ-rplCDWB-rpsS-rplV-rpsC-rplP-rpmC-rpsQ	64	yes	4.90146
SYQ_ECOLI	P00962	Glutaminyl-tRNA synthetase (EC 6.1.1.18) (Glutamine--tRNA ligase) (GlnRS)	40	1862	30	1.33	20.5	1680	0.0166268	63348	6.23	-0.52	20					63,40,05	63.19;63;05;63.11;40.03;05.10;63.03.03;63.03;40;63.19.03;	PROTEIN WITH BINDING FUNCTION OR COFACTOR REQUIREMENT (structural or catalytic); SUBCELLULAR LOCALISATION; PROTEIN SYNTHESIS;	b.53,c.26	b.53.1;c.26.1;	Alpha and beta proteins (a/b),All beta proteins	Ribosomal protein L25-like,Adenine nucleotide alpha hydrolase-like	0	Unknown	C	low		65	no	3.22531
RL5_ECOLI	P62399	50S ribosomal protein L5	39	2135	11	3.55	3510	33200	0.0569255	20171	10.29	-0.29	7				1.81	63,05,40	05.01.01;63;05;40.03;63.03.03;63.03;05.01;40;	PROTEIN WITH BINDING FUNCTION OR COFACTOR REQUIREMENT (structural or catalytic); PROTEIN SYNTHESIS; SUBCELLULAR LOCALISATION;	d.77	d.77.1;	Alpha and beta proteins (a+b)	Ribosomal protein L5	0	Cytoplasmic		-	rplNXE-rpsNH-rplFR-rpsE-rpmD-rplO-prlA-rpmJ	66	yes	4.52114
PUR4_ECOLI	P15254	Phosphoribosylformylglycinamidine synthase (EC 6.3.5.3) (FGAM synthase) (FGAMS) (Formylgly	40	1978	54	0.74	4.5	694	0.0076555	141404	5.18	-0.23	41					63,01,40	01;01.03;63.19;01.03.01.03;63;40.03;01.03.01;40;63.19.03;	PROTEIN WITH BINDING FUNCTION OR COFACTOR REQUIREMENT (structural or catalytic); METABOLISM; SUBCELLULAR LOCALISATION;					0	Cytoplasmic		low	purL	67	no	2.84136
ODO1_ECOLI	P07015	2-oxoglutarate dehydrogenase E1 component (EC 1.2.4.2) (Alpha-ketoglutarate dehydrogenase)	41	1700	35	1.17	13.8	1330	0.0206559	105063	6.47	-0.44	31	0.5	E		1.3	01,02	01;02.01;02.10;02;01.05;01.05.01;	METABOLISM; ENERGY;					0	Cytoplasmic		low	sdhCDAB-b0725-sucABCD	68	no	3.12385
AHPC_ECOLI	P26427	Alkyl hydroperoxide reductase subunit C (EC 1.6.4.-) (Alkyl hydroperoxide reductase protei	39	2211	8	4.88	75000	197000	0.0741013	20631	4.9	-0.29	9				2	11,67,01,02	01.06;01.06.04;11.01.01;11.01;01;02;11;67.15;02.11;67;	CELL RESCUE, DEFENSE AND VIRULENCE; TRANSPORT FACILITATION; METABOLISM; ENERGY;	c.47	c.47.1;	Alpha and beta proteins (a/b)	Thioredoxin fold	0	Cytoplasmic	C	high	ahpCF	69	no	5.29447
SERC_ECOLI	P23721	Phosphoserine aminotransferase (EC 2.6.1.52) (PSAT)	38	2011	17	2.24	171	5740	0.0166205	39653	5.33	-0.12	9					01,63,40	01.01.01;01.01;01;63;01.01.01.11;01.01.01.11.01;40.03;01.07;63.21.17;01.07.01;40;63.21;	METABOLISM; PROTEIN WITH BINDING FUNCTION OR COFACTOR REQUIREMENT (structural or catalytic); SUBCELLULAR LOCALISATION;	c.67	c.67.1;	Alpha and beta proteins (a/b)	PLP-dependent transferases	0	Cytoplasmic	C	high	serC-aroA	70	no	3.75891
SYM_ECOLI	P00959	Methionyl-tRNA synthetase (EC 6.1.1.10) (Methionine--tRNA ligase) (MetRS)	39	1895	33	1.18	14.2	1350	0.0144768	76125	5.7	-0.31	23					5	05;05.10;	PROTEIN SYNTHESIS;	b.40,g.41,c.26,a.27	a.27.1;c.26.1;b.40.4;g.41.1;	Alpha and beta proteins (a/b),All beta proteins,All alpha proteins,Small proteins	Anticodon-binding domain of a subclass of class I aminoacyl-tRNA synthetases,Adenine nucleotide alpha hydrolase-like,Rubredoxin-like,OB-fold	0	Cytoplasmic	OM	low		71	no	3.13033
CAPP_ECOLI	P00864	Phosphoenolpyruvate carboxylase (EC 4.1.1.31) (PEPCase) (PEPC)	40	1558	46	0.87	6.41	851	0.0132775	99064	5.49	-0.28	29					01,40,06,02	01;06.10;02.09;40.03;02;01.05;40;01.05.01;06;01.05.01.01;01.05.01.01.01;	METABOLISM; SUBCELLULAR LOCALISATION; PROTEIN FATE (folding, modification, destination); ENERGY;	c.1	c.1.12;	Alpha and beta proteins (a/b)	TIM beta/alpha-barrel	0	Unknown	C	low		72	no	2.92993
RS3_ECOLI	P02352	30S ribosomal protein S3	38	1808	9	4.22	16700	82100	0.0672375	25853	11.06	-0.43	9				2.14	63,05,40	05.01.01;63;05;05.04;05.04.01;40.03;63.03.03;63.03;05.01;40;	PROTEIN WITH BINDING FUNCTION OR COFACTOR REQUIREMENT (structural or catalytic); PROTEIN SYNTHESIS; SUBCELLULAR LOCALISATION;	d.53,d.52	d.53.1;d.52.3;	Alpha and beta proteins (a+b)	Alpha-lytic protease prodomain-like,Ribosomal protein S3 C-terminal domain	0	Cytoplasmic		-	rpsJ-rplCDWB-rpsS-rplV-rpsC-rplP-rpmC-rpsQ	73	yes	4.91434
NUSA_ECOLI	P03003	Transcription elongation protein nusA (N utilization substance protein A) (L factor)	39	1781	24	1.63	41.2	2510	0.0255183	54872	4.35	-0.28	16				1.15	11,63,40,04,62	62.01;11.01.06;63;62.01.07;04.05;40.03;63.03;04.05.01.04;04.05.01.04.99;11.01;04;04.05.01;63.03.03;63.01;11;40;62;	CELL RESCUE, DEFENSE AND VIRULENCE; PROTEIN WITH BINDING FUNCTION OR COFACTOR REQUIREMENT (structural or catalytic); SUBCELLULAR LOCALISATION; TRANSCRIPTION; PROTEIN ACTIVITY REGULATION;	d.202,d.52	d.202.1;d.52.3;	Alpha and beta proteins (a+b)	Transcription factor NusA, N-terminal domain,Alpha-lytic protease prodomain-like	0	Cytoplasmic	C	high	metY-yhbC-nusA-infB-rbfA-truB-rpsO-pnp	74	no	3.39967
ISCS_ECOLI	P39171	Cysteine desulfurase (EC 2.8.1.7) (ThiI transpersulfidase) (NifS protein homolog)	38	1745	20	1.9	78.4	3650	0.0319819	45091	6.34	-0.27	14					01,63,04	01.01.10.05.02;01;63;01.01.10;04.03.06;01.02;63.21.17;01.02.99;01.01;04;04.03;01.01.10.05;63.21;	METABOLISM; PROTEIN WITH BINDING FUNCTION OR COFACTOR REQUIREMENT (structural or catalytic); TRANSCRIPTION;	c.67	c.67.1;c.67.1;	Alpha and beta proteins (a/b)	PLP-dependent transferases	0	Cytoplasmic		high	iscRSUA	75	no	3.56229
GPMA_ECOLI	P62707	2,3-bisphosphoglycerate-dependent phosphoglycerate mutase (EC 5.4.2.1) (Phosphoglyceromuta	38	2053	13	2.92	837	14400	0.0366406	28426	6.11	-0.58	4				1.24	01,40,02	01;02.01;40.03;02;01.05;40;01.05.01;	METABOLISM; SUBCELLULAR LOCALISATION; ENERGY;	c.60	c.60.1;	Alpha and beta proteins (a/b)	Phosphoglycerate mutase-like	0	Unknown	C	high		76	no	4.15836
UP05_ECOLI	P39170	Unknown protein from 2D-page spots M62/M63/O3/O9/T35 precursor	38	1781	38	1	9	1040	0.0114581	90554	4.78	-0.48	33		E			99	99;	UNCLASSIFIED PROTEINS;					0	OuterMembrane	IM	low		77	no	3.01703
ACKA_ECOLI	P15046	Acetate kinase (EC 2.7.2.1) (Acetokinase)	38	1769	14	2.71	517	10900	0.0356333	43292	6.24	-0.05	7				2.11	01,63,02	01;63.17;63;01.05.01.01.03;02;63.17.09;02.16;01.05;02.16.13;01.05.01;01.05.01.01;	METABOLISM; PROTEIN WITH BINDING FUNCTION OR COFACTOR REQUIREMENT (structural or catalytic); ENERGY;	c.55	c.55.1;	Alpha and beta proteins (a/b)	Ribonuclease H-like motif	0	Cytoplasmic	C	high	ackA	78	no	4.03743
RL7_ECOLI	P02392	50S ribosomal protein L7/L12 (L8)	37	1985	5	7.4	25100000	5760000	0.0638821	12165	4.42	0.28	1				1.61	63,05,40,06	05.01.01;06.10;63;05;40.03;63.03.03;63.03;63.01;05.01;40;06;	PROTEIN WITH BINDING FUNCTION OR COFACTOR REQUIREMENT (structural or catalytic); PROTEIN SYNTHESIS; SUBCELLULAR LOCALISATION; PROTEIN FATE (folding, modification, destination);	d.45	d.45.1;	Alpha and beta proteins (a+b)	Ribosomal protein L7/12, C-terminal domain	0	Unknown (This protein may have multiple localization sites.)	C	-	rplJL-rpoBC	79	yes	6.76042
SYN_ECOLI	P17242	Asparaginyl-tRNA synthetase (EC 6.1.1.22) (Asparagine--tRNA ligase) (AsnRS)	35	1871	23	1.52	32.2	2180	0.045933	52440	5.04	-0.26	14					5	05;05.10;	PROTEIN SYNTHESIS;	d.104	d.104.1;	Alpha and beta proteins (a+b)	Class II aaRS and biotin synthetases	0	Cytoplasmic		high		80	no	3.33846
RIR1_ECOLI	P00452	Ribonucleoside-diphosphate reductase 1 alpha chain (EC 1.17.4.1) (Ribonucleotide reductase	34	1264	33	1.03	9.72	1080	0.0108359	85776	6.12	-0.34	20					01,03	01;01.03;03;03.01.03;03.01;	METABOLISM; CELL CYCLE AND DNA PROCESSING;	c.7,a.98	c.7.1;a.98.1;	Alpha and beta proteins (a/b),All alpha proteins	PFL-like glycyl radical enzymes,R1 subunit of ribonucleotide reductase, N-terminal domain	0	Cytoplasmic		low	nrdAB	81	no	3.03342
FABB_ECOLI	P14926	3-oxoacyl-[acyl-carrier-protein] synthase I (EC 2.3.1.41) (Beta-ketoacyl-ACP synthase I) (	35	1783	12	2.92	824	14300	0.0416951	42614	5.33	0.01	9				1.86	1	01.06;01;01.06.01;01.06.01.05;	METABOLISM;	c.95	c.95.1;	Alpha and beta proteins (a/b)	Thiolase-like	0	Cytoplasmic	C	high		82	no	4.15534
AK1H_ECOLI	P00561	Bifunctional aspartokinase/homoserine dehydrogenase I (AKI-HDI) [Includes: Aspartokinase I	33	1696	37	0.89	6.8	881	0.0110193	89121	5.47	0.04	23	0.32	N			67,01,63,40	01.01.01;01.01;01;63;63.21.07;01.01.01.07.03;40.03;01.01.01.07;67.15;40;63.21;67;	TRANSPORT FACILITATION; METABOLISM; PROTEIN WITH BINDING FUNCTION OR COFACTOR REQUIREMENT (structural or catalytic); SUBCELLULAR LOCALISATION;	d.81,c.2	c.2.1;d.81.1;	Alpha and beta proteins (a/b),Alpha and beta proteins (a+b)	Glyceraldehyde-3-phosphate dehydrogenase-like, C-terminal domain,NAD(P)-binding Rossmann-fold domains	0	Cytoplasmic	IM	low	thrLABC	83	no	2.94498
PUR8_ECOLI	P25739	Adenylosuccinate lyase (EC 4.3.2.2) (Adenylosuccinase) (ASL)	35	1545	20	1.75	55.2	2980	0.0128503	51544	5.93	-0.24	11				1.22	1	01;01.03;01.03.01.03;01.03.01;	METABOLISM;	a.127	a.127.1;	All alpha proteins	L-aspartase-like	0	Unknown	C	high	ycfC-purB	84	no	3.47422
PHSM_ECOLI	P00490	Maltodextrin phosphorylase (EC 2.4.1.1)	34	1386	43	0.79	5.18	752	0.0288489	90392	7.38	-0.35	20	0.45	N			01,40,02	01;01.05.01.03.01;40.03;02;01.05;01.05.01;01.05.01.01;02.01;02.01.03;01.05.01.01.02;01.05.01.03.02;02.19;40;01.05.01.01.01;01.05.01.03;	METABOLISM; SUBCELLULAR LOCALISATION; ENERGY;	c.87	c.87.1;	Alpha and beta proteins (a/b)	UDP-Glycosyltransferase/glycogen phosphorylase	0	Unknown		low	malPQ	85	no	2.87622
RS5_ECOLI	P02356	30S ribosomal protein S5	34	2015	9	3.78	5990	45300	0.0954123	17473	10.91	-0.11	4				1.4	99,63,05,40	05.01.01;63;05;99;40.03;63.03.03;63.03;05.01;40;	UNCLASSIFIED PROTEINS; PROTEIN WITH BINDING FUNCTION OR COFACTOR REQUIREMENT (structural or catalytic); PROTEIN SYNTHESIS; SUBCELLULAR LOCALISATION;	d.50,d.14	d.50.1;d.14.1;	Alpha and beta proteins (a+b)	Ribosomal protein S5 domain 2-like,dsRBD-like	0	Unknown		-	rplNXE-rpsNH-rplFR-rpsE-rpmD-rplO-prlA-rpmJ	86	yes	4.6561
YNCE_ECOLI	P76116	Hypothetical protein yncE precursor	35	1859	14	2.5	315	8190	0.0183185	38614	10.04	-0.27	11					99	99;	UNCLASSIFIED PROTEINS;					0	Unknown	P	high		87	no	3.91328
SYE_ECOLI	P04805	Glutamyl-tRNA synthetase (EC 6.1.1.17) (Glutamate--tRNA ligase) (GluRS)	34	1749	22	1.55	34.1	2250	0.0209682	53817	5.83	-0.53	12					5	05;05.10;	PROTEIN SYNTHESIS;	a.97,c.26	a.97.1;c.26.1;	Alpha and beta proteins (a/b),All alpha proteins	Adenine nucleotide alpha hydrolase-like,An anticodon-binding domain of class I aminoacyl-tRNA synthetases	0	Cytoplasmic	C	high		88	no	3.35218
ATPA_ECOLI	P00822	ATP synthase alpha chain (EC 3.6.3.14)	35	1760	24	1.46	27.7	1990	0.050581	55223	6.01	-0.04	13				2.37	67,40,13,02	13.01;13.01.01;67.04;02;02.45;67.15;40.30;02.11;13.01.01.03;67.50;67.04.01;67.50.22;13;67.04.01.02;02.45.15;40;02.13;67;	TRANSPORT FACILITATION; SUBCELLULAR LOCALISATION; REGULATION OF / INTERACTION WITH CELLULAR ENVIRONMENT; ENERGY;	b.49,a.69,c.37	b.49.1;a.69.1;c.37.1;	Alpha and beta proteins (a/b),All beta proteins,All alpha proteins	Left-handed superhelix,P-loop containing nucleotide triphosphate hydrolases,Domain of alpha and beta subunits of F1 ATP synthase-like	0	Unknown	IM	low	atpIBEFHAGDC	89	no	3.29885
AAT_ECOLI	P00509	Aspartate aminotransferase (EC 2.6.1.1) (Transaminase A) (ASPAT)	33	1621	22	1.5	30.6	2110	0.0329129	43574	5.58	-0.2	8	0.48	N			01,63,40	01.01.01;01.01;01;01.01.01.01;63;40.03;01.01.01.01.02.05;63.21.17;40;63.21;01.01.01.01.01;	METABOLISM; PROTEIN WITH BINDING FUNCTION OR COFACTOR REQUIREMENT (structural or catalytic); SUBCELLULAR LOCALISATION;	c.67	c.67.1;	Alpha and beta proteins (a/b)	PLP-dependent transferases	0	Cytoplasmic	P	high		90	no	3.32428
DEAD_ECOLI	P23304	Cold-shock DEAD-box protein A (ATP-dependent RNA helicase deaD)	35	1635	24	1.46	27.7	1990	0.0385509	70416	9.42	-0.59	26					11,63,40,05,14	11.01.06;63;05.04;14.01.01;40.03;63.03;14;14.01;11.01;11.01.04;05;63.03.03;11;40;05.07;	CELL RESCUE, DEFENSE AND VIRULENCE; PROTEIN WITH BINDING FUNCTION OR COFACTOR REQUIREMENT (structural or catalytic); SUBCELLULAR LOCALISATION; PROTEIN SYNTHESIS; CELL FATE;	c.37	c.37.1;	Alpha and beta proteins (a/b)	P-loop containing nucleotide triphosphate hydrolases	0	Cytoplasmic		low		91	no	3.29885
DEOB_ECOLI	P07651	Phosphopentomutase (EC 5.4.2.7) (Phosphodeoxyribomutase)	32	1562	18	1.78	58.9	3090	0.0669856	44371	5.02	-0.27	7				1.68	01,40	01.03.01.01;01;01.03;01.03.07.01;40.03;01.03.07;01.03.01;01.03.04.01;01.05;40;01.03.04;	METABOLISM; SUBCELLULAR LOCALISATION;					0	Cytoplasmic	C	high	deoCABD	92	no	3.48996
TYPA_ECOLI	P32132	GTP-binding protein typA/BipA (Tyrosine phosphorylated protein A)	33	1591	19	1.74	53.6	2920	0.0426272	67357	5.04	-0.3	23					11,63,30	11.05.05.07;63.19.05;63.19;63;11.05.05;30;11.05.05.99;11;30.04.03;30.04;11.05;	CELL RESCUE, DEFENSE AND VIRULENCE; PROTEIN WITH BINDING FUNCTION OR COFACTOR REQUIREMENT (structural or catalytic); CONTROL OF CELLULAR ORGANIZATION;	c.37,d.58	c.37.1;d.58.11;	Alpha and beta proteins (a/b),Alpha and beta proteins (a+b)	P-loop containing nucleotide triphosphate hydrolases,Ferredoxin-like	0	Unknown (This protein may have multiple localization sites.)	C	high		93	no	3.46538
THIC_ECOLI	P30136	Thiamine biosynthesis protein thiC	32	1532	26	1.23	16	1450	0.0127093	70852	5.99	-0.39	21					1	01;01.07;01.07.01;	METABOLISM;					0	Cytoplasmic		low	thiCEFGH	94	no	3.16137
GLMS_ECOLI	P17169	Glucosamine--fructose-6-phosphate aminotransferase [isomerizing] (EC 2.6.1.16) (Hexosephos	32	1459	27	1.19	14.3	1360	0.0182416	66764	5.78	-0.1	17					01,63,40	01.01.01;01.01;01;01.01.01.01;63;01.01.01.01.02;40.03;01.01.01.01.02.05;63.01;40;	METABOLISM; PROTEIN WITH BINDING FUNCTION OR COFACTOR REQUIREMENT (structural or catalytic); SUBCELLULAR LOCALISATION;	c.80,d.153	d.153.1;c.80.1;	Alpha and beta proteins (a/b),Alpha and beta proteins (a+b)	SIS domain,Ntn hydrolase-like	0	Cytoplasmic		low	glmUS	95	no	3.13354
SYD_ECOLI	P21889	Aspartyl-tRNA synthetase (EC 6.1.1.12) (Aspartate--tRNA ligase) (AspRS)	33	1475	32	1.03	9.75	1090	0.0188488	65915	5.44	-0.26	20					63,40,05	63;05;40.03;05.10;63.03.03;63.03;40;	PROTEIN WITH BINDING FUNCTION OR COFACTOR REQUIREMENT (structural or catalytic); SUBCELLULAR LOCALISATION; PROTEIN SYNTHESIS;	b.40,d.104,d.74	d.74.4;b.40.4;d.104.1;	Alpha and beta proteins (a+b),All beta proteins	Class II aaRS and biotin synthetases,DCoH-like,OB-fold	0	Cytoplasmic		low		96	no	3.03743
PYRG_ECOLI	P08398	CTP synthase (EC 6.3.4.2) (UTP--ammonia ligase) (CTP synthetase)	32	1400	26	1.23	16	1450	0.0331938	60244	5.82	-0.14	17				1.01	63,01,40	01;63.19;01.03;63.17;63;01.01.10;01.01.10.01;40.03;63.19.03;01.01;63.19.05;63.17.07;01.03.04.03;40;01.03.04;	PROTEIN WITH BINDING FUNCTION OR COFACTOR REQUIREMENT (structural or catalytic); METABOLISM; SUBCELLULAR LOCALISATION;					1	Cytoplasmic	C	low		97	no	3.16137
RL22_ECOLI	P61175	50S ribosomal protein L22	32	1682	4	8	100000000	12800000	0.0770036	12227	11.02	-0.35	2				1.23	63,05,40	05.01.01;63;05;40.03;63.03.03;63.03;05.01;40;	PROTEIN WITH BINDING FUNCTION OR COFACTOR REQUIREMENT (structural or catalytic); PROTEIN SYNTHESIS; SUBCELLULAR LOCALISATION;	d.55	d.55.1;	Alpha and beta proteins (a+b)	Ribosomal protein L22	0	Cytoplasmic		-	rpsJ-rplCDWB-rpsS-rplV-rpsC-rplP-rpmC-rpsQ	98	yes	7.10721
SYT_ECOLI	P00955	Threonyl-tRNA synthetase (EC 6.1.1.3) (Threonine--tRNA ligase) (ThrRS)	32	1424	34	0.94	7.73	950	0.0164474	74016	6.13	-0.49	18					63,40,05	63.17;63;05;05.04;40.03;05.10;63.03.03;63.03;63.17.09;40;05.07;	PROTEIN WITH BINDING FUNCTION OR COFACTOR REQUIREMENT (structural or catalytic); SUBCELLULAR LOCALISATION; PROTEIN SYNTHESIS;	c.51,d.66,d.104,d.67	d.67.1;d.66.1;c.51.1;d.104.1;	Alpha and beta proteins (a/b),Alpha and beta proteins (a+b)	RRF/tRNA synthetase additional domain-like,Class II aaRS and biotin synthetases,Anticodon-binding domain-like,Alpha-L RNA-binding motif	0	Cytoplasmic		low	thrS-infC-rpmI-rplT	99	no	2.97772
ARAA_ECOLI	P08202	L-arabinose isomerase (EC 5.3.1.4)	32	1279	17	1.88	75.3	3560	0.0406699	56104	6.39	-0.21	12					1	01;01.05;01.05.01;01.05.01.01;01.05.01.01.01;	METABOLISM;					0	Unknown		high	araBAD	100	no	3.55145
HNS_ECOLI	P08936	DNA-binding protein H-NS (Histone-like protein HLP-II) (Protein H1) (Protein B1)	30	1607	6	5	100000	232000	0.0598086	15409	5.25	-0.77	4	0.58	E		1.45	63,06	63.03.01;63;63.03;06;06.01;	PROTEIN WITH BINDING FUNCTION OR COFACTOR REQUIREMENT (structural or catalytic); PROTEIN FATE (folding, modification, destination);	a.55	a.55.1;	All alpha proteins	IHF-like DNA-binding proteins	0	Cytoplasmic	C	high	hns	101	no	5.36549
FABI_ECOLI	P29132	Enoyl-[acyl-carrier-protein] reductase [NADH] (EC 1.3.1.9) (NADH-dependent enoyl-ACP reduc	31	1576	11	2.82	657	12500	0.0430622	27734	5.72	0.16	13	0.6	E			01,63,40,06	01.06;01;06.10;63;63.21.07;63.01;40;63.21;40.30;06;01.06.01;01.06.01.05;	METABOLISM; PROTEIN WITH BINDING FUNCTION OR COFACTOR REQUIREMENT (structural or catalytic); SUBCELLULAR LOCALISATION; PROTEIN FATE (folding, modification, destination);	c.2	c.2.1;	Alpha and beta proteins (a/b)	NAD(P)-binding Rossmann-fold domains	0	Unknown	C	high		102	no	4.09691
OMPC_ECOLI	P06996	Outer membrane protein C precursor (Porin ompC) (Outer membrane protein 1B)	32	1385	17	1.88	75.3	3560	0.00912081	40369	4.43	-0.53	13					67,40	67.01;40.31;67.01.01;40;67;	TRANSPORT FACILITATION; SUBCELLULAR LOCALISATION;	f.4	f.4.3;	Membrane and cell surface proteins and peptides	Transmembrane beta-barrels	0	OuterMembrane	OM	high	ompC	103	no	3.55145
TPIS_ECOLI	P04790	Triosephosphate isomerase (EC 5.3.1.1) (TIM) (Triose-phosphate isomerase)	31	1330	9	3.44	2780	29000	0.0259299	26973	5.89	0.01	8				2.08	01,02	01.06;01;02.01;02;01.05;01.05.01;01.05.01.01;01.06.01;01.05.01.01.01;	METABOLISM; ENERGY;	c.1	c.1.1;	Alpha and beta proteins (a/b)	TIM beta/alpha-barrel	0	Unknown	C	high		104	no	4.4624
AMPN_ECOLI	P04825	Aminopeptidase N (EC 3.4.11.2) (Alpha-aminoacylpeptide hydrolase)	31	1323	36	0.86	6.26	840	0.0172866	98789	5.04	-0.33	28	0.43	N			11,63,40,06	11.01;06.13.01;63.17;63;11.01.11;06.13;63.17.09;11;40;40.30;06;	CELL RESCUE, DEFENSE AND VIRULENCE; PROTEIN WITH BINDING FUNCTION OR COFACTOR REQUIREMENT (structural or catalytic); SUBCELLULAR LOCALISATION; PROTEIN FATE (folding, modification, destination);	d.92	d.92.1;	Alpha and beta proteins (a+b)	Zincin-like	0	CytoplasmicMembrane		low		105	no	2.92428
DAPD_ECOLI	P03948	2,3,4,5-tetrahydropyridine-2,6-dicarboxylate N-succinyltransferase (EC 2.3.1.117) (Tetrahy	31	1586	11	2.82	657	12500	0.040284	29893	5.53	-0.05	10					01,40	01.01.01;01.01;01;40.03;01.01.01.07;40;01.01.01.07.06;	METABOLISM; SUBCELLULAR LOCALISATION;	b.81	b.81.1;	All beta proteins	Single-stranded left-handed beta-helix	0	Cytoplasmic	C	high		106	no	4.09691
RL9_ECOLI	P02418	50S ribosomal protein L9	30	1453	10	3	999	16000	0.0953748	15770	6.56	0.09	6				1.88	5	05.01.01;05;05.04;05.01;	PROTEIN SYNTHESIS;	d.100,d.99	d.100.1;d.99.1;	Alpha and beta proteins (a+b)	L9 N-domain-like,Ribosomal protein L9 C-domain	0	Cytoplasmic	C	-	rpsF-priB-rpsR-rplI	107	yes	4.20412
SYS_ECOLI	P09156	Seryl-tRNA synthetase (EC 6.1.1.11) (Serine--tRNA ligase) (SerRS)	30	1438	21	1.43	25.8	1910	0.0258373	48415	5.28	-0.45	22				1.64	63,40,05	63.19;63;05;40.03;05.10;63.03.03;63.03;40;63.19.03;	PROTEIN WITH BINDING FUNCTION OR COFACTOR REQUIREMENT (structural or catalytic); SUBCELLULAR LOCALISATION; PROTEIN SYNTHESIS;	d.104	d.104.1;	Alpha and beta proteins (a+b)	Class II aaRS and biotin synthetases	0	Cytoplasmic	C	low		108	no	3.28103
PEPD_ECOLI	P15288	Aminoacyl-histidine dipeptidase (EC 3.4.13.3) (Xaa-His dipeptidase) (X-His dipeptidase) (B	30	1303	19	1.58	36.9	2360	0.0215311	52785	5.15	-0.15	19	0.52	N		1.09	63,06	63.17;63;06.13;63.17.09;06;	PROTEIN WITH BINDING FUNCTION OR COFACTOR REQUIREMENT (structural or catalytic); PROTEIN FATE (folding, modification, destination);					0	Cytoplasmic	C	high		109	no	3.37291
FDOG_ECOLI	P32176	Formate dehydrogenase-O, major subunit (EC 1.2.1.2) (Formate dehydrogenase-O alpha subunit	31	1283	43	0.72	4.26	672	0.0114215	112504	7.24	-0.34	28	0.44	N			01,63,40,02	01;02.13.01;63;63.21.07;40.28;63.13;02;01.05;01.05.01;01.05.01.01;63.13.99;01.05.01.01.03;63.01;40;63.21;02.13;63.21.03;	METABOLISM; PROTEIN WITH BINDING FUNCTION OR COFACTOR REQUIREMENT (structural or catalytic); SUBCELLULAR LOCALISATION; ENERGY;	b.52,c.81	c.81.1;b.52.2;	Alpha and beta proteins (a/b),All beta proteins	Formate dehydrogenase/DMSO reductase, domains 1-3,Double psi beta-barrel	0	Periplasmic		low	fdoGHI-fdhE	110	no	2.82737
SODM_ECOLI	P00448	Superoxide dismutase [Mn] (EC 1.15.1.1) (MnSOD)	29	1724	8	3.63	4220	36900	0.0442171	22967	6.98	-0.44	5					11,63	11.07.07;63.17;63;63.17.11;11.07.07.07;63.01;11;11.07;	CELL RESCUE, DEFENSE AND VIRULENCE; PROTEIN WITH BINDING FUNCTION OR COFACTOR REQUIREMENT (structural or catalytic);	d.44,a.2	a.2.11;d.44.1;	Alpha and beta proteins (a+b),All alpha proteins	Long alpha-hairpin,Fe,Mn superoxide dismutase (SOD), C-terminal domain	0	Unknown		high	sodA	111	no	4.56703
OPGG_ECOLI	P33136	Glucans biosynthesis protein G precursor	29	1301	23	1.26	17.2	1510	0.0100643	57914	7.27	-0.54	22					01,40,30,20	01;40.28;30;01.05.01.03.02;20;01.05;30.28;40;01.05.01;20.05;01.05.01.03;	METABOLISM; SUBCELLULAR LOCALISATION; CONTROL OF CELLULAR ORGANIZATION; SYSTEMIC REGULATION OF / INTERACTION WITH ENVIRONMENT;					0	Periplasmic	?	low	mdoGH	112	no	3.17898
SERA_ECOLI	P08328	D-3-phosphoglycerate dehydrogenase (EC 1.1.1.95) (PGDH)	27	1488	13	2.08	118	4630	0.0255183	44046	6.33	0.02	10					01,63,06	01.01.01;01.01;01;06.10;01.04;63;63.21.07;01.01.01.11;01.01.01.11.01;63.01;63.21;06;	METABOLISM; PROTEIN WITH BINDING FUNCTION OR COFACTOR REQUIREMENT (structural or catalytic); PROTEIN FATE (folding, modification, destination);	c.23,d.58,c.2	c.23.12;c.2.1;d.58.18;	Alpha and beta proteins (a/b),Alpha and beta proteins (a+b)	NAD(P)-binding Rossmann-fold domains,Flavodoxin-like,Ferredoxin-like	0	Cytoplasmic		high	serA	113	no	3.66558
RL6_ECOLI	P02390	50S ribosomal protein L6	28	1489	9	3.11	1290	18600	0.0931306	18774	10.52	-0.24	9				1.63	63,05,40	05.01.01;63;05;40.03;63.03.03;63.03;05.01;40;	PROTEIN WITH BINDING FUNCTION OR COFACTOR REQUIREMENT (structural or catalytic); PROTEIN SYNTHESIS; SUBCELLULAR LOCALISATION;	d.141	d.141.1;	Alpha and beta proteins (a+b)	Ribosomal protein L6	0	Cytoplasmic		-	rplNXE-rpsNH-rplFR-rpsE-rpmD-rplO-prlA-rpmJ	114	yes	4.26951
HLDD_ECOLI	P17963	ADP-L-glycero-D-manno-heptose-6-epimerase (EC 5.1.3.20) (ADP-glyceromanno-heptose 6-epimer	28	1317	18	1.56	34.9	2280	0.020164	34894	4.64	-0.28	10					11,01,14	14.01;11.01;01.05.01.03.01;01;14.01.01;01.05;11;01.05.01;14;01.05.01.03;11.01.05;	CELL RESCUE, DEFENSE AND VIRULENCE; METABOLISM; CELL FATE;	c.2	c.2.1;	Alpha and beta proteins (a/b)	NAD(P)-binding Rossmann-fold domains	0	Unknown	C	high	rfaDFCL	115	no	3.35793
SUHB_ECOLI	P22783	Inositol-1-monophosphatase (EC 3.1.3.25) (IMPase) (Inositol-1-phosphatase) (I-1-Pase)	27	1213	15	1.8	62.1	3190	0.0216197	29173	6.96	-0.17	8	0.62	E		1.85	01,10	01.06;01;01.04;10;10.01;10.01.09;10.01.09.11;01.04.99;	METABOLISM; CELLULAR COMMUNICATION/SIGNAL TRANSDUCTION MECHANISM;	e.7	e.7.1;	Multi-domain proteins (alpha and beta)	Sugar phosphatases	0	Cytoplasmic	C	high		116	no	3.50379
RBSB_ECOLI	P02925	D-ribose-binding periplasmic protein precursor	27	1463	13	2.08	118	4630	0.0262272	30952	7.76	-0.03	7	0.48	N			67,01,40,13	01;13.11.03;67.07.99;40.28;01.05.07;13;13.11;01.05;13.11.03.03;40;67;67.07;	TRANSPORT FACILITATION; METABOLISM; SUBCELLULAR LOCALISATION; REGULATION OF / INTERACTION WITH CELLULAR ENVIRONMENT;	c.93	c.93.1;	Alpha and beta proteins (a/b)	Periplasmic binding protein-like I	0	Periplasmic	P	high	rbsDACBK	117	no	3.66558
RL4_ECOLI	P60723	50S ribosomal protein L4	27	1445	8	3.38	2370	26400	0.0662768	22088	10.52	-0.24	7				2.21	63,05,40	05.01.01;63;05;05.04;40.03;63.03.03;63.03;05.01;40;05.07;	PROTEIN WITH BINDING FUNCTION OR COFACTOR REQUIREMENT (structural or catalytic); PROTEIN SYNTHESIS; SUBCELLULAR LOCALISATION;	c.22	c.22.1;	Alpha and beta proteins (a/b)	Ribosomal protein L4	0	Unknown		-	rpsJ-rplCDWB-rpsS-rplV-rpsC-rplP-rpmC-rpsQ	118	yes	4.4216
RL10_ECOLI	P02408	50S ribosomal protein L10 (L8)	25	1355	8	3.13	1330	18900	0.0884211	17581	9.71	0.03	3				1.63	63,05,40	05.01.01;63;05;40.03;63.03.03;63.03;05.01;40;05.07;	PROTEIN WITH BINDING FUNCTION OR COFACTOR REQUIREMENT (structural or catalytic); PROTEIN SYNTHESIS; SUBCELLULAR LOCALISATION;					0	Unknown	C	-	rplJL-rpoBC	119	yes	4.27646
GLPK_ECOLI	P08859	Glycerol kinase (EC 2.7.1.30) (ATP:glycerol 3-phosphotransferase) (Glycerokinase) (GK)	28	1194	26	1.08	10.9	1160	0.0196514	56101	5.28	-0.3	10					01,63	01.06;01;63.17;01.04;63;63.01;63.17.09;01.05;01.05.01;01.05.01.01;01.06.01;01.05.01.01.01;	METABOLISM; PROTEIN WITH BINDING FUNCTION OR COFACTOR REQUIREMENT (structural or catalytic);	c.55	c.55.1;	Alpha and beta proteins (a/b)	Ribonuclease H-like motif	0	Cytoplasmic	C	low	glpFK	120	no	3.06446
OMPT_ECOLI	P09169	Protease VII precursor (EC 3.4.21.87) (Omptin) (Outer membrane protein 3B) (Protease A)	28	1193	17	1.65	43.4	2590	0.0152085	35563	5.89	-0.64	14					40,06	40.31;06.13;40;06;	SUBCELLULAR LOCALISATION; PROTEIN FATE (folding, modification, destination);	f.4	f.4.4;	Membrane and cell surface proteins and peptides	Transmembrane beta-barrels	0	OuterMembrane	OM	high	envY-ompT	121	no	3.4133
CATA_ECOLI	P13029	Peroxidase/catalase HPI (EC 1.11.1.6) (Catalase-peroxidase) (Hydroperoxidase I)	27	1022	31	0.87	6.43	853	0.0116959	80025	5.02	-0.37	24	0.51	N		1.23	11,63	11.07.07.01;11.07.07;63.17;63;63.21.01;11;63.21;11.07;	CELL RESCUE, DEFENSE AND VIRULENCE; PROTEIN WITH BINDING FUNCTION OR COFACTOR REQUIREMENT (structural or catalytic);	a.93	a.93.1;a.93.1;	All alpha proteins	Heme-dependent peroxidases	0	Cytoplasmic		low	katG	122	no	2.93095
RRF_ECOLI	P16174	Ribosome recycling factor (Ribosome releasing factor) (RRF)	26	1408	9	2.89	773	13800	0.0224512	20640	6.86	-0.53	6				1.21	40,05	05;05.04;05.04.03;40.03;40;	SUBCELLULAR LOCALISATION; PROTEIN SYNTHESIS;	d.67	d.67.3;	Alpha and beta proteins (a+b)	RRF/tRNA synthetase additional domain-like	0	Cytoplasmic	C	high		123	no	4.13988
FABG_ECOLI	P25716	3-oxoacyl-[acyl-carrier-protein] reductase (EC 1.1.1.100) (3-ketoacyl-acyl carrier protein	26	1337	9	2.89	773	13800	0.0176665	25561	7.69	0.1	7					1	01.06;01;01.06.01;01.06.01.05;	METABOLISM;	c.2	c.2.1;	Alpha and beta proteins (a/b)	NAD(P)-binding Rossmann-fold domains	0	Cytoplasmic	C	high	fabHDG-acpP-fabF	124	no	4.13988
METK_ECOLI	P04384	S-adenosylmethionine synthetase (EC 2.5.1.6) (Methionine adenosyltransferase) (AdoMet synt	27	1289	19	1.42	25.4	1890	0.0242779	41822	4.98	-0.19	9				2.21	63,01,40,06	01;63.19;63.17;63;01.04;40.03;63.17.09;06;63.19.03;06.10;63.17.03;63.11;63.01;63.17.07;40;	PROTEIN WITH BINDING FUNCTION OR COFACTOR REQUIREMENT (structural or catalytic); METABOLISM; SUBCELLULAR LOCALISATION; PROTEIN FATE (folding, modification, destination);	d.130	d.130.1;	Alpha and beta proteins (a+b)	S-adenosylmethionine synthetase	0	Cytoplasmic	C	low		125	no	3.27646
SURA_ECOLI	P21202	Survival protein surA precursor (Peptidyl-prolyl cis-trans isomerase surA) (EC 5.2.1.8) (P	26	1216	17	1.53	32.8	2200	0.00791314	47285	6.99	-0.38	11	0.48	N		1.1	63,40,06	63.02;63;06.07;40.28;40;06.07.09;06;06.01;	PROTEIN WITH BINDING FUNCTION OR COFACTOR REQUIREMENT (structural or catalytic); SUBCELLULAR LOCALISATION; PROTEIN FATE (folding, modification, destination);	d.26	d.26.1;	Alpha and beta proteins (a+b)	FKBP-like	0	Periplasmic	P	high	surA-pdxA-ksgA-apaGH	126	no	3.34242
IF3_ECOLI	P02999	Translation initiation factor IF-3	27	1238	8	3.38	2370	26400	0.0264044	20565	10.32	-0.67	8					63,40,05	63;05;05.04;05.04.01;40.03;63.03.03;63.03;40;05.07;	PROTEIN WITH BINDING FUNCTION OR COFACTOR REQUIREMENT (structural or catalytic); SUBCELLULAR LOCALISATION; PROTEIN SYNTHESIS;	d.15,d.68	d.15.8;d.68.1;	Alpha and beta proteins (a+b)	beta-Grasp (ubiquitin-like),IF3-like	0	Cytoplasmic		high	thrS-infC-rpmI-rplT	127	no	4.4216
RNB_ECOLI	P30850	Exoribonuclease II (EC 3.1.13.1) (Ribonuclease II) (RNase II)	25	1158	31	0.81	5.4	771	0.0155024	72492	5.39	-0.28	21					01,63,40	01;01.03;63;01.03.16;01.03.16.01;40.03;63.03.03;63.03;40;	METABOLISM; PROTEIN WITH BINDING FUNCTION OR COFACTOR REQUIREMENT (structural or catalytic); SUBCELLULAR LOCALISATION;					0	Cytoplasmic		low	rnb	128	no	2.88705
NUOG_ECOLI	P33602	NADH-quinone oxidoreductase chain G (EC 1.6.99.5) (NADH dehydrogenase I, chain G) (NDH-1,	26	1153	37	0.7	4.04	652	0.0114096	100169	6.21	-0.33	31					63,02	63;63.21.07;02;63.21;02.11.05;02.11;	PROTEIN WITH BINDING FUNCTION OR COFACTOR REQUIREMENT (structural or catalytic); ENERGY;					0	Unknown		low	nuoABCEFGHIJKLMN	129	no	2.81425
AHPF_ECOLI	P35340	Alkyl hydroperoxide reductase subunit F (EC 1.6.4.-) (Alkyl hydroperoxide reductase F52A p	27	1160	24	1.13	12.3	1250	0.0177211	56178	5.48	-0.12	16				1.17	11,67,01,63	11.01.01;01.06.04;01;01.03;63;63.21.07;67.15;01.06;11.07.07;11.01;11;63.21;01.03.04;11.07;67;	CELL RESCUE, DEFENSE AND VIRULENCE; TRANSPORT FACILITATION; METABOLISM; PROTEIN WITH BINDING FUNCTION OR COFACTOR REQUIREMENT (structural or catalytic);	c.3,c.47	c.47.1;c.3.1;	Alpha and beta proteins (a/b)	FAD/NAD(P)-binding domain,Thioredoxin fold	0	Cytoplasmic	C	low	ahpCF	130	no	3.09691
KAD_ECOLI	P05082	Adenylate kinase (EC 2.7.4.3) (ATP-AMP transphosphorylase)	26	1444	13	2	99	4180	0.041774	23587	5.53	-0.38	9				1.68	63,01	01;01.03;63.19;01.03.01.03;63;01.03.01;63.19.03;	PROTEIN WITH BINDING FUNCTION OR COFACTOR REQUIREMENT (structural or catalytic); METABOLISM;	g.41,c.37	g.41.2;c.37.1;	Alpha and beta proteins (a/b),Small proteins	P-loop containing nucleotide triphosphate hydrolases,Rubredoxin-like	0	Cytoplasmic	C	high		131	no	3.62118
PTGA_ECOLI	P08837	PTS system, glucose-specific IIA component (EIIA-Glc) (Glucose-permease IIA component) (Ph	26	1415	5	5.2	158000	304000	0.0655134	18121	4.56	0.05	7				1.85	67,01	01;01.05.07;01.05;67.07.01;67;67.07;	TRANSPORT FACILITATION; METABOLISM;	b.84	b.84.3;	All beta proteins	Barrel-sandwich hybrid	0	Cytoplasmic	C	high	ptsHI-crr	132	no	5.48287
YJJK_ECOLI	P37797	ABC transporter ATP-binding protein yjjK	25	1208	30	0.83	5.81	805	0.0145455	62313	5.39	-0.48	21	0.55	N		1.63	99	99;	UNCLASSIFIED PROTEINS;	c.37	c.37.1;	Alpha and beta proteins (a/b)	P-loop containing nucleotide triphosphate hydrolases	0	CytoplasmicMembrane		low		133	no	2.9058
RL13_ECOLI	P02410	50S ribosomal protein L13	24	1154	6	4	10000	61000	0.0645933	16020	10.73	-0.54	5				1.79	05,40	05.01.01;05;40.03;05.01;40;	PROTEIN SYNTHESIS; SUBCELLULAR LOCALISATION;	c.21	c.21.1;	Alpha and beta proteins (a/b)	Ribosomal protein L13	0	Cytoplasmic		-	rplM-rpsI	134	yes	4.78533
PPCK_ECOLI	P22259	Phosphoenolpyruvate carboxykinase [ATP] (EC 4.1.1.49) (PEP carboxykinase) (Phosphoenolpyru	26	1166	23	1.13	12.5	1260	0.0172985	59647	5.46	-0.31	24	0.55	N		1.45	01,63,40,02	01;01.05.01.03.01;63.19;01.20.03;63;40.03;02;01.05;01.20.01;01.05.01;01.20;63.17.01;01.05.01.01;01.20.01.03;02.01;63.19.01;01.20.01.01;40;01.05.01.01.01;01.05.01.03;	METABOLISM; PROTEIN WITH BINDING FUNCTION OR COFACTOR REQUIREMENT (structural or catalytic); SUBCELLULAR LOCALISATION; ENERGY;	c.109,c.91	c.109.1;c.91.1;	Alpha and beta proteins (a/b)	PEP carboxykinase-like,PEP carboxykinase N-terminal domain	0	Cytoplasmic	C	low	pckA	135	no	3.10037
SUCD_ECOLI	P07459	Succinyl-CoA synthetase alpha chain (EC 6.2.1.5) (SCS-alpha)	24	1052	15	1.6	38.8	2420	0.0360845	29647	6.77	0.16	7	0.63	N		1.73	63,01,40,02	01;63.19;02.10;63;40.03;02;01.05;40;01.05.01;63.19.03;	PROTEIN WITH BINDING FUNCTION OR COFACTOR REQUIREMENT (structural or catalytic); METABOLISM; SUBCELLULAR LOCALISATION; ENERGY;	c.23,c.2	c.23.4;c.2.1;	Alpha and beta proteins (a/b)	NAD(P)-binding Rossmann-fold domains,Flavodoxin-like	0	Unknown	C	high	sdhCDAB-b0725-sucABCD	136	no	3.38382
SECA_ECOLI	P10408	Preprotein translocase secA subunit	24	1047	42	0.57	2.73	518	0.0111643	102024	5.41	-0.47	29	0.53	E		1.49	63,40,06	63.19;06.10;63;06.04;40;40.30;63.19.03;06;	PROTEIN WITH BINDING FUNCTION OR COFACTOR REQUIREMENT (structural or catalytic); SUBCELLULAR LOCALISATION; PROTEIN FATE (folding, modification, destination);					0	CytoplasmicMembrane		low	secMA-mutT	137	no	2.71433
MUKB_ECOLI	P22523	Chromosome partition protein mukB (Structural maintenance of chromosome related protein)	25	992	72	0.35	1.22	326	0.00976077	170232	5.12	-0.6	48					63,03,40,30	63.03.01;03;63;30;40.03;03.03;30.37;63.03;63.01;03.03.03;40;	PROTEIN WITH BINDING FUNCTION OR COFACTOR REQUIREMENT (structural or catalytic); CELL CYCLE AND DNA PROCESSING; SUBCELLULAR LOCALISATION; CONTROL OF CELLULAR ORGANIZATION;	c.37	c.37.1;	Alpha and beta proteins (a/b)	P-loop containing nucleotide triphosphate hydrolases	0	Cytoplasmic		low	smtA-mukFEB	138	no	2.51322
RS6_ECOLI	P02358	30S ribosomal protein S6	24	1382	7	3.43	2680	28400	0.0651914	15188	5.17	-0.75	3					5	05.01.01;05;05.04;05.01;	PROTEIN SYNTHESIS;	d.58	d.58.14;	Alpha and beta proteins (a+b)	Ferredoxin-like	0	Cytoplasmic	C	-	rpsF-priB-rpsR-rplI	139	yes	4.45332
DEGP_ECOLI	P09376	Protease do precursor (EC 3.4.21.-)	25	1370	17	1.47	28.6	2030	0.0137799	49355	9.04	-0.07	10		N			11,40,06	11.01;06.13.99;06.10;40.28;06.13;11;40;06;11.01.05;	CELL RESCUE, DEFENSE AND VIRULENCE; SUBCELLULAR LOCALISATION; PROTEIN FATE (folding, modification, destination);	b.36,b.47	b.36.1;b.36.1;b.47.1;	All beta proteins	PDZ domain-like,Trypsin-like serine proteases	0	Periplasmic	C	low		140	no	3.3075
FKBA_ECOLI	P45523	FKBP-type peptidyl-prolyl cis-trans isomerase fkpA precursor (EC 5.2.1.8) (PPIase) (Rotama	24	1321	12	2	99	4180	0.0183413	28883	9.25	-0.46	11					40,06	40.28;40;06;06.01;	SUBCELLULAR LOCALISATION; PROTEIN FATE (folding, modification, destination);	d.26	d.26.1;	Alpha and beta proteins (a+b)	FKBP-like	0	Periplasmic	P	high		141	no	3.62118
DHAS_ECOLI	P00353	Aspartate-semialdehyde dehydrogenase (EC 1.2.1.11) (ASA dehydrogenase) (ASADH)	24	1247	11	2.18	151	5340	0.0123604	40019	5.32	-0.03	10					01,63	01.01.01;01;63;63.21.07;01.01.01.07.01;01.01.01.07.06.01;01.01.01.07.06;01.01;01.01.01.07.03;01.01.01.15.02;01.01.01.07;63.21;01.01.01.07.04;	METABOLISM; PROTEIN WITH BINDING FUNCTION OR COFACTOR REQUIREMENT (structural or catalytic);	d.81,c.2	c.2.1;d.81.1;	Alpha and beta proteins (a/b),Alpha and beta proteins (a+b)	Glyceraldehyde-3-phosphate dehydrogenase-like, C-terminal domain,NAD(P)-binding Rossmann-fold domains	0	Unknown	C	high		142	no	3.72754
TOP1_ECOLI	P06612	DNA topoisomerase I (EC 5.99.1.2) (Omega-protein) (Relaxing enzyme) (Untwisting enzyme) (S	25	1189	41	0.61	3.07	556	0.0143541	97351	8.56	-0.61	20	0.44	E			63,03,40	03.01.03.01;63.03.01;03;63;63.03;03.01.03;40.37;40;03.01;	PROTEIN WITH BINDING FUNCTION OR COFACTOR REQUIREMENT (structural or catalytic); CELL CYCLE AND DNA PROCESSING; SUBCELLULAR LOCALISATION;	g.41,e.10	e.10.1;g.41.3;	Multi-domain proteins (alpha and beta),Small proteins	Prokaryotic type I DNA topoisomerase,Rubredoxin-like	0	Unknown		low		143	no	2.74507
GCSP_ECOLI	P33195	Glycine dehydrogenase [decarboxylating] (EC 1.4.4.2) (Glycine decarboxylase) (Glycine clea	24	1133	35	0.69	3.85	633	0.015949	104246	5.92	-0.07	27					01,63,06	01.01;01;06.10;63;01.01.10;63.11;01.01.10.05.04;01.01.10.05;63.01;63.21.17;63.21;06;	METABOLISM; PROTEIN WITH BINDING FUNCTION OR COFACTOR REQUIREMENT (structural or catalytic); PROTEIN FATE (folding, modification, destination);					0	Unknown		low	gcvTHP	144	no	2.8014
SYFA_ECOLI	P08312	Phenylalanyl-tRNA synthetase alpha chain (EC 6.1.1.20) (Phenylalanine--tRNA ligase alpha c	23	1047	17	1.35	21.5	1720	0.021011	36833	6.15	-0.32	13					63,40,05	63.19;63.17;63;05;40.03;05.10;63.17.07;40;63.19.03;	PROTEIN WITH BINDING FUNCTION OR COFACTOR REQUIREMENT (structural or catalytic); SUBCELLULAR LOCALISATION; PROTEIN SYNTHESIS;	d.104,a.2	a.2.7;d.104.1;	Alpha and beta proteins (a+b),All alpha proteins	Long alpha-hairpin,Class II aaRS and biotin synthetases	0	Cytoplasmic	C	low	pheST-himA	145	no	3.23553
ACCC_ECOLI	P24182	Biotin carboxylase (EC 6.3.4.14) (A subunit of acetyl-CoA carboxylase) (EC 6.4.1.2) (ACC)	25	1077	21	1.19	14.5	1370	0.0197129	49322	7.09	-0.17	14					01,63	01.06;01;63;63.21.15;63.21;01.06.01;01.06.01.05;	METABOLISM; PROTEIN WITH BINDING FUNCTION OR COFACTOR REQUIREMENT (structural or catalytic);	d.142,c.30,b.84	c.30.1;d.142.1;b.84.2;d.142.1;	Alpha and beta proteins (a/b),Alpha and beta proteins (a+b),All beta proteins	ATP-grasp,Biotin carboxylase N-terminal domain-like,Barrel-sandwich hybrid	0	Cytoplasmic	C	low	accBC	146	no	3.13672
UDP_ECOLI	P12758	Uridine phosphorylase (EC 2.4.2.3) (UrdPase) (UPase)	23	979	10	2.3	199	6260	0.0191388	27029	6.17	0.01	8				1.24	01,63	01;01.03;01.04;63;01.03.07.01;01.03.07;63.01;01.03.04.01;01.03.04;	METABOLISM; PROTEIN WITH BINDING FUNCTION OR COFACTOR REQUIREMENT (structural or catalytic);	c.56	c.56.2;	Alpha and beta proteins (a/b)	Phosphorylase/hydrolase-like	0	Cytoplasmic	C	high	udp	147	no	3.79657
KDSA_ECOLI	P17579	2-dehydro-3-deoxyphosphooctonate aldolase (EC 2.5.1.55) (Phospho-2-dehydro-3-deoxyoctonate	25	983	13	1.92	82.8	3760	0.0181818	30834	6.78	-0.03	6					01,40	01;40.03;01.05.01.03.02;01.05;40;01.05.01;01.05.01.03;	METABOLISM; SUBCELLULAR LOCALISATION;	c.1	c.1.10;	Alpha and beta proteins (a/b)	TIM beta/alpha-barrel	0	Cytoplasmic	C	high	b1213-ychA-kdsA	148	no	3.57519
RPOD_ECOLI	P00579	RNA polymerase sigma factor rpoD (Sigma-70)	21	857	18	1.17	13.7	1320	0.0191388	70264	4.51	-0.59	18	0.58	E		1.57	11,63,40,04	63.03.01;11.01;63;04;04.05;40.03;04.05.01.04.01;04.05.01;63.03;04.05.01.04;11;40;	CELL RESCUE, DEFENSE AND VIRULENCE; PROTEIN WITH BINDING FUNCTION OR COFACTOR REQUIREMENT (structural or catalytic); SUBCELLULAR LOCALISATION; TRANSCRIPTION;	a.112	a.112.1;	All alpha proteins	RNA polymerase sigma subunit	0	Cytoplasmic		low	rpsU-dnaG-rpoD	149	no	3.12057
SUCC_ECOLI	P07460	Succinyl-CoA synthetase beta chain (EC 6.2.1.5) (SCS-beta)	24	1325	23	1.04	10.1	1110	0.0450558	41394	5.28	0.02	15				1.74	63,01,40,02	01;63.19;02.10;63;40.03;02;01.05;40;01.05.01;63.19.03;	PROTEIN WITH BINDING FUNCTION OR COFACTOR REQUIREMENT (structural or catalytic); METABOLISM; SUBCELLULAR LOCALISATION; ENERGY;	c.23,d.142	d.142.1;c.23.4;	Alpha and beta proteins (a/b),Alpha and beta proteins (a+b)	ATP-grasp,Flavodoxin-like	0	Cytoplasmic		low	sdhCDAB-b0725-sucABCD	150	no	3.04532
MDH_ECOLI	P61889	Malate dehydrogenase (EC 1.1.1.37)	24	1318	13	1.85	69.2	3390	0.0584131	32338	5.56	0.19	9				1.42	67,01,63,40,02	01;63;02.10;63.21.07;40.03;02;02.22;67.15;01.05;01.05.01;01.05.01.01;40;63.21;67;	TRANSPORT FACILITATION; METABOLISM; PROTEIN WITH BINDING FUNCTION OR COFACTOR REQUIREMENT (structural or catalytic); SUBCELLULAR LOCALISATION; ENERGY;	d.162,c.2	c.2.1;d.162.1;	Alpha and beta proteins (a/b),Alpha and beta proteins (a+b)	Lactate & malate dehydrogenases, C-terminal domain,NAD(P)-binding Rossmann-fold domains	0	Unknown (This protein may have multiple localization sites.)	?	high	mdh	151	no	3.5302
FABD_ECOLI	P25715	Malonyl CoA-acyl carrier protein transacylase (EC 2.3.1.39) (MCT)	24	1234	9	2.67	463	10200	0.0151515	32287	4.79	0.15	9					01,40	01.06;40.03;40;01.06.01;01.06.01.05;	METABOLISM; SUBCELLULAR LOCALISATION;	c.19,d.58	c.19.1;d.58.23;	Alpha and beta proteins (a/b),Alpha and beta proteins (a+b)	Catalytic domain of malonyl-CoA ACP transacylase,Ferredoxin-like	0	Unknown	C	high	fabHDG-acpP-fabF	152	no	4.0086
RL24_ECOLI	P60624	50S ribosomal protein L24	23	1188	4	5.75	562000	634000	0.0590805	11186	10.99	-0.4	2				1.69	63,05,40	05.01.01;63;05;40.03;63.03.03;63.03;05.01;40;	PROTEIN WITH BINDING FUNCTION OR COFACTOR REQUIREMENT (structural or catalytic); PROTEIN SYNTHESIS; SUBCELLULAR LOCALISATION;					0	Unknown		-	rplNXE-rpsNH-rplFR-rpsE-rpmD-rplO-prlA-rpmJ	153	yes	5.80209
TRXB_ECOLI	P09625	Thioredoxin reductase (EC 1.8.1.9) (TRXR)	24	1152	12	2	99	4180	0.0121611	34493	5.29	-0.2	10					01,63,40	01;01.03;63;63.21.07;01.20.37;40.03;01.20.37.01;40;63.21;01.20;63.21.05;	METABOLISM; PROTEIN WITH BINDING FUNCTION OR COFACTOR REQUIREMENT (structural or catalytic); SUBCELLULAR LOCALISATION;	c.4,c.3	c.4.1;c.4.1;c.3.1;c.3.1;	Alpha and beta proteins (a/b)	Nucleotide-binding domain,FAD/NAD(P)-binding domain	0	Unknown (This protein may have multiple localization sites.)	C	high		154	no	3.62118
POTD_ECOLI	P23861	Spermidine/putrescine-binding periplasmic protein precursor (SPBP)	23	1131	14	1.64	42.9	2570	0.0133139	38868	5.09	-0.45	10	0.46	E			67,08,40,20	40.28;08.19.01;67.12;20;08.19;20.03;40;08;67;	TRANSPORT FACILITATION; CELLULAR TRANSPORT AND TRANSPORT MECHANISMS; SUBCELLULAR LOCALISATION; SYSTEMIC REGULATION OF / INTERACTION WITH ENVIRONMENT;	c.94	c.94.1;	Alpha and beta proteins (a/b)	Periplasmic binding protein-like II	0	Periplasmic	P	high	potABCD	155	no	3.40993
G6PD_ECOLI	P22992	Glucose-6-phosphate 1-dehydrogenase (EC 1.1.1.49) (G6PD)	24	1147	27	0.89	6.74	877	0.0193381	55706	5.52	-0.37	17					01,63,40,02	01;02.07;63;63.21.07;40.03;02;01.05;40;63.21;	METABOLISM; PROTEIN WITH BINDING FUNCTION OR COFACTOR REQUIREMENT (structural or catalytic); SUBCELLULAR LOCALISATION; ENERGY;	d.81,c.2	c.2.1;d.81.1;	Alpha and beta proteins (a/b),Alpha and beta proteins (a+b)	Glyceraldehyde-3-phosphate dehydrogenase-like, C-terminal domain,NAD(P)-binding Rossmann-fold domains	0	Cytoplasmic		low	zwf	156	no	2.943
GRCA_ECOLI	P33633	Protein yfiD	24	1143	9	2.67	463	10200	0.0460526	14285	4.93	-0.33	6					11,13,20	11.01.01;13.01;11.01;13.01.01;13.11.03.11;13.11.03;11.01.04;13;13.11;20;11;13.01.01.03;	CELL RESCUE, DEFENSE AND VIRULENCE; REGULATION OF / INTERACTION WITH CELLULAR ENVIRONMENT; SYSTEMIC REGULATION OF / INTERACTION WITH ENVIRONMENT;	c.7	c.7.1;	Alpha and beta proteins (a/b)	PFL-like glycyl radical enzymes	0	Cytoplasmic	C	high	yfiD	157	no	4.0086
RF2_ECOLI	P07012	Peptide chain release factor 2 (RF-2)	22	1012	16	1.38	22.7	1780	0.0169639	41222	4.47	-0.68	15					40,05	05;05.04;05.04.03;40.03;40;	SUBCELLULAR LOCALISATION; PROTEIN SYNTHESIS;	e.38	e.38.1;	Multi-domain proteins (alpha and beta)	Polypeptide chain release factor 2 (RF2)	0	Cytoplasmic	C	low	prfB-lysS	158	no	3.25042
IPYR_ECOLI	P17288	Inorganic pyrophosphatase (EC 3.6.1.1) (Pyrophosphate phospho-hydrolase) (PPase)	24	1039	10	2.4	250	7160	0.0488437	19573	4.9	-0.28	7				1.99	1	01;01.04;01.04.01;	METABOLISM;	b.40	b.40.5;	All beta proteins	OB-fold	0	Cytoplasmic	?	high		159	no	3.85491
DPS_ECOLI	P27430	DNA protection during starvation protein	23	949	12	1.92	81.5	3730	0.0301643	18565	6.02	-0.23	3	0.53	N		1.13	11,63,40,30	63.03.01;11.01.01;11.01;63;30;40.03;30.37;63.03;11;40.37;40;	CELL RESCUE, DEFENSE AND VIRULENCE; PROTEIN WITH BINDING FUNCTION OR COFACTOR REQUIREMENT (structural or catalytic); SUBCELLULAR LOCALISATION; CONTROL OF CELLULAR ORGANIZATION;	a.25	a.25.1;	All alpha proteins	Ferritin-like	0	Unknown	OM	high	dps	160	no	3.57171
RAPA_ECOLI	P60240	RNA polymerase associated protein rapA (EC 3.6.1.-) (ATP-dependent helicase hepA)	19	830	41	0.46	1.91	421	0.0151095	109639	4.91	-0.36	21					63,04,62	04.05.01.01;63.19;62.01;63;62.01.07;04.05;04.05.01.04.01;04.05.01.04;62.02;62.02.01;63.19.03;04;63.01;62;	PROTEIN WITH BINDING FUNCTION OR COFACTOR REQUIREMENT (structural or catalytic); TRANSCRIPTION; PROTEIN ACTIVITY REGULATION;					0	CytoplasmicMembrane		low		161	no	2.62428
RL15_ECOLI	P02413	50S ribosomal protein L15	22	1231	6	3.67	4640	39000	0.115702	14981	11.79	-0.25	4					63,05,40	05.01.01;63;05;40.03;63.03.03;63.03;05.01;40;	PROTEIN WITH BINDING FUNCTION OR COFACTOR REQUIREMENT (structural or catalytic); PROTEIN SYNTHESIS; SUBCELLULAR LOCALISATION;					0	Cytoplasmic	OM	-	rplNXE-rpsNH-rplFR-rpsE-rpmD-rplO-prlA-rpmJ	162	yes	4.59106
GPMI_ECOLI	P37689	2,3-bisphosphoglycerate-independent phosphoglycerate mutase (EC 5.4.2.1) (Phosphoglyceromu	22	1205	17	1.29	18.7	1590	0.0239234	56195	5.02	-0.2	20					01,40,02	01;02.01;40.03;02;01.05;40;01.05.01;01.05.01.01;01.05.01.01.01;	METABOLISM; SUBCELLULAR LOCALISATION; ENERGY;	c.105,c.76	c.76.1;c.105.1;	Alpha and beta proteins (a/b)	2,3-Bisphosphoglycerate-independent phosphoglycerate mutase, substrate-binding domain,Alkaline phosphatase-like	0	Cytoplasmic	C	low		163	no	3.2014
HSLU_ECOLI	P32168	ATP-dependent hsl protease ATP-binding subunit hslU (Heat shock protein hslU)	23	1110	23	1	9	1040	0.0228833	49595	5.11	-0.36	16				1.67	11,63,40,06	11.01;06.10;63;40.03;63.01;11;40;06;06.01;11.01.05;	CELL RESCUE, DEFENSE AND VIRULENCE; PROTEIN WITH BINDING FUNCTION OR COFACTOR REQUIREMENT (structural or catalytic); SUBCELLULAR LOCALISATION; PROTEIN FATE (folding, modification, destination);	c.37	c.37.1;	Alpha and beta proteins (a/b)	P-loop containing nucleotide triphosphate hydrolases	0	Cytoplasmic	C	low	hslVU	164	no	3.01703
SYY_ECOLI	P00951	Tyrosyl-tRNA synthetase (EC 6.1.1.1) (Tyrosine--tRNA ligase) (TyrRS)	21	1044	16	1.31	19.5	1630	0.0136705	47397	5.62	-0.34	15				1.4	63,40,05	63;05;40.03;05.10;63.03.03;63.03;40;	PROTEIN WITH BINDING FUNCTION OR COFACTOR REQUIREMENT (structural or catalytic); SUBCELLULAR LOCALISATION; PROTEIN SYNTHESIS;	d.66,c.26	c.26.1;d.66.1;	Alpha and beta proteins (a/b),Alpha and beta proteins (a+b)	Adenine nucleotide alpha hydrolase-like,Alpha-L RNA-binding motif	0	Cytoplasmic		low		165	no	3.21219
KPRS_ECOLI	P08330	Ribose-phosphate pyrophosphokinase (EC 2.7.6.1) (RPPK) (Phosphoribosyl pyrophosphate synth	21	1039	12	1.75	55.2	2980	0.0348599	34088	5.13	0.09	12					01,63,40	01;01.03;63.17;01.03.01.03;63;40.03;01.03.01;63.17.07;40;	METABOLISM; PROTEIN WITH BINDING FUNCTION OR COFACTOR REQUIREMENT (structural or catalytic); SUBCELLULAR LOCALISATION;	c.61	c.61.1;	Alpha and beta proteins (a/b)	PRTase-like	0	Cytoplasmic	C	high	prsA	166	no	3.47422
FABA_ECOLI	P18391	3-hydroxydecanoyl-[acyl-carrier-protein] dehydratase (EC 4.2.1.60) (Beta-hydroxydecanoyl t	23	1063	7	3.29	1930	23400	0.0399418	18839	6.53	-0.02	7				1.05	01,40	01.06;01;40.03;40;01.06.01;01.06.01.05;	METABOLISM; SUBCELLULAR LOCALISATION;	d.38	d.38.1;	Alpha and beta proteins (a+b)	Thioesterase/thiol ester dehydrase-isomerase	0	Cytoplasmic		high	fabA	167	no	4.36922
PUR7_ECOLI	P21155	Phosphoribosylaminoimidazole-succinocarboxamide synthase (EC 6.3.2.6) (SAICAR synthetase)	22	1016	12	1.83	67.1	3330	0.0178338	26996	4.88	-0.37	6				1.18	1	01;01.03;01.03.01.03;01.03.01;	METABOLISM;	d.143	d.143.1;	Alpha and beta proteins (a+b)	SAICAR synthase-like	0	Unknown	C	high	purC	168	no	3.52244
ODO2_ECOLI	P07016	Dihydrolipoyllysine-residue succinyltransferase component of 2-oxoglutarate dehydrogenase	21	976	14	1.5	30.6	2110	0.0296195	43881	5.62	-0.22	11	0.57	E			01,40,02	01;02.10;40.03;02;01.05;40;01.05.01;	METABOLISM; SUBCELLULAR LOCALISATION; ENERGY;	c.43,a.9,b.84	c.43.1;b.84.1;a.9.1;	Alpha and beta proteins (a/b),All beta proteins,All alpha proteins	Peripheral subunit-binding domain of 2-oxo acid dehydrogenase complex,Barrel-sandwich hybrid,CoA-dependent acyltransferases	0	Cytoplasmic	C	high	sdhCDAB-b0725-sucABCD	169	no	3.32428
MREB_ECOLI	P13519	Rod shape-determining protein mreB	20	923	16	1.25	16.8	1490	0.0227273	36954	5.04	0.06	8				1.25	11,63,03,40,06,14	63;14.01.03.99;11.05.01;40.03;14.01.01;03.03.03;14.04.01.01;14;06;11.05;40.02;14.04.01;14.01;14.01.03;03;06.10;11.05.01.01;03.03;11;40;	CELL RESCUE, DEFENSE AND VIRULENCE; PROTEIN WITH BINDING FUNCTION OR COFACTOR REQUIREMENT (structural or catalytic); CELL CYCLE AND DNA PROCESSING; SUBCELLULAR LOCALISATION; PROTEIN FATE (folding, modification, destination); CELL FATE;	c.55	c.55.1;	Alpha and beta proteins (a/b)	Ribonuclease H-like motif	0	Cytoplasmic	OM	low	mreBCD-yhdE-cafA	170	no	3.17319
SPEA_ECOLI	P21170	Biosynthetic arginine decarboxylase (EC 4.1.1.19) (ADC)	23	982	22	1.05	10.1	1110	0.0166424	73900	4.67	-0.3	21					01,63,40,06	01;63.17;63;01.01.10;40.28;01.01.10.01;01.01.10.01.03;63.21.17;06;01.20;01.01;06.10;63.11;63.01;63.17.07;40;63.21;01.20.36;	METABOLISM; PROTEIN WITH BINDING FUNCTION OR COFACTOR REQUIREMENT (structural or catalytic); SUBCELLULAR LOCALISATION; PROTEIN FATE (folding, modification, destination);					0	Periplasmic		low	speAB	171	no	3.04532
K6P1_ECOLI	P06998	6-phosphofructokinase isozyme I (EC 2.7.1.11) (Phosphofructokinase-1) (Phosphohexokinase-1	23	981	18	1.28	18	1550	0.0270439	34843	5.51	0	7	0.66	X		1.86	63,01,40,02	01;02.01;63.19;63;02.01.03;40.03;02;01.05;40;01.05.01;63.19.03;01.05.01.01;	PROTEIN WITH BINDING FUNCTION OR COFACTOR REQUIREMENT (structural or catalytic); METABOLISM; SUBCELLULAR LOCALISATION; ENERGY;	c.89	c.89.1;	Alpha and beta proteins (a/b)	Phosphofructokinase	0	Cytoplasmic	C	low		172	no	3.19033
RS13_ECOLI	P02369	30S ribosomal protein S13	21	1112	6	3.5	3160	31200	0.0909091	12969	11.48	-0.44	4				1.13	63,05,40	05.01.01;63;05;05.04;05.04.01;40.03;63.03.03;63.03;05.01;40;	PROTEIN WITH BINDING FUNCTION OR COFACTOR REQUIREMENT (structural or catalytic); PROTEIN SYNTHESIS; SUBCELLULAR LOCALISATION;	a.5	a.5.5;	All alpha proteins	RuvA C-terminal domain-like	0	Cytoplasmic		-	rpsMKD-rpoA-rplQ	173	yes	4.49415
MALE_ECOLI	P02928	Maltose-binding periplasmic protein precursor (Maltodextrin-binding protein) (MMBP)	21	1069	23	0.91	7.19	910	0.0138984	43389	5.46	-0.25	12	0.52	N		1.15	67,01,63,40	01;63.13.01;63;67.07.99;40.28;63.13;01.05.07;01.05;40;67;67.07;	TRANSPORT FACILITATION; METABOLISM; PROTEIN WITH BINDING FUNCTION OR COFACTOR REQUIREMENT (structural or catalytic); SUBCELLULAR LOCALISATION;	c.94	c.94.1;	Alpha and beta proteins (a/b)	Periplasmic binding protein-like II	0	Periplasmic	P	low	malEFG	174	no	2.95904
RS8_ECOLI	P02361	30S ribosomal protein S8	21	1023	8	2.63	421	9680	0.047619	13996	10.22	-0.12	3				1.4	63,05,40	05.01.01;63;05;40.03;63.03.03;63.03;05.01;40;	PROTEIN WITH BINDING FUNCTION OR COFACTOR REQUIREMENT (structural or catalytic); PROTEIN SYNTHESIS; SUBCELLULAR LOCALISATION;	d.140	d.140.1;	Alpha and beta proteins (a+b)	Ribosomal protein S8	0	Cytoplasmic		-	rplNXE-rpsNH-rplFR-rpsE-rpmD-rplO-prlA-rpmJ	175	yes	3.98588
ENTF_ECOLI	P11454	Enterobactin synthetase component F (EC 2.7.7.-) (Enterochelin synthase F) (Serine activat	21	970	47	0.45	1.8	407	0.00569606	141992	4.92	-0.08	46					63,01	01;63.19;63;01.05;01.05.01;63.19.03;01.20;01.05.01.03;01.20.36;01.05.01.03.04;	PROTEIN WITH BINDING FUNCTION OR COFACTOR REQUIREMENT (structural or catalytic); METABOLISM;	e.23,c.43,a.28,c.69	a.28.1;c.43.1;e.23.1;c.69.1;	Alpha and beta proteins (a/b),Multi-domain proteins (alpha and beta),All alpha proteins	Firefly luciferase-like,Acyl carrier protein-like,CoA-dependent acyltransferases,alpha/beta-Hydrolases	0	Unknown (This protein may have multiple localization sites.)		low	fes-entF-fepE	176	no	2.60959
GYRB_ECOLI	P06982	DNA gyrase subunit B (EC 5.99.1.3)	21	969	38	0.55	2.57	501	0.0127592	89820	5.96	-0.46	24				1.27	63,03,40	03.01.03.01;63.03.01;03;63.19;63;63.03;03.01.03;40.37;40;03.01.05;63.19.03;	PROTEIN WITH BINDING FUNCTION OR COFACTOR REQUIREMENT (structural or catalytic); CELL CYCLE AND DNA PROCESSING; SUBCELLULAR LOCALISATION;	d.122,d.14,e.11	e.11.1;d.14.1;d.122.1;	Alpha and beta proteins (a+b),Multi-domain proteins (alpha and beta)	Type II DNA topoisomerase,Ribosomal protein S5 domain 2-like,ATPase domain of HSP90 chaperone/DNA topoisomerase II/histidine kinase	0	Cytoplasmic	C	low	gyrB	177	no	2.69984
RL19_ECOLI	P02420	50S ribosomal protein L19	22	989	7	3.14	1390	19400	0.0569813	13003	11.36	-0.55	4				1.59	5	05.01.01;05;05.01;	PROTEIN SYNTHESIS;					0	Cytoplasmic		-	rpsP-rimM-trmD-rplS	178	yes	4.2878
PPID_ECOLI	P77241	Peptidyl-prolyl cis-trans isomerase D (EC 5.2.1.8) (PPIase D) (Rotamase D)	22	946	30	0.73	4.41	686	0.0100043	68151	4.77	-0.41	13					11,06	11.01;06.07;11;06.07.99;06;06.01;11.01.05;	CELL RESCUE, DEFENSE AND VIRULENCE; PROTEIN FATE (folding, modification, destination);					1	Periplasmic	OM	low		179	no	2.83632
GLMM_ECOLI	P31120	Phosphoglucosamine mutase (EC 5.4.2.10)	22	943	22	1	9	1040	0.0141366	47414	5.92	0.01	20					01,30,14	14.01;01;30.01;30;30.02;01.05.01.03.02;01.05;01.05.01;14;01.05.01.03;	METABOLISM; CONTROL OF CELLULAR ORGANIZATION; CELL FATE;	c.84	c.84.1;	Alpha and beta proteins (a/b)	Phosphoglucomutase, first 3 domains	0	Cytoplasmic	C	low		180	no	3.01703
OMPX_ECOLI	P36546	Outer membrane protein X precursor	21	1141	6	3.5	3160	31200	0.0205058	18604	7.29	-0.32	6	0.74	N		1.66	40,13	40.31;13;40;13.07;	SUBCELLULAR LOCALISATION; REGULATION OF / INTERACTION WITH CELLULAR ENVIRONMENT;	f.4	f.4.1;	Membrane and cell surface proteins and peptides	Transmembrane beta-barrels	1	OuterMembrane	OM	high		181	no	4.49415
BGLA_ECOLI	Q46829	6-phospho-beta-glucosidase bglA (EC 3.2.1.86)	21	962	24	0.88	6.5	859	0.0100251	55362	5.71	-0.45	18					01,63	01;01.04;63.13.01;63;63.13;01.05.01.01.02;01.05;01.05.01;01.05.01.01;01.05.01.01.01;	METABOLISM; PROTEIN WITH BINDING FUNCTION OR COFACTOR REQUIREMENT (structural or catalytic);	c.1	c.1.8;	Alpha and beta proteins (a/b)	TIM beta/alpha-barrel	0	Cytoplasmic		low		182	no	2.93399
SYW_ECOLI	P00954	Tryptophanyl-tRNA synthetase (EC 6.1.1.2) (Tryptophan--tRNA ligase) (TrpRS)	20	920	12	1.67	45.4	2660	0.0136364	37439	6.72	-0.32	7					63,40,05	63.19;63;05;63.11;40.03;05.10;63.03.03;63.03;40;	PROTEIN WITH BINDING FUNCTION OR COFACTOR REQUIREMENT (structural or catalytic); SUBCELLULAR LOCALISATION; PROTEIN SYNTHESIS;	c.26	c.26.1;	Alpha and beta proteins (a/b)	Adenine nucleotide alpha hydrolase-like	0	Cytoplasmic	C	high	aroKB-damX-dam-rpe-gph-trpS	183	no	3.42488
ZNUA_ECOLI	P39172	High-affinity zinc uptake system protein znuA precursor	19	890	13	1.46	27.9	2000	0.0146059	33778	5.9	-0.21	14					67,63,40,13	13.01;13.01.01;63;63.17;40.28;67.04;63.17.09;67.04.01;13;40;13.01.01.01;67.04.01.01;67;	TRANSPORT FACILITATION; PROTEIN WITH BINDING FUNCTION OR COFACTOR REQUIREMENT (structural or catalytic); SUBCELLULAR LOCALISATION; REGULATION OF / INTERACTION WITH CELLULAR ENVIRONMENT;	c.92	c.92.2;	Alpha and beta proteins (a/b)	Chelatase-like	0	Periplasmic		low		184	no	3.30103
RL25_ECOLI	P02426	50S ribosomal protein L25	21	929	6	3.5	3160	31200	0.0884028	10694	10.42	-0.47	4	0.76	E			5	05.01.01;05;05.01;	PROTEIN SYNTHESIS;	b.53	b.53.1;	All beta proteins	Ribosomal protein L25-like	0	Unknown		-		185	yes	4.49415
ENGD_ECOLI	P31216	GTP-dependent nucleic acid-binding protein engD	20	855	19	1.05	10.3	1120	0.0148325	39537	4.7	-0.17	10					99	99;	UNCLASSIFIED PROTEINS;	c.69	c.69.1;	Alpha and beta proteins (a/b)	alpha/beta-Hydrolases	0	Cytoplasmic	C	low	pth-ychF	186	no	3.04922
PROQ_ECOLI	P45577	ProP effector	21	875	12	1.75	55.2	2980	0.0186831	25894	10.44	-0.78	10					99	99;	UNCLASSIFIED PROTEINS;					0	Unknown		high		187	no	3.47422
SYH_ECOLI	P60906	Histidyl-tRNA synthetase (EC 6.1.1.21) (Histidine--tRNA ligase) (HisRS)	17	744	23	0.74	4.48	692	0.014917	46899	5.78	-0.28	12					40,05	05;40.03;05.10;40;	SUBCELLULAR LOCALISATION; PROTEIN SYNTHESIS;	c.51,d.104	c.51.1;d.104.1;	Alpha and beta proteins (a/b),Alpha and beta proteins (a+b)	Class II aaRS and biotin synthetases,Anticodon-binding domain-like	0	Cytoplasmic	C	low		188	no	2.84011
FTSZ_ECOLI	P06138	Cell division protein ftsZ	20	1018	21	0.95	7.96	966	0.0260766	40325	4.47	0	10	0.52	E		1.16	63,03,40	03.03.05.99;63.19.05;03;63.19;63;40.03;03.03;03.03.01.01;03.03.01;40;03.03.05;	PROTEIN WITH BINDING FUNCTION OR COFACTOR REQUIREMENT (structural or catalytic); CELL CYCLE AND DNA PROCESSING; SUBCELLULAR LOCALISATION;	d.79,c.32	d.79.2;c.32.1;	Alpha and beta proteins (a/b),Alpha and beta proteins (a+b)	Bacillus chorismate mutase-like,Tubulin, GTPase domain	0	CytoplasmicMembrane	P	low	mraZW-ftsLI-murEF-mraY-murD-ftsW-murGC-ddlB-ftsQAZ	189	no	2.98498
SECD_ECOLI	P19673	Protein-export membrane protein secD	20	975	29	0.69	3.89	638	0.011244	66633	9.31	0.12	19	0.47	E		1.09	63,40,08,06	63;08.16;06.04;63.01;40;08.16.05;06;08;40.02;	PROTEIN WITH BINDING FUNCTION OR COFACTOR REQUIREMENT (structural or catalytic); SUBCELLULAR LOCALISATION; CELLULAR TRANSPORT AND TRANSPORT MECHANISMS; PROTEIN FATE (folding, modification, destination);					6	CytoplasmicMembrane		low	tgt-yajC-secDF	190	no	2.80482
GRPE_ECOLI	P09372	GrpE protein (HSP-70 cofactor) (Heat shock protein B25.3) (HSP24)	18	911	6	3	999	16000	0.0326954	21799	4.5	-0.37	11					11,06,62	62.02.01.01;11.01;11;62.02;62;62.02.01;06;06.01;11.01.05;	CELL RESCUE, DEFENSE AND VIRULENCE; PROTEIN FATE (folding, modification, destination); PROTEIN ACTIVITY REGULATION;	b.73,c.14	b.73.1;c.14.1;	Alpha and beta proteins (a/b),All beta proteins	Head domain of nucleotide exchange factor GrpE,ClpP/crotonase	0	Cytoplasmic	C	high	grpE	191	no	4.20412
RNE_ECOLI	P21513	Ribonuclease E (EC 3.1.4.-) (RNase E)	20	924	38	0.53	2.36	477	0.0126794	118198	5.44	-0.64	34	0.49	E		1.22	01,63,40,04,14	01;04.03.03;01.03;63;01.03.16;04.05;01.03.16.01;63.03;04.05.05;40.30;14;14.01;04;04.03;63.03.03;40;04.05.05.05;	METABOLISM; PROTEIN WITH BINDING FUNCTION OR COFACTOR REQUIREMENT (structural or catalytic); SUBCELLULAR LOCALISATION; TRANSCRIPTION; CELL FATE;					0	Cytoplasmic	IM	low		192	no	2.67852
ALKH_ECOLI	P10177	KHG/KDPG aldolase [Includes: 4-hydroxy-2-oxoglutarate aldolase (EC 4.1.3.16) (2-keto-4-hyd	19	875	8	2.38	236	6920	0.0277008	22285	5.47	0.32	2	0.59	N		1.57	01,40,02	01;40.03;02.05;02;01.05;40;	METABOLISM; SUBCELLULAR LOCALISATION; ENERGY;	c.1	c.1.10;	Alpha and beta proteins (a/b)	TIM beta/alpha-barrel	0	Cytoplasmic	C	high	edd-eda	193	no	3.84011
LEU1_ECOLI	P09151	2-isopropylmalate synthase (EC 2.3.3.13) (Alpha-isopropylmalate synthase) (Alpha-IPM synth	20	886	28	0.71	4.18	664	0.00526316	57184	5.56	-0.2	13					01,63,06	01.01.01;01.01;01;06.10;63;63.01;06;01.01.01.15.03;01.01.01.15;	METABOLISM; PROTEIN WITH BINDING FUNCTION OR COFACTOR REQUIREMENT (structural or catalytic); PROTEIN FATE (folding, modification, destination);					0	Cytoplasmic		low	leuLABCD	194	no	2.82217
CISY_ECOLI	P00891	Citrate synthase (EC 2.3.3.1)	19	805	16	1.19	14.4	1360	0.03173	48016	6.67	-0.23	10	0.54	N		1.29	40,02	02.10;40.03;02;40;	SUBCELLULAR LOCALISATION; ENERGY;	a.103	a.103.1;	All alpha proteins	Citrate synthase	0	Cytoplasmic	C	low	gltA	195	no	3.13354
LEPA_ECOLI	P60785	GTP-binding protein lepA	19	990	24	0.79	5.19	753	0.0135986	66571	5.35	-0.2	21				1.13	63,40	63.19.05;63.19;63;40.28;40;40.30;	PROTEIN WITH BINDING FUNCTION OR COFACTOR REQUIREMENT (structural or catalytic); SUBCELLULAR LOCALISATION;	c.37,b.43,d.58	c.37.1;d.58.11;b.43.3;	Alpha and beta proteins (a/b),Alpha and beta proteins (a+b),All beta proteins	Reductase/isomerase/elongation factor common domain,P-loop containing nucleotide triphosphate hydrolases,Ferredoxin-like	0	Cytoplasmic		low	lepAB	196	no	2.87679
YDGH_ECOLI	P76177	Protein ydgH precursor	19	917	17	1.12	12.1	1230	0.00856208	33904	10.11	-0.32	14		N			99	99;	UNCLASSIFIED PROTEINS;					0	Unknown	C	low		197	no	3.08991
PGMU_ECOLI	P36938	Phosphoglucomutase (EC 5.4.2.2) (Glucose phosphomutase) (PGM)	19	902	24	0.79	5.19	753	0.0088139	58362	5.52	-0.17	15	0.53	N		1.2	01,40	01;40.03;01.05;40;	METABOLISM; SUBCELLULAR LOCALISATION;	c.84	c.84.1;	Alpha and beta proteins (a/b)	Phosphoglucomutase, first 3 domains	0	Unknown	C	low		198	no	2.87679
CAN_ECOLI	P61517	Carbonic anhydrase 2 (EC 4.2.1.1)	17	837	8	2.13	132	4940	0.0219533	25098	6.64	-0.23	4					1	01;01.05;01.05.01;01.05.01.01;01.05.01.01.01;	METABOLISM;	c.53	c.53.2;	Alpha and beta proteins (a/b)	Resolvase-like	0	Cytoplasmic		high		199	no	3.69373
FTSH_ECOLI	P28691	Cell division protein ftsH (EC 3.4.24.-)	19	839	30	0.63	3.3	579	0.0088139	70709	6.16	-0.26	13					63,03,40,06,62	62.01;63.19;63.17;63;06.13;63.17.09;62.01.05;06;63.19.03;40.02;03;06.07;03.03;63.01;03.03.01;40;62;06.07.11;	PROTEIN WITH BINDING FUNCTION OR COFACTOR REQUIREMENT (structural or catalytic); CELL CYCLE AND DNA PROCESSING; SUBCELLULAR LOCALISATION; PROTEIN FATE (folding, modification, destination); PROTEIN ACTIVITY REGULATION;	c.37	c.37.1;	Alpha and beta proteins (a/b)	P-loop containing nucleotide triphosphate hydrolases	2	CytoplasmicMembrane	OM	low	ftsJ-hflB	200	no	2.76268
HLPA_ECOLI	P11457	Histone-like protein HLP-1 precursor (DNA-binding 17 kDa protein)	15	735	7	2.14	138	5060	0.0484848	17689	10.49	-0.47	4	0.62	N		1.64	63,40,06	63.03.01;06.10;63;40.31;63.03;40.37;40;06;	PROTEIN WITH BINDING FUNCTION OR COFACTOR REQUIREMENT (structural or catalytic); SUBCELLULAR LOCALISATION; PROTEIN FATE (folding, modification, destination);					0	OuterMembrane		high		201	no	3.70415
RL28_ECOLI	P02428	50S ribosomal protein L28	19	818	5	3.8	6310	46700	0.0700076	8876	11.97	-0.68	3					63,05,40	05.01.01;63;05;40.03;63.03.03;63.03;05.01;40;	PROTEIN WITH BINDING FUNCTION OR COFACTOR REQUIREMENT (structural or catalytic); PROTEIN SYNTHESIS; SUBCELLULAR LOCALISATION;					0	Cytoplasmic		-	radC-rpmBG-mutM	202	yes	4.66932
RL18_ECOLI	P02419	50S ribosomal protein L18	19	817	4	4.75	56200	166000	0.0478469	12771	11.2	-0.39	4				1.59	63,05,40	05.01.01;63;05;40.03;63.03.03;63.03;05.01;40;	PROTEIN WITH BINDING FUNCTION OR COFACTOR REQUIREMENT (structural or catalytic); PROTEIN SYNTHESIS; SUBCELLULAR LOCALISATION;	c.55	c.55.4;	Alpha and beta proteins (a/b)	Ribonuclease H-like motif	0	Cytoplasmic		-	rplNXE-rpsNH-rplFR-rpsE-rpmD-rplO-prlA-rpmJ	203	yes	5.22011
RL17_ECOLI	P02416	50S ribosomal protein L17	18	791	4	4.5	31600	119000	0.0680489	14366	11.66	-0.56	0	0.55	X		1.43	63,05,40	05.01.01;63;05;40.03;63.03.03;63.03;05.01;40;	PROTEIN WITH BINDING FUNCTION OR COFACTOR REQUIREMENT (structural or catalytic); PROTEIN SYNTHESIS; SUBCELLULAR LOCALISATION;	d.188	d.188.1;	Alpha and beta proteins (a+b)	Prokaryotic ribosomal protein L17	0	Unknown		-	rpsMKD-rpoA-rplQ	204	yes	5.07555
YHGF_ECOLI	P46837	Protein yhgF	18	783	40	0.45	1.82	410	0.0108985	85121	6.25	-0.33	19	0.45	N			99	99;	UNCLASSIFIED PROTEINS;	b.40	b.40.4;	All beta proteins	OB-fold	0	Cytoplasmic		low		205	no	2.61278
NUCD_ECOLI	P33599	NADH-quinone oxidoreductase chain C/D (EC 1.6.99.5) (NADH dehydrogenase I, chain C/D) (NDH	19	798	32	0.59	2.92	540	0.0113322	68696	6.39	-0.31	19					63,02	63;63.21.07;02;63.21;02.11.05;02.11;	PROTEIN WITH BINDING FUNCTION OR COFACTOR REQUIREMENT (structural or catalytic); ENERGY;					0	Cytoplasmic		low	nuoABCEFGHIJKLMN	206	no	2.73239
GLF_ECOLI	P37747	UDP-galactopyranose mutase (EC 5.4.99.9)	18	754	19	0.95	7.86	959	0.0114301	42967	7.12	-0.54	7		X			01,63	01.06;01;63;01.05.01.03.02;01.05;63.21;01.05.01;63.21.05;01.06.01.03;01.06.01;01.05.01.03;	METABOLISM; PROTEIN WITH BINDING FUNCTION OR COFACTOR REQUIREMENT (structural or catalytic);	c.4,d.16	d.16.1;c.4.1;	Alpha and beta proteins (a/b),Alpha and beta proteins (a+b)	FAD-linked reductases, C-terminal domain,Nucleotide-binding domain	0	Cytoplasmic	C	low		207	no	2.98182
TNAA_ECOLI	P00913	Tryptophanase (EC 4.1.99.1) (L-tryptophan indole-lyase) (TNase)	18	754	21	0.86	6.2	835	0.0196704	52775	6.16	-0.22	13					01,63	01.01;01;01.01.10.05.07;63;01.01.10;01.01.10.05;63.01;	METABOLISM; PROTEIN WITH BINDING FUNCTION OR COFACTOR REQUIREMENT (structural or catalytic);	c.67	c.67.1;c.67.1;	Alpha and beta proteins (a/b)	PLP-dependent transferases	0	Cytoplasmic		low	tnaCAB	208	no	2.92169
OMPF_ECOLI	P02931	Outer membrane protein F precursor (Porin ompF) (Outer membrane protein 1A) (Outer membran	18	753	16	1.13	12.3	1250	0.0066454	39334	4.6	-0.4	10	0.66	N		2.23	67,40,30,20	67.01;40.31;30;30.31;20;67.01.99;40;20.05;67;	TRANSPORT FACILITATION; SUBCELLULAR LOCALISATION; CONTROL OF CELLULAR ORGANIZATION; SYSTEMIC REGULATION OF / INTERACTION WITH ENVIRONMENT;	f.4	f.4.3;	Membrane and cell surface proteins and peptides	Transmembrane beta-barrels	0	OuterMembrane	OM	low	ompF	209	no	3.09691
PUTA_ECOLI	P09546	Bifunctional putA protein [Includes: Proline dehydrogenase (EC 1.5.99.8) (Proline oxidase)	19	708	54	0.35	1.25	329	0.0108285	143816	5.88	-0.13	34	0.37	N			01,63,04	01;63;01.01.10.01.01;01.01.10;01.01.10.01;04.05;04.05.01.04;63.21.05;01.01;04;04.05.01.04.03;04.05.01;63.21;	METABOLISM; PROTEIN WITH BINDING FUNCTION OR COFACTOR REQUIREMENT (structural or catalytic); TRANSCRIPTION;	c.82	c.82.1;	Alpha and beta proteins (a/b)	ALDH-like	0	Cytoplasmic	OM	low	putA	210	no	2.5172
FHUA_ECOLI	P06971	Ferrichrome-iron receptor precursor (Ferric hydroxamate uptake) (Ferric hydroxamate recept	18	681	34	0.53	2.38	479	0.00558214	82183	5.43	-0.48	30	0.46	N			63,40,13	13.01;13.01.01;63.17;63;13;63.17.09;40;40.30;13.01.01.01;	PROTEIN WITH BINDING FUNCTION OR COFACTOR REQUIREMENT (structural or catalytic); SUBCELLULAR LOCALISATION; REGULATION OF / INTERACTION WITH CELLULAR ENVIRONMENT;	f.4	f.4.3;	Membrane and cell surface proteins and peptides	Transmembrane beta-barrels	0	OuterMembrane	OM	low	fhuACDB	211	no	2.68034
CYSK_ECOLI	P11096	Cysteine synthase A (EC 2.5.1.47) (O-acetylserine sulfhydrylase A) (O-acetylserine (Thiol)	16	974	13	1.23	16	1450	0.034689	34360	5.94	-0.08	9					11,01	01.01.01;01.01;01;01.01.01.11;11.05.01;01.01.01.11.03;11;11.05;	CELL RESCUE, DEFENSE AND VIRULENCE; METABOLISM;	c.79	c.79.1;	Alpha and beta proteins (a/b)	Tryptophan synthase beta subunit-like PLP-dependent enzymes	0	Cytoplasmic	C	low	cysK	212	no	3.16137
SODF_ECOLI	P09157	Superoxide dismutase [Fe] (EC 1.15.1.1)	18	990	8	2.25	177	5850	0.0449229	21136	5.88	-0.18	7				1.36	11,63,40	11.01.01;63;63.17;40.03;11.07.07.07;63.17.09;11.07.07;11.01.99;11.01;11.01.04;11;40;11.07;11.07.07.05;	CELL RESCUE, DEFENSE AND VIRULENCE; PROTEIN WITH BINDING FUNCTION OR COFACTOR REQUIREMENT (structural or catalytic); SUBCELLULAR LOCALISATION;	d.44,a.2	a.2.11;d.44.1;	Alpha and beta proteins (a+b),All alpha proteins	Long alpha-hairpin,Fe,Mn superoxide dismutase (SOD), C-terminal domain	0	Unknown	C	high		213	no	3.76716
THRC_ECOLI	P00934	Threonine synthase (EC 4.2.3.1)	17	894	17	1	9	1040	0.0106952	47115	5.16	-0.1	11	0.37	N			01,63,40	01.01.01;01.01;01;63;01.01.01.07.03;40.03;01.01.01.07;63.21.17;40;63.21;	METABOLISM; PROTEIN WITH BINDING FUNCTION OR COFACTOR REQUIREMENT (structural or catalytic); SUBCELLULAR LOCALISATION;	c.79	c.79.1;	Alpha and beta proteins (a/b)	Tryptophan synthase beta subunit-like PLP-dependent enzymes	0	Unknown	C	low	thrLABC	214	no	3.01703
BCP_ECOLI	P23480	Bacterioferritin comigratory protein	16	853	9	1.78	58.9	3090	0.0215311	17635	4.93	-0.43	6	0.45	N			11,01,63,65	65;11.01.01;11.01;01;63.17;63;01.20.50;63.17.09;11;01.20;	CELL RESCUE, DEFENSE AND VIRULENCE; METABOLISM; PROTEIN WITH BINDING FUNCTION OR COFACTOR REQUIREMENT (structural or catalytic); ;	c.47	c.47.1;	Alpha and beta proteins (a/b)	Thioredoxin fold	0	Cytoplasmic	C	high		215	no	3.48996
SYGA_ECOLI	P00960	Glycyl-tRNA synthetase alpha chain (EC 6.1.1.14) (Glycine--tRNA ligase alpha chain) (GlyRS	18	892	10	1.8	62.1	3190	0.0186071	34775	4.73	-0.39	8					40,05	05;40.03;05.10;40;	SUBCELLULAR LOCALISATION; PROTEIN SYNTHESIS;	d.104	d.104.1;	Alpha and beta proteins (a+b)	Class II aaRS and biotin synthetases	0	Cytoplasmic		high	glyQS	216	no	3.50379
YAJQ_ECOLI	P77482	UPF0234 protein yajQ	18	892	10	1.8	62.1	3190	0.0263158	19048	6.1	-0.52	9		N			63	63.19.05;63.19;63;63.03.03;63.03;63.19.03;	PROTEIN WITH BINDING FUNCTION OR COFACTOR REQUIREMENT (structural or catalytic);					0	Cytoplasmic	C	high		217	no	3.50379
GREA_ECOLI	P21346	Transcription elongation factor greA (Transcript cleavage factor greA)	18	886	11	1.64	42.3	2550	0.0313663	17642	4.54	-0.37	9					40,04	04;04.05;04.05.01.04.01;04.05.01;04.05.01.04;40.37;40;	SUBCELLULAR LOCALISATION; TRANSCRIPTION;	d.26,a.2	a.2.1;d.26.1;	Alpha and beta proteins (a+b),All alpha proteins	FKBP-like,Long alpha-hairpin	0	Cytoplasmic		high		218	no	3.40654
PHOL_ECOLI	P77349	PhoH-like protein	18	877	17	1.06	10.5	1130	0.00903775	40656	6.65	-0.37	6		N			99	99;	UNCLASSIFIED PROTEINS;					0	Cytoplasmic	C	low		219	no	3.05308
RS10_ECOLI	P02364	30S ribosomal protein S10	17	850	6	2.83	680	12800	0.100197	11737	10.48	-0.35	7				1.22	63,05,40	05.01.01;63;05;05.04;05.04.01;40.03;63.03.03;63.03;63.01;05.01;40;	PROTEIN WITH BINDING FUNCTION OR COFACTOR REQUIREMENT (structural or catalytic); PROTEIN SYNTHESIS; SUBCELLULAR LOCALISATION;	d.58	d.58.15;	Alpha and beta proteins (a+b)	Ferredoxin-like	0	Unknown		-	rpsJ-rplCDWB-rpsS-rplV-rpsC-rplP-rpmC-rpsQ	220	yes	4.10721
METE_ECOLI	P25665	5-methyltetrahydropteroyltriglutamate--homocysteine methyltransferase (EC 2.1.1.14) (Methi	17	844	31	0.55	2.53	497	0.00619195	84543	5.79	-0.26	24					01,63,40	01.01.01;01;63;63.17;40.03;63.17.09;01.05;01.05.01;01.05.01.01;01.01;01.01.01.07;40;01.01.01.07.04;01.05.01.01.05;	METABOLISM; PROTEIN WITH BINDING FUNCTION OR COFACTOR REQUIREMENT (structural or catalytic); SUBCELLULAR LOCALISATION;					0	Cytoplasmic		low		221	no	2.69636
CLPX_ECOLI	P33138	ATP-dependent Clp protease ATP-binding subunit clpX	17	834	22	0.77	4.93	731	0.0154799	46226	5.1	-0.24	11				1.04	11,63,06	11.01;63.19;06.10;63;06.13;11;63.19.03;06;11.01.05;	CELL RESCUE, DEFENSE AND VIRULENCE; PROTEIN WITH BINDING FUNCTION OR COFACTOR REQUIREMENT (structural or catalytic); PROTEIN FATE (folding, modification, destination);	c.37	c.37.1;	Alpha and beta proteins (a/b)	P-loop containing nucleotide triphosphate hydrolases	0	Cytoplasmic	C	low	clpPX	222	no	2.86392
RS19_ECOLI	P02375	30S ribosomal protein S19	17	806	4	4.25	17800	85200	0.0751478	10300	11.29	-0.65	3					63,05,40	05.01.01;63;05;40.03;63.03.03;63.03;05.01;40;	PROTEIN WITH BINDING FUNCTION OR COFACTOR REQUIREMENT (structural or catalytic); PROTEIN SYNTHESIS; SUBCELLULAR LOCALISATION;	d.28	d.28.1;	Alpha and beta proteins (a+b)	Ribosomal protein S19	0	Unknown		-	rpsJ-rplCDWB-rpsS-rplV-rpsC-rplP-rpmC-rpsQ	223	yes	4.93044
SYR_ECOLI	P11875	Arginyl-tRNA synthetase (EC 6.1.1.19) (Arginine--tRNA ligase) (ArgRS)	18	829	27	0.67	3.64	613	0.0138224	64684	5.26	-0.26	18					40,05	05;40.03;05.10;40;	SUBCELLULAR LOCALISATION; PROTEIN SYNTHESIS;	c.26,a.27	a.27.1;c.26.1;	Alpha and beta proteins (a/b),All alpha proteins	Anticodon-binding domain of a subclass of class I aminoacyl-tRNA synthetases,Adenine nucleotide alpha hydrolase-like	0	Cytoplasmic		low		224	no	2.78746
PEPB_ECOLI	P37095	Peptidase B (EC 3.4.11.23) (Aminopeptidase B)	17	795	22	0.77	4.93	731	0.0132283	46181	5.74	-0.21	13					63,40,06	63.17;63;06.13;40.03;63.17.07;40;06;	PROTEIN WITH BINDING FUNCTION OR COFACTOR REQUIREMENT (structural or catalytic); SUBCELLULAR LOCALISATION; PROTEIN FATE (folding, modification, destination);	c.56	c.56.5;	Alpha and beta proteins (a/b)	Phosphorylase/hydrolase-like	0	Unknown		low		225	no	2.86392
FABF_ECOLI	P39435	3-oxoacyl-[acyl-carrier-protein] synthase II (EC 2.3.1.41) (Beta-ketoacyl-ACP synthase II)	16	766	14	1.14	12.9	1280	0.0263158	42916	6.02	0	10					1	01.06;01;01.06.01;01.06.01.05;	METABOLISM;	c.95	c.95.1;	Alpha and beta proteins (a/b)	Thiolase-like	0	Cytoplasmic	P	low	fabHDG-acpP-fabF	226	no	3.10721
YIFE_ECOLI	P27827	Protein yifE	17	794	6	2.83	680	12800	0.035463	13003	6.53	-1.1	2	0.41	N			99	99;	UNCLASSIFIED PROTEINS;					0	Cytoplasmic	C	high		227	no	4.10721
PYRB_ECOLI	P00479	Aspartate carbamoyltransferase catalytic chain (EC 2.1.3.2) (Aspartate transcarbamylase) (	18	771	19	0.95	7.86	959	0.00744285	34297	6.59	-0.11	10					01,63	01;63;63.01;01.03.04.03;01.03.04;	METABOLISM; PROTEIN WITH BINDING FUNCTION OR COFACTOR REQUIREMENT (structural or catalytic);	c.78	c.78.1;	Alpha and beta proteins (a/b)	ATC-like	0	Cytoplasmic	C	low	pyrBI	228	no	2.98182
GCST_ECOLI	P27248	Aminomethyltransferase (EC 2.1.2.10) (Glycine cleavage system T protein)	17	748	12	1.42	25.1	1880	0.0163242	40017	5.35	-0.16	9					01,63,06	01.01;01;06.10;63;01.01.10;01.01.10.05.04;01.01.10.05;63.01;06;	METABOLISM; PROTEIN WITH BINDING FUNCTION OR COFACTOR REQUIREMENT (structural or catalytic); PROTEIN FATE (folding, modification, destination);					0	Cytoplasmic	C	low	gcvTHP	229	no	3.27416
KPY2_ECOLI	P21599	Pyruvate kinase II (EC 2.7.1.40) (PK-2)	16	704	22	0.73	4.34	679	0.0179426	51227	6.64	-0.03	19					01,63,40,02	01;01.03;63;63.17;40.03;02;01.05;01.05.01;01.05.01.01;02.01;63.17.03;63.17.07;40;	METABOLISM; PROTEIN WITH BINDING FUNCTION OR COFACTOR REQUIREMENT (structural or catalytic); SUBCELLULAR LOCALISATION; ENERGY;	c.1,c.49,b.58	c.49.1;c.1.12;b.58.1;	Alpha and beta proteins (a/b),All beta proteins	TIM beta/alpha-barrel,PK beta-barrel domain-like,Pyruvate kinase C-terminal domain-like	0	Cytoplasmic		low		230	no	2.83187
ACCA_ECOLI	P30867	Acetyl-coenzyme A carboxylase carboxyl transferase subunit alpha (EC 6.4.1.2)	18	741	18	1	9	1040	0.00770867	35111	5.89	-0.24	9	0.53	E		1.09	01,06	01.06;01;06.10;06;01.06.01;01.06.01.05;	METABOLISM; PROTEIN FATE (folding, modification, destination);					0	Cytoplasmic	C	low	accA	231	no	3.01703
RS9_ECOLI	P02363	30S ribosomal protein S9	18	739	7	2.57	372	9010	0.0919724	14726	11.61	-0.71	4				1.9	05,40	05.01.01;05;40.03;05.01;40;	PROTEIN SYNTHESIS; SUBCELLULAR LOCALISATION;	d.14	d.14.1;	Alpha and beta proteins (a+b)	Ribosomal protein S5 domain 2-like	0	Cytoplasmic		-	rplM-rpsI	232	yes	3.95472
SYK2_ECOLI	P0A8N5	Lysyl-tRNA synthetase, heat inducible (EC 6.1.1.6) (Lysine--tRNA ligase) (LysRS)	17	699	24	0.71	4.11	658	0.0160428	57725	5.02	-0.41	17					11,63,05	11.01;63.17;63;05;05.10;63.17.07;11;11.01.05;	CELL RESCUE, DEFENSE AND VIRULENCE; PROTEIN WITH BINDING FUNCTION OR COFACTOR REQUIREMENT (structural or catalytic); PROTEIN SYNTHESIS;	b.40,d.104	b.40.4;d.104.1;	Alpha and beta proteins (a+b),All beta proteins	Class II aaRS and biotin synthetases,OB-fold	0	Cytoplasmic		low	lysU	233	no	2.81823
ASNB_ECOLI	P22106	Asparagine synthetase B [glutamine-hydrolyzing] (EC 6.3.5.4)	17	653	24	0.71	4.11	658	0.00478469	62529	5.74	-0.36	17	0.47	N			63,01,40	01.01.01;01;63.19;01.01.01.01;63;01.01.10;01.01.01.01.02;01.01.10.01;40.03;01.01.01.07.02;63.19.03;01.01;01.01.01.07;40;01.01.10.01.05;01.01.01.01.01;	PROTEIN WITH BINDING FUNCTION OR COFACTOR REQUIREMENT (structural or catalytic); METABOLISM; SUBCELLULAR LOCALISATION;	d.153,c.26	c.26.2;d.153.1;	Alpha and beta proteins (a/b),Alpha and beta proteins (a+b)	Ntn hydrolase-like,Adenine nucleotide alpha hydrolase-like	0	Cytoplasmic	C	low		234	no	2.81823
GSHB_ECOLI	P04425	Glutathione synthetase (EC 6.3.2.3) (Glutathione synthase) (GSH synthetase) (GSH-S) (GSHas	17	611	15	1.13	12.6	1260	0.00675486	35562	4.96	-0.26	14					63,01,06	01;63.19;06.10;63;63.11;63.01;63.19.03;01.20;06;01.20.36;	PROTEIN WITH BINDING FUNCTION OR COFACTOR REQUIREMENT (structural or catalytic); METABOLISM; PROTEIN FATE (folding, modification, destination);	d.142,c.30	d.142.1;c.30.1;	Alpha and beta proteins (a/b),Alpha and beta proteins (a+b)	ATP-grasp,Biotin carboxylase N-terminal domain-like	0	Cytoplasmic	C	low		235	no	3.10037
TPX_ECOLI	P37901	Thiol peroxidase (EC 1.11.1.-) (Scavengase P20)	17	1160	6	2.83	680	12800	0.0607937	17705	4.59	0.25	3				1.19	11,01,63,40	11.07.07;01;63;63.21.07;40.28;63.01;01.02;11;40;63.21;11.07;11.07.07.05;	CELL RESCUE, DEFENSE AND VIRULENCE; METABOLISM; PROTEIN WITH BINDING FUNCTION OR COFACTOR REQUIREMENT (structural or catalytic); SUBCELLULAR LOCALISATION;					0	Unknown	C	high		236	no	4.10721
RL14_ECOLI	P02411	50S ribosomal protein L14	16	977	5	3.2	1580	20900	0.0768541	13542	11.18	-0.13	4				1.32	63,05,40	05.01.01;63;05;40.03;63.03.03;63.03;05.01;40;	PROTEIN WITH BINDING FUNCTION OR COFACTOR REQUIREMENT (structural or catalytic); PROTEIN SYNTHESIS; SUBCELLULAR LOCALISATION;	b.39	b.39.1;	All beta proteins	Ribosomal protein L14	0	Unknown		-	rplNXE-rpsNH-rplFR-rpsE-rpmD-rplO-prlA-rpmJ	237	yes	4.32015
RL11_ECOLI	P02409	50S ribosomal protein L11	16	934	6	2.67	463	10200	0.0897129	14745	10.43	-0.08	7				1.82	63,05,40	05.01.01;63;05;40.03;63.03.03;63.03;05.01;40;	PROTEIN WITH BINDING FUNCTION OR COFACTOR REQUIREMENT (structural or catalytic); PROTEIN SYNTHESIS; SUBCELLULAR LOCALISATION;	d.47,a.4	d.47.1;a.4.7;	Alpha and beta proteins (a+b),All alpha proteins	DNA/RNA-binding 3-helical bundle,Ribosomal protein L11, N-terminal domain	0	Unknown		-		238	yes	4.0086
FLIY_ECOLI	P39174	Cystine-binding periplasmic protein precursor (CBP) (fliY protein) (Sulfate starvation-ind	17	839	18	0.94	7.8	955	0.0064734	29040	6.59	-0.3	13	0.43	?			67,01,63,40	01.01;01;63;67.10;40.28;63.11;01.01.07;40;67;	TRANSPORT FACILITATION; METABOLISM; PROTEIN WITH BINDING FUNCTION OR COFACTOR REQUIREMENT (structural or catalytic); SUBCELLULAR LOCALISATION;	c.94	c.94.1;	Alpha and beta proteins (a/b)	Periplasmic binding protein-like II	0	Periplasmic	P	low	fliAZY	239	no	2.98
RL31_ECOLI	P02432	50S ribosomal protein L31	16	808	3	5.33	215000	363000	0.062799	7872	9.96	-0.65	3					63,05	05.01.01;63;05;05.04;63.01;05.01;	PROTEIN WITH BINDING FUNCTION OR COFACTOR REQUIREMENT (structural or catalytic); PROTEIN SYNTHESIS;					0	Unknown		-		240	yes	5.55991
YEAD_ECOLI	P39173	UPF0010 protein yeaD (Unknown protein from 2D-page spots T26/PR37)	16	802	11	1.45	27.5	1980	0.00867225	32667	6.32	-0.25	8		N			99	99;	UNCLASSIFIED PROTEINS;					0	Cytoplasmic		low		241	no	3.29667
ENTC_ECOLI	P10377	Isochorismate synthase entC (EC 5.4.4.2) (Isochorismate mutase)	16	786	17	0.94	7.73	950	0.00867225	42933	5.54	-0.22	10	0.33	N			1	01;01.05;01.05.01;01.05.01.03;	METABOLISM;	d.161	d.161.1;	Alpha and beta proteins (a+b)	ADC synthase	0	Unknown		low	entCEBA-ybdB	242	no	2.97772
UPP_ECOLI	P25532	Uracil phosphoribosyltransferase (EC 2.4.2.9) (UMP pyrophosphorylase) (UPRTase)	17	812	10	1.7	49.1	2780	0.0298339	22534	5.24	0.07	7					63,01	01;63.19.05;01.03;63.19;63.17;01.04;63;63.17.07;01.04.99;01.03.04;	PROTEIN WITH BINDING FUNCTION OR COFACTOR REQUIREMENT (structural or catalytic); METABOLISM;	c.61	c.61.1;	Alpha and beta proteins (a/b)	PRTase-like	0	Cytoplasmic	C	high	upp-uraA	243	no	3.44404
OSTA_ECOLI	P31554	Organic solvent tolerance protein precursor	17	800	42	0.4	1.54	372	0.0101323	89672	4.79	-0.66	27					11,40,30	11.05.01.03.01;11.05.01.03;40.31;30;11.05.01;30.31;11;40;11.05;	CELL RESCUE, DEFENSE AND VIRULENCE; SUBCELLULAR LOCALISATION; CONTROL OF CELLULAR ORGANIZATION;					0	OuterMembrane	OM	low		244	no	2.57054
RS20_ECOLI	P02378	30S ribosomal protein S20	17	766	3	5.67	464000	567000	0.0773994	9554	11.84	-0.73	2					63,05,40	05.01.01;63;05;40.03;63.03.03;63.03;05.01;40;	PROTEIN WITH BINDING FUNCTION OR COFACTOR REQUIREMENT (structural or catalytic); PROTEIN SYNTHESIS; SUBCELLULAR LOCALISATION;					0	Unknown		-		245	yes	5.75358
FABH_ECOLI	P24249	3-oxoacyl-[acyl-carrier-protein] synthase III (EC 2.3.1.41) (Beta-ketoacyl-ACP synthase II	14	693	12	1.17	13.7	1320	0.0269993	33516	4.98	0.14	9					1	01.06;01;01.06.01;01.06.01.05;	METABOLISM;	c.95	c.95.1;c.95.1;	Alpha and beta proteins (a/b)	Thiolase-like	0	Cytoplasmic	C	low	fabHDG-acpP-fabF	246	no	3.12057
ARTI_ECOLI	P30859	Arginine-binding periplasmic protein 1 precursor	15	679	11	1.36	22.1	1750	0.00893142	26931	5.92	-0.33	12	0.54	N			67,01,40	01.01;01;67.10;40.28;01.01.07;40;67;	TRANSPORT FACILITATION; METABOLISM; SUBCELLULAR LOCALISATION;	c.94	c.94.1;	Alpha and beta proteins (a/b)	Periplasmic binding protein-like II	0	Periplasmic	P	low	artPIQMJ	247	no	3.24304
CRP_ECOLI	P03020	Catabolite gene activator (cAMP receptor protein) (cAMP-regulatory protein)	16	694	11	1.45	27.5	1980	0.0191388	23642	8.37	-0.21	10	0.49	X			63,40,10,04	63.03.01;63.19;63;10.01.09.07;04.05;40.03;63.03;04.05.01.04;10;04;10.01.09;10.01;04.05.01;63.19.01;40;	PROTEIN WITH BINDING FUNCTION OR COFACTOR REQUIREMENT (structural or catalytic); SUBCELLULAR LOCALISATION; CELLULAR COMMUNICATION/SIGNAL TRANSDUCTION MECHANISM; TRANSCRIPTION;	b.82,a.4	b.82.3;a.4.5;	All beta proteins,All alpha proteins	Double-stranded beta-helix,DNA/RNA-binding 3-helical bundle	0	Cytoplasmic		low	crp	248	no	3.29667
GATZ_ECOLI	P37191	Putative tagatose 6-phosphate kinase gatZ (EC 2.7.1.144)	14	646	16	0.88	6.5	859	0.0529733	47110	5.64	-0.12	8	0.3	N			01,06	01;06.07;06.07.03;01.05;01.05.01;06;01.05.01.01;01.05.01.01.01;	METABOLISM; PROTEIN FATE (folding, modification, destination);					0	Cytoplasmic		low	gatYZABCDR_2	249	no	2.93399
RBB1_ECOLI	P37759	dTDP-glucose 4,6-dehydratase (EC 4.2.1.46)	17	692	18	0.94	7.8	955	0.0104137	40559	5.62	-0.45	3	0.31	N			1	01;01.05.01.03.02;01.05;01.05.01;01.05.01.03;	METABOLISM;	c.2	c.2.1;	Alpha and beta proteins (a/b)	NAD(P)-binding Rossmann-fold domains	0	Unknown	C	low	rfbBDACX	250	no	2.98
YICC_ECOLI	P23839	Protein yicC	16	670	17	0.94	7.73	950	0.00867225	33176	4.9	-0.44	10	0.44	X			11	11.01;11;	CELL RESCUE, DEFENSE AND VIRULENCE;					0	Cytoplasmic		low		251	no	2.97772
YLEA_ECOLI	P77645	Hypothetical UPF0004 protein yleA	17	661	24	0.71	4.11	658	0.0101323	53664	5.08	-0.38	16		N			99	99;	UNCLASSIFIED PROTEINS;					0	Cytoplasmic		low		252	no	2.81823
RF3_ECOLI	P33998	Peptide chain release factor 3 (RF-3)	17	658	23	0.74	4.48	692	0.011821	59444	5.85	-0.33	16				1.13	40,05	05;05.04;05.04.03;40.03;40;	SUBCELLULAR LOCALISATION; PROTEIN SYNTHESIS;	c.37	c.37.1;	Alpha and beta proteins (a/b)	P-loop containing nucleotide triphosphate hydrolases	0	Cytoplasmic	C	low		253	no	2.84011
KDGR_ECOLI	P76268	Transcriptional regulator kdgR	17	614	17	1	9	1040	0.00675486	30030	5.36	-0.28	7		N			01,63,04	63.03.01;01;63;04.05;63.03;04.05.01.04;01.05;01.05.01;01.05.01.01;04;01.05.01.01.02;04.05.01.04.03;04.05.01;01.05.01.01.01;	METABOLISM; PROTEIN WITH BINDING FUNCTION OR COFACTOR REQUIREMENT (structural or catalytic); TRANSCRIPTION;	d.110	d.110.2;	Alpha and beta proteins (a+b)	Profilin-like	0	Cytoplasmic		low		254	no	3.01703
TOLC_ECOLI	P02930	Outer membrane protein tolC precursor	17	611	19	0.89	6.85	885	0.0106952	54015	5.38	-0.43	17	0.39	N			67,63,40,30	67.01;63;40.31;30;30.31;63.01;40;67;	TRANSPORT FACILITATION; PROTEIN WITH BINDING FUNCTION OR COFACTOR REQUIREMENT (structural or catalytic); SUBCELLULAR LOCALISATION; CONTROL OF CELLULAR ORGANIZATION;	f.5	f.5.1;	Membrane and cell surface proteins and peptides	Integral outer membrane protein TolC, efflux pump component	0	OuterMembrane	OM	low		255	no	2.94694
RIBB_ECOLI	P24199	3,4-dihydroxy-2-butanone 4-phosphate synthase (DHBP synthase)	16	930	9	1.78	58.9	3090	0.0242225	23355	4.74	-0.15	4	0.47	E			01,63	01;63;63.01;01.07;01.07.01;	METABOLISM; PROTEIN WITH BINDING FUNCTION OR COFACTOR REQUIREMENT (structural or catalytic);	d.115	d.115.1;	Alpha and beta proteins (a+b)	YrdC/RibB	0	Unknown	C	high		256	no	3.48996
DBHA_ECOLI	P02342	DNA-binding protein HU-alpha (NS2) (HU-2)	16	920	4	4	10000	61000	0.0744617	9536	10.36	-0.23	3					63,03,40	63.03.01;03.01.05.03;03;63;40.03;63.03;03.01.03;40;03.01.05;03.01;03.01.05.03.05;	PROTEIN WITH BINDING FUNCTION OR COFACTOR REQUIREMENT (structural or catalytic); CELL CYCLE AND DNA PROCESSING; SUBCELLULAR LOCALISATION;	a.55	a.55.1;	All alpha proteins	IHF-like DNA-binding proteins	0	Unknown		high	hupA	257	no	4.78533
PROX_ECOLI	P14177	Glycine betaine-binding periplasmic protein precursor	16	894	11	1.45	27.5	1980	0.0101675	36024	6.32	-0.32	10	0.44	N			67,01,40,06	01.01;01;06.10;67.10;40.28;01.01.07;40;06;67;	TRANSPORT FACILITATION; METABOLISM; SUBCELLULAR LOCALISATION; PROTEIN FATE (folding, modification, destination);					0	Periplasmic	C	low	proVWX	258	no	3.29667
APT_ECOLI	P07672	Adenine phosphoribosyltransferase (EC 2.4.2.7) (APRT)	15	851	8	1.88	74	3530	0.0188198	19860	5.14	0.02	5					1	01;01.03;01.03.01.03;01.03.01;	METABOLISM;	c.61	c.61.1;	Alpha and beta proteins (a/b)	PRTase-like	0	Cytoplasmic	C	high		259	no	3.54777
DPPA_ECOLI	P23847	Periplasmic dipeptide transport protein precursor (Dipeptide-binding protein) (DBP)	13	801	21	0.62	3.16	565	0.0169304	60295	6.62	-0.46	24	0.52	N		1.2	67,63,40,13	67.11;63.02;63;13.11.03;40.28;13;13.11;13.11.03.01;40;67;	TRANSPORT FACILITATION; PROTEIN WITH BINDING FUNCTION OR COFACTOR REQUIREMENT (structural or catalytic); SUBCELLULAR LOCALISATION; REGULATION OF / INTERACTION WITH CELLULAR ENVIRONMENT;	c.94	c.94.1;	Alpha and beta proteins (a/b)	Periplasmic binding protein-like II	0	Periplasmic	P	low	dppABCDF	260	no	2.75205
GNTY_ECOLI	P63020	Protein gntY	16	863	6	2.67	463	10200	0.0313995	20999	4.36	-0.26	11					99	99;	UNCLASSIFIED PROTEINS;					0	Cytoplasmic	C	high	gntXY	261	no	4.0086
RPOZ_ECOLI	P08374	DNA-directed RNA polymerase omega chain (EC 2.7.7.6) (RNAP omega subunit) (Transcriptase o	16	863	5	3.2	1580	20900	0.0260167	10238	4.69	-0.52	2	0.59	N			01,63,40,06,04	04.05.01.01;01;01.03;06.10;63;04;04.05;40.03;04.05.01;63.01;40;06;	METABOLISM; PROTEIN WITH BINDING FUNCTION OR COFACTOR REQUIREMENT (structural or catalytic); SUBCELLULAR LOCALISATION; PROTEIN FATE (folding, modification, destination); TRANSCRIPTION;					0	Cytoplasmic	C	high	rpoZ-spoTU-recG	262	no	4.32015
ARAB_ECOLI	P08204	Ribulokinase (EC 2.7.1.16)	16	794	18	0.89	6.74	877	0.0319976	60959	5.18	-0.02	14					63,01	01;63.19;63;01.05;01.05.01;63.19.03;01.05.01.01;01.05.01.01.01;	PROTEIN WITH BINDING FUNCTION OR COFACTOR REQUIREMENT (structural or catalytic); METABOLISM;	c.55	c.55.1;	Alpha and beta proteins (a/b)	Ribonuclease H-like motif	0	CytoplasmicMembrane		low	araBAD	263	no	2.943
OPDA_ECOLI	P27298	Oligopeptidase A (EC 3.4.24.70)	16	765	27	0.59	2.91	539	0.0143541	77168	5.03	-0.42	19	0.48	N			63,40	63.17;63;40.03;63.17.09;40;	PROTEIN WITH BINDING FUNCTION OR COFACTOR REQUIREMENT (structural or catalytic); SUBCELLULAR LOCALISATION;	d.92	d.92.1;	Alpha and beta proteins (a+b)	Zincin-like	0	Cytoplasmic		low		264	no	2.73159
RS11_ECOLI	P02366	30S ribosomal protein S11	15	733	6	2.5	315	8190	0.0759171	13715	11.89	-0.46	2				1.57	63,05,40	05.01.01;63;05;40.03;63.03.03;63.03;05.01;40;	PROTEIN WITH BINDING FUNCTION OR COFACTOR REQUIREMENT (structural or catalytic); PROTEIN SYNTHESIS; SUBCELLULAR LOCALISATION;	c.55	c.55.4;	Alpha and beta proteins (a/b)	Ribonuclease H-like motif	0	Unknown		-	rpsMKD-rpoA-rplQ	265	yes	3.91328
DSBA_ECOLI	P24991	Thiol:disulfide interchange protein dsbA precursor	16	739	9	1.78	58.9	3090	0.00927033	23106	6.29	-0.13	4					40,06	40.28;40;06;06.01;	SUBCELLULAR LOCALISATION; PROTEIN FATE (folding, modification, destination);	a.44,c.47	c.47.1;a.44.1;	Alpha and beta proteins (a/b),All alpha proteins	Thioredoxin fold,Disulphide-bond formation facilitator (DSBA), insertion domain	0	Periplasmic	P	high	rdoA-dsbA	266	no	3.48996
CH10_ECOLI	P05380	10 kDa chaperonin (Protein Cpn10) (groES protein)	14	688	6	2.33	214	6540	0.0871497	10388	4.99	0	5					11,06	11.01;11;06;06.01;11.01.05;	CELL RESCUE, DEFENSE AND VIRULENCE; PROTEIN FATE (folding, modification, destination);	b.35	b.35.1;	All beta proteins	GroES-like	0	Cytoplasmic	C	high	groE	267	no	3.81558
CIRA_ECOLI	P17315	Colicin I receptor precursor	16	725	30	0.53	2.41	483	0.0104665	73897	4.97	-0.6	24	0.41	N			11,67,40	40.31;11.05.01.01;11.05.01;11;40;11.05;67;	CELL RESCUE, DEFENSE AND VIRULENCE; TRANSPORT FACILITATION; SUBCELLULAR LOCALISATION;	f.4	f.4.3;	Membrane and cell surface proteins and peptides	Transmembrane beta-barrels	0	OuterMembrane	IM	low	cirA	268	no	2.68395
NLPB_ECOLI	P21167	Lipoprotein-34 precursor	15	696	17	0.88	6.63	868	0.0114833	36844	5.23	-0.27	13	0.47	N		1.11	40	40.31;40;	SUBCELLULAR LOCALISATION;					0	Unknown		low	dapA-nlpB	269	no	2.93852
PEPQ_ECOLI	P21165	Xaa-Pro dipeptidase (EC 3.4.13.9) (X-Pro dipeptidase) (Proline dipeptidase) (Prolidase) (I	14	662	19	0.74	4.46	690	0.0136705	50177	5.91	-0.24	14	0.49	N			01,63,40,06	01.01;01;63.17;63.02;63;06.13;63.17.11;40.03;40;06;	METABOLISM; PROTEIN WITH BINDING FUNCTION OR COFACTOR REQUIREMENT (structural or catalytic); SUBCELLULAR LOCALISATION; PROTEIN FATE (folding, modification, destination);	d.127	d.127.1;	Alpha and beta proteins (a+b)	Creatinase/aminopeptidase	0	Cytoplasmic	C	low		270	no	2.83885
PPIB_ECOLI	P23869	Peptidyl-prolyl cis-trans isomerase B (EC 5.2.1.8) (PPIase B) (Rotamase B)	14	639	7	2	99	4180	0.0321258	18155	5.64	-0.31	3	0.67	E		1.53	63,06,62	62.01;63;06.07;63.01;06.07.99;62.01.99;62;06;06.01;	PROTEIN WITH BINDING FUNCTION OR COFACTOR REQUIREMENT (structural or catalytic); PROTEIN FATE (folding, modification, destination); PROTEIN ACTIVITY REGULATION;	b.62	b.62.1;	All beta proteins	Cyclophilin (peptidylprolyl isomerase)	0	Cytoplasmic	C	high		271	no	3.62118
ACRB_ECOLI	P31224	Acriflavine resistance protein B	16	636	37	0.43	1.71	395	0.00598086	113575	5.32	0.27	32	0.45	N			67,11,63,40,08	63;11.05.01.03;08.16;11.05.01;40.30;11.05;67.50.05.01;11.05.01.01;67.28;67.50.05;63.01;11;40;08;67;	TRANSPORT FACILITATION; CELL RESCUE, DEFENSE AND VIRULENCE; PROTEIN WITH BINDING FUNCTION OR COFACTOR REQUIREMENT (structural or catalytic); SUBCELLULAR LOCALISATION; CELLULAR TRANSPORT AND TRANSPORT MECHANISMS;					11	CytoplasmicMembrane		low	acrAB	272	no	2.5966
GLMU_ECOLI	P17114	Bifunctional glmU protein [Includes: UDP-N-acetylglucosamine pyrophosphorylase (EC 2.7.7.2	14	576	18	0.78	4.99	737	0.0123035	49191	6.52	-0.18	15	0.46	E			01,30	01.06;01;30.34;01.04;30;01.05;30.34.07;01.05.01;01.06.01.03;01.06.01;01.05.01.03;01.05.01.03.04;	METABOLISM; CONTROL OF CELLULAR ORGANIZATION;	b.81,c.68	b.81.1;c.68.1;b.81.1;b.81.1;c.68.1;c.68.1;c.68.1;b.81.1;	Alpha and beta proteins (a/b),All beta proteins	Nucleotide-diphospho-sugar transferases,Single-stranded left-handed beta-helix	0	Cytoplasmic	C	low	glmUS	273	no	2.86747
MAO2_ECOLI	P76558	NADP-dependent malic enzyme (EC 1.1.1.40) (NADP-ME)	16	581	32	0.5	2.16	453	0.00897129	82419	5.26	0.05	23		N			01,63,02	63.99;01;02.10;02;01.05;01.05.01;	METABOLISM; PROTEIN WITH BINDING FUNCTION OR COFACTOR REQUIREMENT (structural or catalytic); ENERGY;	c.2	c.2.1;	Alpha and beta proteins (a/b)	NAD(P)-binding Rossmann-fold domains	0	CytoplasmicMembrane		low		274	no	2.6561
DHG_ECOLI	P15877	Quinoprotein glucose dehydrogenase (EC 1.1.5.2) (Glucose dehydrogenase [pyrroloquinoline-q	16	577	31	0.52	2.28	467	0.00956938	86749	5.37	-0.07	24	0.41	N			67,01,40,02	01;02;02.45;01.05;67.15;40;40.30;01.05.01;01.05.01.01;01.05.01.01.01;67;	TRANSPORT FACILITATION; METABOLISM; SUBCELLULAR LOCALISATION; ENERGY;	b.70	b.70.1;	All beta proteins	8-bladed beta-propeller	5	CytoplasmicMembrane	OM	low	gcd	275	no	2.66932
TOLB_ECOLI	P19935	TolB protein precursor	15	879	14	1.07	10.8	1150	0.00797448	45957	7.88	-0.22	16	0.44	N		1.05	11,67,40,06	67.11;11.05.01.05;40.28;11.05.01;06.04;11;40;06;11.05;67;	CELL RESCUE, DEFENSE AND VIRULENCE; TRANSPORT FACILITATION; SUBCELLULAR LOCALISATION; PROTEIN FATE (folding, modification, destination);	c.51,b.68	c.51.2;b.68.4;	Alpha and beta proteins (a/b),All beta proteins	6-bladed beta-propeller,Anticodon-binding domain-like	0	Periplasmic	P	low	tolB-pal-ybgF	276	no	3.0607
PAL_ECOLI	P07176	Peptidoglycan-associated lipoprotein precursor	15	805	7	2.14	138	5060	0.0287081	18825	6.79	-0.45	8				1.84	11,40,30,10	11.05.01.05;10;40.31;30;11.05.01;30.31;10.05;11;40;11.05;	CELL RESCUE, DEFENSE AND VIRULENCE; SUBCELLULAR LOCALISATION; CONTROL OF CELLULAR ORGANIZATION; CELLULAR COMMUNICATION/SIGNAL TRANSDUCTION MECHANISM;					0	OuterMembrane	OM	high	tolB-pal-ybgF	277	no	3.70415
RISB_ECOLI	P61714	6,7-dimethyl-8-ribityllumazine synthase (EC 2.5.1.9) (DMRL synthase) (Lumazine synthase) (	15	764	5	3	999	16000	0.0207337	16158	5.02	0.29	4				1.24	1	01;01.07;01.07.01;	METABOLISM;	c.16	c.16.1;	Alpha and beta proteins (a/b)	Lumazine synthase	0	Unknown	C	high		278	no	4.20412
ENTE_ECOLI	P10378	Enterobactin synthetase component E (Enterochelin synthase E) [Includes: 2,3-dihydroxybenz	14	710	16	0.88	6.5	859	0.00580998	59113	5.44	-0.15	17					63,01	01;63.19;63;01.05;01.05.01;63.19.03;01.05.01.03;01.05.01.03.04;	PROTEIN WITH BINDING FUNCTION OR COFACTOR REQUIREMENT (structural or catalytic); METABOLISM;	e.23	e.23.1;	Multi-domain proteins (alpha and beta)	Firefly luciferase-like	0	Cytoplasmic		low	entCEBA-ybdB	279	no	2.93399
YEBC_ECOLI	P24237	UPF0082 protein yebC	15	734	6	2.5	315	8190	0.0207337	26424	4.55	-0.38	5					99	99;	UNCLASSIFIED PROTEINS;	e.39	e.39.1;	Multi-domain proteins (alpha and beta)	YebC-like	0	Cytoplasmic	C	high		280	no	3.91328
SPEB_ECOLI	P60651	Agmatinase (EC 3.5.3.11) (Agmatine ureohydrolase) (AUH)	15	731	8	1.88	74	3530	0.0178628	33558	5.07	-0.11	7					01,63	01.01.01;01.01;01;63.17;63;63.17.09;01.01.01.03;	METABOLISM; PROTEIN WITH BINDING FUNCTION OR COFACTOR REQUIREMENT (structural or catalytic);	c.42	c.42.1;	Alpha and beta proteins (a/b)	Arginase/deacetylase	0	Cytoplasmic		high	speAB	281	no	3.54777
YBBN_ECOLI	P77395	Protein ybbN	15	727	10	1.5	30.6	2110	0.00574163	31792	4.32	-0.24	8		N			99	99;	UNCLASSIFIED PROTEINS;	c.47	c.47.1;c.47.1;c.47.1;c.47.1;	Alpha and beta proteins (a/b)	Thioredoxin fold	0	Cytoplasmic		high		282	no	3.32428
NFSA_ECOLI	P17117	Oxygen-insensitive NADPH nitroreductase (EC 1.-.-.-) (Modulator of drug activity A)	15	689	12	1.25	16.8	1490	0.00797448	26802	6.92	-0.15	5		N			11,67,01,63	11.01.01;11.01;01;63;63.21.07;01.02;11;67.15;63.21.05;67;	CELL RESCUE, DEFENSE AND VIRULENCE; TRANSPORT FACILITATION; METABOLISM; PROTEIN WITH BINDING FUNCTION OR COFACTOR REQUIREMENT (structural or catalytic);	d.90	d.90.1;	Alpha and beta proteins (a+b)	NADH oxidase/flavin reductase	0	Unknown		low	ybjC-nfsA-rimK-ybjN	283	no	3.17319
AROK_ECOLI	P24167	Shikimate kinase I (EC 2.7.1.71) (SKI)	14	659	10	1.4	24.1	1840	0.0126452	19408	5.11	-0.64	4					01,40	01.01.01;01.01.01.11.09;01.01;01;01.01.01.11;40.03;40;01.01.01.11.11;01.01.01.11.13;	METABOLISM; SUBCELLULAR LOCALISATION;	c.37	c.37.1;c.37.1;	Alpha and beta proteins (a/b)	P-loop containing nucleotide triphosphate hydrolases	0	Cytoplasmic	C	low	aroKB-damX-dam-rpe-gph-trpS	284	no	3.26482
GSHR_ECOLI	P06715	Glutathione reductase (EC 1.8.1.7) (GR) (GRase)	12	618	15	0.8	5.31	763	0.0103668	48774	5.91	-0.11	11					11,67,63,40	11.01.01;63;63.21.07;40.03;67.15;63.21.05;11.07.07.03;11.07.07;11.01;11;40;63.21;11.07;67;	CELL RESCUE, DEFENSE AND VIRULENCE; TRANSPORT FACILITATION; PROTEIN WITH BINDING FUNCTION OR COFACTOR REQUIREMENT (structural or catalytic); SUBCELLULAR LOCALISATION;	c.4,c.3,d.87,c.2	c.4.1;d.87.1;c.2.1;c.3.1;	Alpha and beta proteins (a/b),Alpha and beta proteins (a+b)	CO dehydrogenase flavoprotein C-domain-like,NAD(P)-binding Rossmann-fold domains,Nucleotide-binding domain,FAD/NAD(P)-binding domain	0	Cytoplasmic	P	low		285	no	2.88252
RMA1_ECOLI	P37744	Glucose-1-phosphate thymidylyltransferase 1 (EC 2.7.7.24) (dTDP-glucose synthase 1) (dTDP-	15	672	16	0.94	7.66	945	0.0105263	32695	5.3	-0.19	6					63,01	01.06;01;63.19;63;01.05.01.03.02;01.05;01.05.01;63.19.03;01.06.01.03;01.06.01;01.05.01.03;	PROTEIN WITH BINDING FUNCTION OR COFACTOR REQUIREMENT (structural or catalytic); METABOLISM;	c.68	c.68.1;c.68.1;c.68.1;	Alpha and beta proteins (a/b)	Nucleotide-diphospho-sugar transferases	0	Unknown		low	rfbBDACX	286	no	2.97543
RL20_ECOLI	P02421	50S ribosomal protein L20	15	670	5	3	999	16000	0.0816587	13367	12.05	-0.36	2				1.84	63,05,40	05.01.01;63.07;63;05;40.03;63.03.03;63.03;05.01;40;	PROTEIN WITH BINDING FUNCTION OR COFACTOR REQUIREMENT (structural or catalytic); PROTEIN SYNTHESIS; SUBCELLULAR LOCALISATION;	a.144	a.144.2;	All alpha proteins	PABP domain-like	0	Unknown		-	thrS-infC-rpmI-rplT	287	yes	4.20412
ALDA_ECOLI	P25553	Aldehyde dehydrogenase A (EC 1.2.1.22) (Lactaldehyde dehydrogenase)	14	638	20	0.7	4.01	649	0.0225564	52143	4.91	-0.06	12	0.33	N			01,63	01;63;63.21.07;01.05;63.21;01.05.01;	METABOLISM; PROTEIN WITH BINDING FUNCTION OR COFACTOR REQUIREMENT (structural or catalytic);	c.82	c.82.1;	Alpha and beta proteins (a/b)	ALDH-like	0	Cytoplasmic	C	low	aldA	288	no	2.81224
DCP_ECOLI	P24171	Peptidyl-dipeptidase dcp (EC 3.4.15.5) (Dipeptidyl carboxypeptidase)	14	625	23	0.61	3.06	554	0.00478469	77386	5.58	-0.33	15	0.3	N			63,40	63.17;63;40.03;63.17.09;40;	PROTEIN WITH BINDING FUNCTION OR COFACTOR REQUIREMENT (structural or catalytic); SUBCELLULAR LOCALISATION;	d.92	d.92.1;	Alpha and beta proteins (a+b)	Zincin-like	0	Cytoplasmic		low		289	no	2.74351
PTGB_ECOLI	P05053	PTS system, glucose-specific IIBC component (EIIBC-Glc) (Glucose-permease IIBC component)	15	643	14	1.07	10.8	1150	0.0130781	50678	9.11	0.62	10				1.74	67,01	01;01.05.07;01.05;01.05.01;67.07.01;67;67.07;	TRANSPORT FACILITATION; METABOLISM;	d.95	d.95.1;	Alpha and beta proteins (a+b)	Homing endonuclease-like	10	CytoplasmicMembrane		low	ptsG	290	no	3.0607
ARCA_ECOLI	P03026	Aerobic respiration control protein arcA (Dye resistance protein)	15	622	9	1.67	45.4	2660	0.0118022	27293	5.08	-0.49	10	0.5	X			63,40,10,04,02	63.03.01;63;04.05;40.03;63.03;04.05.01.04;02;10.05.01;10.05;10;04;04.05.01;10.05.01.10;40;02.13;	PROTEIN WITH BINDING FUNCTION OR COFACTOR REQUIREMENT (structural or catalytic); SUBCELLULAR LOCALISATION; CELLULAR COMMUNICATION/SIGNAL TRANSDUCTION MECHANISM; TRANSCRIPTION; ENERGY;	c.23,a.4	c.23.1;a.4.6;c.23.1;	Alpha and beta proteins (a/b),All alpha proteins	DNA/RNA-binding 3-helical bundle,Flavodoxin-like	0	Cytoplasmic		high	arcA	291	no	3.42488
T1MK_ECOLI	P08957	Type I restriction enzyme EcoKI M protein (EC 2.1.1.72) (M.EcoKI)	12	551	32	0.38	1.37	348	0.0107656	59308	4.93	-0.53	12	0.47	N			63,03,40,06	03;06.10;63;40.03;63.01;03.01.09;03.01.09.01;40;03.01.09.03;03.01;06;	PROTEIN WITH BINDING FUNCTION OR COFACTOR REQUIREMENT (structural or catalytic); CELL CYCLE AND DNA PROCESSING; SUBCELLULAR LOCALISATION; PROTEIN FATE (folding, modification, destination);					0	Unknown		low	hsdMS	292	no	2.54158
DHNA_ECOLI	P00393	NADH dehydrogenase (EC 1.6.99.3)	15	616	24	0.63	3.22	571	0.00829346	47229	9.43	-0.13	15	0.41	N			63,02	02.11.07;63;02.13.03;63.21.07;02;63.21;02.13;02.11;	PROTEIN WITH BINDING FUNCTION OR COFACTOR REQUIREMENT (structural or catalytic); ENERGY;	c.3	c.3.1;	Alpha and beta proteins (a/b)	FAD/NAD(P)-binding domain	0	Unknown		low	ndh	293	no	2.75664
RL30_ECOLI	P02430	50S ribosomal protein L30	13	563	2	6.5	3160000	1730000	0.0500552	6412	11.6	-0.17	2					63,05,40	05.01.01;63;05;40.03;63.03.03;63.03;05.01;40;	PROTEIN WITH BINDING FUNCTION OR COFACTOR REQUIREMENT (structural or catalytic); PROTEIN SYNTHESIS; SUBCELLULAR LOCALISATION;	d.59	d.59.1;	Alpha and beta proteins (a+b)	Ribosomal protein L30p/L7e	0	Cytoplasmic		-	rplNXE-rpsNH-rplFR-rpsE-rpmD-rplO-prlA-rpmJ	294	yes	6.23805
MENB_ECOLI	P27290	Naphthoate synthase (EC 4.1.3.36) (Dihydroxynaphthoic acid synthetase) (DHNA synthetase)	15	609	10	1.5	30.6	2110	0.00733652	31634	6.36	-0.34	11	0.59	X		1.37	1	01;01.07;01.07.01;	METABOLISM;	c.14	c.14.1;	Alpha and beta proteins (a/b)	ClpP/crotonase	0	Unknown	C	high	menFD-yfbB-menBCE	295	no	3.32428
RS14_ECOLI	P02370	30S ribosomal protein S14	12	529	2	6	1000000	885000	0.0414673	11450	11.77	-0.82	6				1.3	63,05,40	05.01.01;63;05;40.03;63.03.03;63.03;05.01;40;	PROTEIN WITH BINDING FUNCTION OR COFACTOR REQUIREMENT (structural or catalytic); PROTEIN SYNTHESIS; SUBCELLULAR LOCALISATION;	g.39	g.39.1;	Small proteins	Glucocorticoid receptor-like (DNA-binding domain)	0	Unknown		-	rplNXE-rpsNH-rplFR-rpsE-rpmD-rplO-prlA-rpmJ	296	yes	5.94694
DACA_ECOLI	P04287	Penicillin-binding protein 5 precursor (D-alanyl-D-alanine carboxypeptidase fraction A) (E	15	602	22	0.68	3.81	629	0.00893142	44445	8.59	-0.14	15	0.47	N			40,30	30.34;30;40;40.02;	SUBCELLULAR LOCALISATION; CONTROL OF CELLULAR ORGANIZATION;	b.105,e.3	b.105.1;e.3.1;	Multi-domain proteins (alpha and beta),All beta proteins	beta-Lactamase/D-ala carboxypeptidase,Penicillin-binding protein 5, C-terminal domain	0	CytoplasmicMembrane	IM	low		297	no	2.79865
RLUC_ECOLI	P23851	Ribosomal large subunit pseudouridine synthase C (EC 4.2.1.70) (Pseudouridylate synthase)	14	526	17	0.82	5.66	792	0.00512645	36028	10.65	-0.46	13					01,05,04	01;01.03;04.01;05;04;04.01.99;01.03.10;05.01;05.01.99;01.03.04.03;01.03.04;	METABOLISM; PROTEIN SYNTHESIS; TRANSCRIPTION;					0	Cytoplasmic		low		298	no	2.89873
ASNA_ECOLI	P00963	Aspartate--ammonia ligase (EC 6.3.1.1) (Asparagine synthetase A)	14	758	13	1.08	10.9	1160	0.00649351	36652	5.6	-0.29	10					01,63,40	01.01.01;01.01;01;63;40.03;01.01.01.07;63.01;40;01.01.01.07.02;	METABOLISM; PROTEIN WITH BINDING FUNCTION OR COFACTOR REQUIREMENT (structural or catalytic); SUBCELLULAR LOCALISATION;	d.104	d.104.1;	Alpha and beta proteins (a+b)	Class II aaRS and biotin synthetases	0	Cytoplasmic	C	low	asnA	299	no	3.06446
YBAB_ECOLI	P17577	Hypothetical UPF0133 protein ybaB	14	734	6	2.33	214	6540	0.0136705	12016	4.84	-0.47	3	0.64	N		1.47	99	99;	UNCLASSIFIED PROTEINS;					0	Cytoplasmic		high		300	no	3.81558
UP14_ECOLI	P39179	Unknown protein from 2D-page (Spot PR51)	14	731	15	0.93	7.58	939	0.0136705	35964	5.01	-0.25	13		X			99	99;	UNCLASSIFIED PROTEINS;					0	Unknown	C	low		301	no	2.97267
GLNH_ECOLI	P10344	Glutamine-binding periplasmic protein precursor (GlnBP)	14	729	14	1	9	1040	0.0146958	27191	9.31	-0.23	10	0.56	N		1.16	67,01,40	01.01;01;67.10;40.28;01.01.07;40;67;	TRANSPORT FACILITATION; METABOLISM; SUBCELLULAR LOCALISATION;	c.94	c.94.1;	Alpha and beta proteins (a/b)	Periplasmic binding protein-like II	0	Periplasmic	P	low	glnHPQ	302	no	3.01703
GLTD_ECOLI	P09832	Glutamate synthase [NADPH] small chain (EC 1.4.1.13) (Glutamate synthase beta subunit) (NA	14	698	24	0.58	2.83	530	0.00649351	51885	5.52	-0.32	11	0.51	N			01,63	01.01.01;01;01.01.01.01;63.17;63;63.21.07;01.02.01;01.01.01.01.02;01.01.01.01.02.05;63.17.09;01.02;63.21.99;01.01.01.01.02.04;01.01;63.01;63.21;01.01.01.01.01;	METABOLISM; PROTEIN WITH BINDING FUNCTION OR COFACTOR REQUIREMENT (structural or catalytic);	c.4,a.1,c.3	c.4.1;c.3.1;a.1.2;c.4.1;c.3.1;c.3.1;	Alpha and beta proteins (a/b),All alpha proteins	Nucleotide-binding domain,FAD/NAD(P)-binding domain,Globin-like	0	Cytoplasmic		low	gltBDF	303	no	2.72428
AROA_ECOLI	P07638	3-phosphoshikimate 1-carboxyvinyltransferase (EC 2.5.1.19) (5-enolpyruvylshikimate-3-phosp	13	656	18	0.72	4.27	673	0.00993743	46097	5.35	0	18					01,40	01.01.01;01.01;01;01.01.01.11;40.03;40;	METABOLISM; SUBCELLULAR LOCALISATION;	d.68	d.68.2;	Alpha and beta proteins (a+b)	IF3-like	0	Unknown		low	serC-aroA	304	no	2.82802
YODA_ECOLI	P76344	Metal-binding protein yodA precursor (Cadmium-induced protein yodA)	12	629	7	1.71	50.8	2830	0.0167464	24763	6.35	-0.58	4		N			99	99;	UNCLASSIFIED PROTEINS;					0	Unknown		high		305	no	3.45179
MANA_ECOLI	P00946	Mannose-6-phosphate isomerase (EC 5.3.1.8) (Phosphomannose isomerase) (PMI) (Phosphohexomu	14	663	16	0.88	6.5	859	0.00683527	42851	5.24	-0.13	10	0.36	N			01,63,40	01;01.05.01.03.01;63;63.17;40.03;63.17.09;01.05;01.20.01;01.05.01;01.20;01.20.01.01;40;01.05.01.03;	METABOLISM; PROTEIN WITH BINDING FUNCTION OR COFACTOR REQUIREMENT (structural or catalytic); SUBCELLULAR LOCALISATION;	b.82	b.82.1;	All beta proteins	Double-stranded beta-helix	0	Unknown		low		306	no	2.93399
NFNB_ECOLI	P38489	Oxygen-insensitive NAD(P)H nitroreductase (EC 1.-.-.-) (FMN-dependent nitroreductase) (Dih	14	661	10	1.4	24.1	1840	0.0170882	23906	6.17	-0.21	8	0.46	N			67,01,63,02	01;63;63.21.07;02;01.07.04;67.15;01.05;01.05.01;02.11;01.05.01.01;01.07;63.21;67;	TRANSPORT FACILITATION; METABOLISM; PROTEIN WITH BINDING FUNCTION OR COFACTOR REQUIREMENT (structural or catalytic); ENERGY;	d.90	d.90.1;	Alpha and beta proteins (a+b)	NADH oxidase/flavin reductase	0	Unknown	C	low		307	no	3.26482
YBGF_ECOLI	P45955	Hypothetical protein ybgF precursor	13	629	7	1.86	71	3440	0.00736106	28232	9.46	-0.47	10	0.34	N			11,63,40	11.05.01.05;63;40.28;11.05.01;63.01;11;40;11.05;	CELL RESCUE, DEFENSE AND VIRULENCE; PROTEIN WITH BINDING FUNCTION OR COFACTOR REQUIREMENT (structural or catalytic); SUBCELLULAR LOCALISATION;					0	Unknown	P	high	tolB-pal-ybgF	308	no	3.53656
SSPA_ECOLI	P05838	Stringent starvation protein A	13	624	9	1.44	26.8	1960	0.0150902	24175	5.1	-0.28	4				1.38	11,63,40,13,04,62	62.01;63;62.01.07;04.05;40.03;04.05.01.04;13.11;13.11.03.01;11.01;13.11.03;04;11.01.11;13;63.01;11;40;62;	CELL RESCUE, DEFENSE AND VIRULENCE; PROTEIN WITH BINDING FUNCTION OR COFACTOR REQUIREMENT (structural or catalytic); SUBCELLULAR LOCALISATION; REGULATION OF / INTERACTION WITH CELLULAR ENVIRONMENT; TRANSCRIPTION; PROTEIN ACTIVITY REGULATION;	c.47	c.47.1;c.47.1;	Alpha and beta proteins (a/b)	Thioredoxin fold	0	Cytoplasmic	C	low	sspAB	309	no	3.29226
YBIL_ECOLI	P75780	Probable tonB-dependent receptor ybiL precursor	12	603	29	0.41	1.59	379	0.00917065	81961	5.76	-0.5	25		N			67,40,10,13	13.01;67.04.01;13.01.01;10;40.31;67.04;13;10.05;40;13.01.01.01;67.04.01.01;67;	TRANSPORT FACILITATION; SUBCELLULAR LOCALISATION; CELLULAR COMMUNICATION/SIGNAL TRANSDUCTION MECHANISM; REGULATION OF / INTERACTION WITH CELLULAR ENVIRONMENT;	f.4	f.4.3;	Membrane and cell surface proteins and peptides	Transmembrane beta-barrels	1	OuterMembrane	C	low		310	no	2.57864
DDLA_ECOLI	P23844	D-alanine--D-alanine ligase A (EC 6.3.2.4) (D-alanylalanine synthetase A) (D-Ala-D-Ala lig	14	636	15	0.93	7.58	939	0.0102529	39317	4.9	0.02	10	0.35	N			1	01;01.20;01.20.36;	METABOLISM;	d.142,c.30	d.142.1;c.30.1;d.142.1;	Alpha and beta proteins (a/b),Alpha and beta proteins (a+b)	ATP-grasp,Biotin carboxylase N-terminal domain-like	0	Cytoplasmic	C	low		311	no	2.97267
NUOF_ECOLI	P31979	NADH-quinone oxidoreductase chain F (EC 1.6.99.5) (NADH dehydrogenase I, chain F) (NDH-1,	14	622	21	0.67	3.64	613	0.0075188	49294	6.84	-0.32	15	0.48	N		1.01	63,02	63;63.21.07;02;63.21;02.11.05;02.11;	PROTEIN WITH BINDING FUNCTION OR COFACTOR REQUIREMENT (structural or catalytic); ENERGY;					0	Cytoplasmic		low	nuoABCEFGHIJKLMN	312	no	2.78746
AROG_ECOLI	P00886	Phospho-2-dehydro-3-deoxyheptonate aldolase, Phe-sensitive (EC 2.5.1.54) (Phospho-2-keto-3	13	590	14	0.93	7.48	932	0.0176665	38011	6.58	-0.18	8	0.38	N			01,40	01.01.01;01.01;01;40.03;40;	METABOLISM; SUBCELLULAR LOCALISATION;	c.1	c.1.10;	Alpha and beta proteins (a/b)	TIM beta/alpha-barrel	0	Cytoplasmic	C	low	aroG	313	no	2.96942
YFIA_ECOLI	P11285	Protein yfiA	13	592	6	2.17	146	5230	0.0231873	12654	6.69	-0.56	5	0.37	N			11,05,06	05.01.01;11.01;06.10;11.01.06;05;11;06;	CELL RESCUE, DEFENSE AND VIRULENCE; PROTEIN SYNTHESIS; PROTEIN FATE (folding, modification, destination);	d.204	d.204.1;	Alpha and beta proteins (a+b)	Ribosome binding protein Y (HI0257, YfiA homologue)	0	Cytoplasmic		high		314	no	3.7185
KBL_ECOLI	P07912	2-amino-3-ketobutyrate coenzyme A ligase (EC 2.3.1.29) (AKB ligase) (Glycine acetyltransfe	14	612	15	0.93	7.58	939	0.0191388	43118	5.86	-0.05	13	0.44	N			01,63,40	01.01.01;01.01;01;63;40.03;63.21.17;40;63.21;	METABOLISM; PROTEIN WITH BINDING FUNCTION OR COFACTOR REQUIREMENT (structural or catalytic); SUBCELLULAR LOCALISATION;	c.67	c.67.1;	Alpha and beta proteins (a/b)	PLP-dependent transferases	0	Cytoplasmic	C	low	kbl-tdh	315	no	2.97267
GALU_ECOLI	P25520	UTP--glucose-1-phosphate uridylyltransferase (EC 2.7.7.9) (UDP-glucose pyrophosphorylase)	13	581	12	1.08	11.1	1170	0.0316526	32812	5	0.02	8	0.4	E			63,01,30	01;63.19;63;01.04;63.13;30;01.05;01.05.01;63.19.99;63.13.01;30.01;30.34;01.05.01.03.02;01.05.01.03;	PROTEIN WITH BINDING FUNCTION OR COFACTOR REQUIREMENT (structural or catalytic); METABOLISM; CONTROL OF CELLULAR ORGANIZATION;	c.68	c.68.1;c.68.1;c.68.1;	Alpha and beta proteins (a/b)	Nucleotide-diphospho-sugar transferases	0	Cytoplasmic	C	low		316	no	3.06819
CARA_ECOLI	P00907	Carbamoyl-phosphate synthase small chain (EC 6.3.5.5) (Carbamoyl-phosphate synthetase glut	11	537	14	0.79	5.11	746	0.0108743	41432	6.35	-0.2	12	0.4	N			63,01,06	01.01.01;01;63.19;01.03;63;01.01.01.01.02;01.01.01.01.02.03;06;63.19.03;01.01;06.10;01.03.04.03;01.03.04;	PROTEIN WITH BINDING FUNCTION OR COFACTOR REQUIREMENT (structural or catalytic); METABOLISM; PROTEIN FATE (folding, modification, destination);	c.23,c.8	c.8.3;c.23.16;	Alpha and beta proteins (a/b)	The "swivelling" beta/beta/alpha domain,Flavodoxin-like	0	Cytoplasmic	C	low	carAB	317	no	2.87274
RL21_ECOLI	P02422	50S ribosomal protein L21	12	555	6	2	99	4180	0.0789474	11565	10.65	-0.37	4				1.71	63,05,40	05.01.01;63;05;40.03;63.03.03;63.03;05.01;40;	PROTEIN WITH BINDING FUNCTION OR COFACTOR REQUIREMENT (structural or catalytic); PROTEIN SYNTHESIS; SUBCELLULAR LOCALISATION;					0	Cytoplasmic		-	rplU-rpmA	318	yes	3.62118
MIND_ECOLI	P18197	Septum site-determining protein minD (Cell division inhibitor minD)	14	600	12	1.17	13.7	1320	0.0143541	29484	5.08	-0.13	7					63,03,40,62	62.01.03;62.01;03;63.19;63;40.35;03.03;03.03.03;40;62;63.19.03;	PROTEIN WITH BINDING FUNCTION OR COFACTOR REQUIREMENT (structural or catalytic); CELL CYCLE AND DNA PROCESSING; SUBCELLULAR LOCALISATION; PROTEIN ACTIVITY REGULATION;	c.37	c.37.1;	Alpha and beta proteins (a/b)	P-loop containing nucleotide triphosphate hydrolases	0	Cytoplasmic	C	low	minCDE	319	no	3.12057
MAO1_ECOLI	P26616	NAD-dependent malic enzyme (EC 1.1.1.38) (NAD-ME)	14	594	24	0.58	2.83	530	0.00478469	64272	5.06	-0.19	12	0.4	N			01,63	01;63;01.05.01.01.03;63.21.07;63.01;01.05;63.21;01.05.01;01.05.01.01;	METABOLISM; PROTEIN WITH BINDING FUNCTION OR COFACTOR REQUIREMENT (structural or catalytic);	c.58,c.2	c.58.1;c.2.1;	Alpha and beta proteins (a/b)	Aminoacid dehydrogenase-like, N-terminal domain,NAD(P)-binding Rossmann-fold domains	0	Unknown		low		320	no	2.72428
UVRA_ECOLI	P07671	UvrABC system protein A (UvrA protein) (Excinuclease ABC subunit A)	13	574	38	0.34	1.2	322	0.00993743	103869	6.61	-0.29	33					63,03	63.03.01;03;63.19;03.01.05.01;63;63.03;03.01.05;03.01;63.19.03;	PROTEIN WITH BINDING FUNCTION OR COFACTOR REQUIREMENT (structural or catalytic); CELL CYCLE AND DNA PROCESSING;	c.37	c.37.1;	Alpha and beta proteins (a/b)	P-loop containing nucleotide triphosphate hydrolases	0	Cytoplasmic		low	uvrA	321	no	2.50786
YBHE_ECOLI	P52697	Hypothetical protein ybhE	14	590	11	1.27	17.7	1540	0.00888585	36309	5.01	-0.22	7					99	99;	UNCLASSIFIED PROTEINS;	b.69	b.69.10;	All beta proteins	7-bladed beta-propeller	0	Unknown		low		322	no	3.18752
DBHB_ECOLI	P02341	DNA-binding protein HU-beta (NS1) (HU-1)	13	560	3	4.33	21500	95200	0.0493191	9227	10.48	-0.04	2	0.56	N			63,03,40	63.03.01;03.01.05.03;03;63;40.03;63.03;03.01.03;40;03.01.05;03.01;03.01.05.03.05;	PROTEIN WITH BINDING FUNCTION OR COFACTOR REQUIREMENT (structural or catalytic); CELL CYCLE AND DNA PROCESSING; SUBCELLULAR LOCALISATION;	a.55	a.55.1;	All alpha proteins	IHF-like DNA-binding proteins	0	Unknown		high	hupB	323	no	4.97864
FKBB_ECOLI	P39311	FKBP-type 22 kDa peptidyl-prolyl cis-trans isomerase (EC 5.2.1.8) (PPIase) (Rotamase) (FKB	13	559	9	1.44	26.8	1960	0.0338609	22086	4.68	-0.09	8	0.42	N			63,40,06	63;40.28;63.01;40;06;06.01;	PROTEIN WITH BINDING FUNCTION OR COFACTOR REQUIREMENT (structural or catalytic); SUBCELLULAR LOCALISATION; PROTEIN FATE (folding, modification, destination);	d.26	d.26.1;	Alpha and beta proteins (a+b)	FKBP-like	0	Unknown (This protein may have multiple localization sites.)		low		324	no	3.29226
PURT_ECOLI	P33221	Phosphoribosylglycinamide formyltransferase 2 (EC 2.1.2.-) (GART 2) (GAR transformylase 2)	14	578	17	0.82	5.66	792	0.00820232	42304	5.54	0.05	14					01,63,40	01;01.03;63.17;63;40.03;01.03.01;63.17.07;40;	METABOLISM; PROTEIN WITH BINDING FUNCTION OR COFACTOR REQUIREMENT (structural or catalytic); SUBCELLULAR LOCALISATION;	d.142,c.30,b.84	c.30.1;d.142.1;b.84.2;	Alpha and beta proteins (a/b),Alpha and beta proteins (a+b),All beta proteins	ATP-grasp,Biotin carboxylase N-terminal domain-like,Barrel-sandwich hybrid	0	Cytoplasmic		low		325	no	2.89873
ATMA_ECOLI	P39168	Mg(2+) transport ATPase, P-type 1 (EC 3.6.3.2)	14	577	30	0.47	1.93	424	0.00786056	99468	5.86	0.16	16	0.32	N			67,63,40,13,06	13.01;63.19;13.01.01;63;67.04;67.50.25;40.30;06;63.19.03;67.50;06.07;13;06.07.03;40;13.01.01.01;67;	TRANSPORT FACILITATION; PROTEIN WITH BINDING FUNCTION OR COFACTOR REQUIREMENT (structural or catalytic); SUBCELLULAR LOCALISATION; REGULATION OF / INTERACTION WITH CELLULAR ENVIRONMENT; PROTEIN FATE (folding, modification, destination);	f.2	f.2.1;	Membrane and cell surface proteins and peptides	Membrane all-alpha	7	CytoplasmicMembrane		low		326	no	2.62737
ATPG_ECOLI	P00837	ATP synthase gamma chain (EC 3.6.3.14)	13	557	16	0.81	5.49	779	0.0161943	31579	9.42	-0.23	8					67,40,13,02	13.01;13.01.01;67.04;40.03;02;02.45;67.15;02.11;13.01.01.03;67.50;67.04.01;67.50.22;13;67.04.01.02;02.45.15;40;02.13;67;	TRANSPORT FACILITATION; SUBCELLULAR LOCALISATION; REGULATION OF / INTERACTION WITH CELLULAR ENVIRONMENT; ENERGY;	c.49	c.49.2;	Alpha and beta proteins (a/b)	Pyruvate kinase C-terminal domain-like	0	Unknown	IM	low	atpIBEFHAGDC	327	no	2.89154
ASSY_ECOLI	P22767	Argininosuccinate synthase (EC 6.3.4.5) (Citrulline--aspartate ligase)	13	549	22	0.59	2.9	537	0.00478469	49768	5.14	-0.38	13					1	01.01.01;01.01;01;01.01.01.01;01.01.01.01.02;01.01.01.01.02.03;01.01.01.03;01.01.01.03.01;01.01.01.01.01;	METABOLISM;	d.210,c.26	c.26.2;d.210.1;	Alpha and beta proteins (a/b),Alpha and beta proteins (a+b)	Argininosuccinate synthetase, C-terminal domain,Adenine nucleotide alpha hydrolase-like	0	Unknown	C	low	argG	328	no	2.72997
TGT_ECOLI	P19675	Queuine tRNA-ribosyltransferase (EC 2.4.2.29) (tRNA-guanine transglycosylase) (Guanine ins	14	563	19	0.74	4.46	690	0.00478469	42595	6.36	-0.41	16					01,63,04	01;01.03;63.17;63;04;04.03;01.03.10;63.17.09;63.17.07;04.03.06;	METABOLISM; PROTEIN WITH BINDING FUNCTION OR COFACTOR REQUIREMENT (structural or catalytic); TRANSCRIPTION;	c.1	c.1.20;	Alpha and beta proteins (a/b)	TIM beta/alpha-barrel	0	Cytoplasmic		low	tgt-yajC-secDF	329	no	2.83885
ILVC_ECOLI	P05793	Ketol-acid reductoisomerase (EC 1.1.1.86) (Acetohydroxy-acid isomeroreductase) (Alpha-keto	13	532	25	0.52	2.31	471	0.00515274	53939	5.07	-0.21	14					1	01.01.01;01.01;01;01.01.01.15.02;01.01.01.15.04;01.01.01.15;	METABOLISM;	c.2	c.2.1;	Alpha and beta proteins (a/b)	NAD(P)-binding Rossmann-fold domains	0	Cytoplasmic		low	ilvC	330	no	2.67302
ISPG_ECOLI	P62620	4-hydroxy-3-methylbut-2-en-1-yl diphosphate synthase (EC 1.17.4.3) (1-hydroxy-2-methyl-2-(	13	531	21	0.62	3.16	565	0.00736106	40685	6.11	-0.16	14					1	01.06.01.07;01.06;01;01.06.01;	METABOLISM;					0	Cytoplasmic	C	low		331	no	2.75205
RS17_ECOLI	P02373	30S ribosomal protein S17	13	529	3	4.33	21500	95200	0.0592565	9574	10.37	-0.32	2					63,05,40	05.01.01;63;05;05.04;05.04.03;40.03;63.03.03;63.03;05.01;40;	PROTEIN WITH BINDING FUNCTION OR COFACTOR REQUIREMENT (structural or catalytic); PROTEIN SYNTHESIS; SUBCELLULAR LOCALISATION;	b.40	b.40.4;	All beta proteins	OB-fold	0	Cytoplasmic		-	rpsJ-rplCDWB-rpsS-rplV-rpsC-rplP-rpmC-rpsQ	332	yes	4.97864
YRBC_ECOLI	P45390	Protein yrbC precursor	14	530	12	1.17	13.7	1320	0.0160629	23964	10.21	-0.42	8	0.47	N			67,11	67.50;11.05.01.03;11.05.01;67.50.25;11;11.05;67;	TRANSPORT FACILITATION; CELL RESCUE, DEFENSE AND VIRULENCE;					0	Unknown	P	low		333	no	3.12057
DPO1_ECOLI	P00582	DNA polymerase I (EC 2.7.7.7) (POL I)	14	516	41	0.34	1.2	321	0.00991114	103119	5.37	-0.26	32	0.39	N			63,03,40	03.01.03.01;63.03.01;03.01.03.05;03;63;63.03;03.01.03;40.37;40;03.01;	PROTEIN WITH BINDING FUNCTION OR COFACTOR REQUIREMENT (structural or catalytic); CELL CYCLE AND DNA PROCESSING; SUBCELLULAR LOCALISATION;	a.60,c.53,c.55,e.8	a.60.7;e.8.1;c.53.1;c.55.3;	Alpha and beta proteins (a/b),Multi-domain proteins (alpha and beta),All alpha proteins	Ribonuclease H-like motif,SAM domain-like,DNA/RNA polymerases,Resolvase-like	0	Unknown		low		334	no	2.50651
YFIO_ECOLI	P77146	Hypothetical UPF0169 lipoprotein yfiO precursor	14	504	16	0.88	6.5	859	0.00717703	27830	6.55	-0.48	7		N			99	99;	UNCLASSIFIED PROTEINS;					0	Unknown	OM	low		335	no	2.93399
MFD_ECOLI	P30958	Transcription-repair coupling factor (TRCF)	11	409	59	0.19	0.536	202	0.0178338	129984	6.1	-0.29	30	0.36	N			11,03,04	04.05.01.01;11.01;03;03.01.05.01;04;04.05;04.05.01;03.01.03;11;03.01.05;11.01.09;	CELL RESCUE, DEFENSE AND VIRULENCE; CELL CYCLE AND DNA PROCESSING; TRANSCRIPTION;	c.37	c.37.1;c.37.1;	Alpha and beta proteins (a/b)	P-loop containing nucleotide triphosphate hydrolases	0	Cytoplasmic		low		336	no	2.30535
NDK_ECOLI	P24233	Nucleoside diphosphate kinase (EC 2.7.4.6) (NDK) (NDP kinase) (Nucleoside-2-P kinase)	13	721	6	2.17	146	5230	0.0401178	15333	5.68	-0.1	5				1.3	1	01;01.03;01.04;01.04.99;	METABOLISM;	d.58	d.58.6;	Alpha and beta proteins (a+b)	Ferredoxin-like	0	Cytoplasmic	C	high		337	no	3.7185
DAPA_ECOLI	P05640	Dihydrodipicolinate synthase (EC 4.2.1.52) (DHDPS)	12	676	11	1.09	11.3	1190	0.0147528	31271	6.42	0.07	13					1	01.01.01;01.01;01;01.01.01.07;01.01.01.07.06;	METABOLISM;	c.1	c.1.10;	Alpha and beta proteins (a/b)	TIM beta/alpha-barrel	0	Unknown	C	low	dapA-nlpB	338	no	3.07555
NUSG_ECOLI	P16921	Transcription antitermination protein nusG	13	697	10	1.3	19	1600	0.0272359	20401	6.83	-0.4	10					63,04	63;04;04.05;63.03.03;04.05.01;63.03;04.05.01.04;63.01;04.05.01.04.99;	PROTEIN WITH BINDING FUNCTION OR COFACTOR REQUIREMENT (structural or catalytic); TRANSCRIPTION;					0	Cytoplasmic	C	low	secE-nusG	339	no	3.20412
PTHP_ECOLI	P07006	Phosphocarrier protein HPr (Histidine-containing protein)	12	655	3	4	10000	61000	0.0538278	9120	5.74	-0.17	4					67,01	01;01.05.07;01.05;67.07.01;67;67.07;	TRANSPORT FACILITATION; METABOLISM;	d.94	d.94.1;	Alpha and beta proteins (a+b)	HPr-like	0	Cytoplasmic		high	ptsHI-crr	340	no	4.78533
STPA_ECOLI	P30017	DNA-binding protein stpA (H-NS homolog stpA)	12	635	8	1.5	30.6	2110	0.0358852	15349	9.08	-0.79	6	0.47	N		1.15	63,06	63.03.01;63;63.03;06;06.01;	PROTEIN WITH BINDING FUNCTION OR COFACTOR REQUIREMENT (structural or catalytic); PROTEIN FATE (folding, modification, destination);	a.55	a.55.1;	All alpha proteins	IHF-like DNA-binding proteins	0	Cytoplasmic		high	stpA	341	no	3.32428
PUR1_ECOLI	P00496	Amidophosphoribosyltransferase (EC 2.4.2.14) (Glutamine phosphoribosylpyrophosphate amidot	10	555	19	0.53	2.36	477	0.00717703	56358	5.26	-0.25	12	0.43	N			1	01;01.03;01.03.01.03;01.03.01;	METABOLISM;	c.61,d.153	d.153.1;c.61.1;	Alpha and beta proteins (a/b),Alpha and beta proteins (a+b)	PRTase-like,Ntn hydrolase-like	0	Cytoplasmic		low	cvpA-purF-ubiX	342	no	2.67852
ACRA_ECOLI	P31223	Acriflavine resistance protein A precursor	13	592	19	0.68	3.83	632	0.0062569	42198	8.35	-0.26	20	0.42	N			67,11,63,40,08	63;11.05.01.03;08.16;11.05.01;40.30;11.05;67.50.05.01;11.05.01.01;67.28;67.50.05;63.01;11;40;08;67;	TRANSPORT FACILITATION; CELL RESCUE, DEFENSE AND VIRULENCE; PROTEIN WITH BINDING FUNCTION OR COFACTOR REQUIREMENT (structural or catalytic); SUBCELLULAR LOCALISATION; CELLULAR TRANSPORT AND TRANSPORT MECHANISMS;					0	CytoplasmicMembrane	IM	low	acrAB	343	no	2.80072
HSCA_ECOLI	P36541	Chaperone protein hscA (Hsc66)	13	580	24	0.54	2.48	491	0.0150902	65654	4.85	-0.03	14	0.43	E			11,63,06	11.01;63.19;63;11.01.06;11;63.19.03;06;06.01;	CELL RESCUE, DEFENSE AND VIRULENCE; PROTEIN WITH BINDING FUNCTION OR COFACTOR REQUIREMENT (structural or catalytic); PROTEIN FATE (folding, modification, destination);	e.20,c.55	c.55.1;e.20.1;	Alpha and beta proteins (a/b),Multi-domain proteins (alpha and beta)	Ribonuclease H-like motif,Heat shock protein 70kD (HSP70), C-terminal substrate-binding fragment	0	Cytoplasmic		low	hscBA-fdx	344	no	2.69108
RS16_ECOLI	P02372	30S ribosomal protein S16	12	549	3	4	10000	61000	0.102871	9192	11.27	-0.33	2					5	05.01.01;05;05.01;	PROTEIN SYNTHESIS;	d.27	d.27.1;	Alpha and beta proteins (a+b)	Ribosomal protein S16	0	Unknown		-	rpsP-rimM-trmD-rplS	345	yes	4.78533
WZZB_ECOLI	P76372	Chain length determinant protein (Polysaccharide antigen chain regulator)	13	550	14	0.93	7.48	932	0.00662495	36456	5.34	-0.26	11					01,40	01;01.05.01.03.02;01.05;40;40.30;01.05.01;01.05.01.03;	METABOLISM; SUBCELLULAR LOCALISATION;					2	CytoplasmicMembrane		low		346	no	2.96942
TBPA_ECOLI	P31550	Thiamine-binding periplasmic protein precursor	13	543	12	1.08	11.1	1170	0.0062569	36164	7.21	-0.18	8	0.36	N			67,01,40	01;40.28;67.12;01.07;40;01.07.10;67;	TRANSPORT FACILITATION; METABOLISM; SUBCELLULAR LOCALISATION;	c.94	c.94.1;	Alpha and beta proteins (a/b)	Periplasmic binding protein-like II	0	Periplasmic		low		347	no	3.06819
HISJ_ECOLI	P39182	Histidine-binding periplasmic protein precursor (HBP)	12	489	12	1	9	1040	0.00837321	28484	5.33	-0.3	10	0.4	N			63	63;63.11;	PROTEIN WITH BINDING FUNCTION OR COFACTOR REQUIREMENT (structural or catalytic);	c.94	c.94.1;	Alpha and beta proteins (a/b)	Periplasmic binding protein-like II	1	Periplasmic	P	low	argT-hisJQMP	348	no	3.01703
YGGE_ECOLI	P11668	Hypothetical protein yggE	13	486	8	1.63	41.2	2510	0.0110416	26636	6.54	-0.25	11	0.34	N			99	99;	UNCLASSIFIED PROTEINS;					0	Periplasmic		high		349	no	3.39967
RNR_ECOLI	P21499	Ribonuclease R (EC 3.1.-.-) (RNase R) (VacB protein)	12	461	41	0.29	0.962	283	0.011563	92110	8.94	-0.55	21					11,01,63,04	01;01.03;63;04.01;01.03.16;11.05.05;01.03.16.01;63.03;11.05;04;63.03.03;11.05.05.99;11;04.01.04;	CELL RESCUE, DEFENSE AND VIRULENCE; METABOLISM; PROTEIN WITH BINDING FUNCTION OR COFACTOR REQUIREMENT (structural or catalytic); TRANSCRIPTION;	b.40	b.40.4;	All beta proteins	OB-fold	0	Cytoplasmic		low		350	no	2.45179
THII_ECOLI	P77718	Thiamine biosynthesis protein thiI	12	456	24	0.5	2.16	453	0.00757576	54974	6.59	-0.22	17					01,04	01;04;04.03;01.07;04.03.06;01.07.01;	METABOLISM; TRANSCRIPTION;					0	Cytoplasmic		low		351	no	2.6561
DHSA_ECOLI	P10444	Succinate dehydrogenase flavoprotein subunit (EC 1.3.99.1)	12	656	28	0.43	1.68	392	0.0247209	64423	6.22	-0.32	17	0.52	N		1.08	40,06,02	06.10;02.10;40.03;02;40;02.13;06;	SUBCELLULAR LOCALISATION; PROTEIN FATE (folding, modification, destination); ENERGY;	a.7,d.168,c.3	a.7.3;c.3.1;d.168.1;	Alpha and beta proteins (a/b),Alpha and beta proteins (a+b),All alpha proteins	Spectrin repeat-like,FAD/NAD(P)-binding domain,Succinate dehydrogenase/fumarate reductase catalytic domain	0	Unknown (This protein may have multiple localization sites.)	?	low	sdhCDAB-b0725-sucABCD	352	no	2.59329
CLPP_ECOLI	P19245	ATP-dependent Clp protease proteolytic subunit (EC 3.4.21.92) (Endopeptidase Clp) (Caseino	12	650	7	1.71	50.8	2830	0.0235247	23188	5.67	-0.15	6					11,63,06	11.01;63.19;06.10;63;06.13;11;63.19.03;06;11.01.05;	CELL RESCUE, DEFENSE AND VIRULENCE; PROTEIN WITH BINDING FUNCTION OR COFACTOR REQUIREMENT (structural or catalytic); PROTEIN FATE (folding, modification, destination);	c.14	c.14.1;	Alpha and beta proteins (a/b)	ClpP/crotonase	0	Cytoplasmic	OM	high	clpPX	353	no	3.45179
RS15_ECOLI	P02371	30S ribosomal protein S15	11	621	2	5.5	316000	453000	0.0595911	10139	11.18	-0.7	3					63,05,40	05.01.01;63.17;63;05;40.03;63.03.03;63.03;63.17.09;05.01;40;	PROTEIN WITH BINDING FUNCTION OR COFACTOR REQUIREMENT (structural or catalytic); PROTEIN SYNTHESIS; SUBCELLULAR LOCALISATION;	a.16	a.16.1;	All alpha proteins	S15/NS1 RNA-binding domain	0	Unknown		-	metY-yhbC-nusA-infB-rbfA-truB-rpsO-pnp	354	yes	5.6561
PUR5_ECOLI	P08178	Phosphoribosylformylglycinamidine cyclo-ligase (EC 6.3.3.1) (AIRS) (Phosphoribosyl-aminoim	11	602	9	1.22	15.7	1430	0.0169639	36720	4.6	0.02	9					01,40	01;01.03;01.03.01.03;40.03;01.03.01;40;	METABOLISM; SUBCELLULAR LOCALISATION;	d.139,d.79	d.139.1;d.79.4;	Alpha and beta proteins (a+b)	Bacillus chorismate mutase-like,Aminoimidazole ribonucleotide synthetase (PurM) C-terminal domain	0	Unknown	C	low	purMN	355	no	3.15534
NADE_ECOLI	P18843	NH(3)-dependent NAD(+) synthetase (EC 6.3.1.5) (Nitrogen-regulatory protein)	11	602	14	0.79	5.11	746	0.00913441	30638	5.33	-0.37	6					1	01;01.07;01.07.01;	METABOLISM;	c.26	c.26.2;	Alpha and beta proteins (a/b)	Adenine nucleotide alpha hydrolase-like	0	Unknown		low		356	no	2.87274
LUXS_ECOLI	P45578	S-ribosylhomocysteinase (EC 3.13.1.-) (Autoinducer-2 production protein luxS) (AI-2 synthe	12	607	7	1.71	50.8	2830	0.0406699	19286	5.13	-0.34	8					63,13	63.17;63;13;13.11;63.17.09;13.11.99;	PROTEIN WITH BINDING FUNCTION OR COFACTOR REQUIREMENT (structural or catalytic); REGULATION OF / INTERACTION WITH CELLULAR ENVIRONMENT;	d.185	d.185.1;	Alpha and beta proteins (a+b)	LuxS/MPP-like metallohydrolase	0	Cytoplasmic	C	high		357	no	3.45179
SYC_ECOLI	P21888	Cysteinyl-tRNA synthetase (EC 6.1.1.16) (Cysteine--tRNA ligase) (CysRS)	12	583	19	0.63	3.28	577	0.0139553	52203	5.33	-0.41	13					63,40,05	63.17;63;05;40.03;05.10;63.17.09;40;	PROTEIN WITH BINDING FUNCTION OR COFACTOR REQUIREMENT (structural or catalytic); SUBCELLULAR LOCALISATION; PROTEIN SYNTHESIS;	c.26,a.27	a.27.1;c.26.1;	Alpha and beta proteins (a/b),All alpha proteins	Anticodon-binding domain of a subclass of class I aminoacyl-tRNA synthetases,Adenine nucleotide alpha hydrolase-like	0	Cytoplasmic		low		358	no	2.76118
TSX_ECOLI	P22786	Nucleoside-specific channel-forming protein tsx precursor	12	579	7	1.71	50.8	2830	0.0099681	33590	4.99	-0.51	10	0.62	N		2.07	11,67,01,08	01;11.05.01.05;01.03;11.05.01;67.17;08.19;11;01.03.19;08;11.05;67;	CELL RESCUE, DEFENSE AND VIRULENCE; TRANSPORT FACILITATION; METABOLISM; CELLULAR TRANSPORT AND TRANSPORT MECHANISMS;					0	OuterMembrane	OM	high	tsx	359	no	3.45179
RS12_ECOLI	P02367	30S ribosomal protein S12	12	578	3	4	10000	61000	0.0857257	13607	11.58	-0.64	4				1.62	63,05,40	05.01.01;63;05;40.03;63.03.03;63.03;05.01;40;	PROTEIN WITH BINDING FUNCTION OR COFACTOR REQUIREMENT (structural or catalytic); PROTEIN SYNTHESIS; SUBCELLULAR LOCALISATION;	b.40	b.40.4;	All beta proteins	OB-fold	0	Unknown		-	rpsLG-fusA-tufA	360	yes	4.78533
GSA_ECOLI	P23893	Glutamate-1-semialdehyde 2,1-aminomutase (EC 5.4.3.8) (GSA) (Glutamate-1-semialdehyde amin	12	577	15	0.8	5.31	763	0.0151515	45367	4.57	0.2	12					01,63,40	01;63;40.03;01.07;63.21.17;01.07.01;40;63.21;	METABOLISM; PROTEIN WITH BINDING FUNCTION OR COFACTOR REQUIREMENT (structural or catalytic); SUBCELLULAR LOCALISATION;	c.67	c.67.1;	Alpha and beta proteins (a/b)	PLP-dependent transferases	0	Cytoplasmic		low		361	no	2.88252
FMT_ECOLI	P23882	Methionyl-tRNA formyltransferase (EC 2.1.2.9)	12	575	12	1	9	1040	0.00717703	34038	5.54	-0.07	13					40,05	05;05.99;05.04;05.04.01;40.03;40;	SUBCELLULAR LOCALISATION; PROTEIN SYNTHESIS;	b.46,c.65	c.65.1;b.46.1;	Alpha and beta proteins (a/b),All beta proteins	Formyltransferase,FMT C-terminal domain-like	0	Unknown	C	low	def-fmt	362	no	3.01703
AMPA_ECOLI	P11648	Cytosol aminopeptidase (EC 3.4.11.1) (Leucine aminopeptidase) (LAP) (Leucyl aminopeptidase	12	561	19	0.63	3.28	577	0.0103668	54881	7.2	-0.22	16					63,03,06	63.03.01;03.01.05.03;03;63;06.13;63.03;03.01.05;03.01;06;	PROTEIN WITH BINDING FUNCTION OR COFACTOR REQUIREMENT (structural or catalytic); CELL CYCLE AND DNA PROCESSING; PROTEIN FATE (folding, modification, destination);	c.50,c.56	c.56.5;c.50.1;	Alpha and beta proteins (a/b)	Phosphorylase/hydrolase-like,Leucine aminopeptidase (Aminopeptidase A), N-terminal domain	0	Cytoplasmic		low		363	no	2.76118
GMHA_ECOLI	P51001	Phosphoheptose isomerase (EC 5.-.-.-)	11	517	10	1.1	11.6	1200	0.015224	20816	6.4	-0.06	5	0.48				01,40	01;40.03;01.05.01.03.02;01.05;40;01.05.01;01.05.01.03;	METABOLISM; SUBCELLULAR LOCALISATION;					0	Cytoplasmic	C	low		364	no	3.07918
RS21_ECOLI	P02379	30S ribosomal protein S21	12	541	2	6	1000000	885000	0.0917065	8370	11.76	-1.13	1					63,05,40	05.01.01;63.07;63;05;05.04;40.03;63.03.03;63.03;63.01;05.01;40;	PROTEIN WITH BINDING FUNCTION OR COFACTOR REQUIREMENT (structural or catalytic); PROTEIN SYNTHESIS; SUBCELLULAR LOCALISATION;					0	Cytoplasmic		-	rpsU-dnaG-rpoD	365	yes	5.94694
FTSY_ECOLI	P10121	Cell division protein ftsY	12	534	21	0.57	2.73	518	0.0123604	54514	4.28	-0.33	10	0.44	E			63,06	63.19.05;63.19;63;06.04;06;06.01;	PROTEIN WITH BINDING FUNCTION OR COFACTOR REQUIREMENT (structural or catalytic); PROTEIN FATE (folding, modification, destination);	c.37,a.24	c.37.1;a.24.13;	Alpha and beta proteins (a/b),All alpha proteins	P-loop containing nucleotide triphosphate hydrolases,Four-helical up-and-down bundle	0	CytoplasmicMembrane		low	ftsYEX	366	no	2.71433
PYRC_ECOLI	P05020	Dihydroorotase (EC 3.5.2.3) (DHOase)	10	484	14	0.71	4.18	664	0.0248804	38697	6.15	-0.13	8					01,63	01;01.03;63.17;63;63.17.09;01.03.04.03;01.03.04;	METABOLISM; PROTEIN WITH BINDING FUNCTION OR COFACTOR REQUIREMENT (structural or catalytic);	c.1	c.1.9;	Alpha and beta proteins (a/b)	TIM beta/alpha-barrel	0	Cytoplasmic	C	low	pyrC	367	no	2.82217
PMBA_ECOLI	P24231	PmbA protein (TldE protein)	12	528	25	0.48	2.02	435	0.0099681	48371	5.41	-0.16	12	0.36	N			01,03	03.01.03.01;01;03;01.20.37;01.20.37.03;03.01.03;03.01;01.20;	METABOLISM; CELL CYCLE AND DNA PROCESSING;					0	Cytoplasmic	C	low		368	no	2.63849
RL27_ECOLI	P02427	50S ribosomal protein L27	12	525	4	3	999	16000	0.0733652	8994	11.32	-0.67	1					63,05,40	05.01.01;63;05;40.03;63.03.03;63.03;05.01;40;	PROTEIN WITH BINDING FUNCTION OR COFACTOR REQUIREMENT (structural or catalytic); PROTEIN SYNTHESIS; SUBCELLULAR LOCALISATION;					0	Unknown		-	rplU-rpmA	369	yes	4.20412
HIS1_ECOLI	P60757	ATP phosphoribosyltransferase (EC 2.4.2.17) (ATP-PRTase) (ATP-PRT)	9	447	13	0.69	3.92	640	0.00478469	33353	5.58	-0.14	9					01,40,06	01.01.01;01.01;01;06.10;01.01.01.11;40.03;01.01.01.11.15;40;06;	METABOLISM; SUBCELLULAR LOCALISATION; PROTEIN FATE (folding, modification, destination);					0	Cytoplasmic	C	low	hisGDCBHAFI	370	no	2.80618
HEM2_ECOLI	P15002	Delta-aminolevulinic acid dehydratase (EC 4.2.1.24) (Porphobilinogen synthase) (ALAD) (ALA	12	517	13	0.92	7.38	924	0.0119617	35495	5.14	-0.13	5					01,63	01.20.19.01;01;63.17;63;01.07;63.17.09;01.20.19;01.07.01;01.20;	METABOLISM; PROTEIN WITH BINDING FUNCTION OR COFACTOR REQUIREMENT (structural or catalytic);	c.1	c.1.10;	Alpha and beta proteins (a/b)	TIM beta/alpha-barrel	0	Cytoplasmic		low		371	no	2.96567
PANC_ECOLI	P31663	Pantoate--beta-alanine ligase (EC 6.3.2.1) (Pantothenate synthetase) (Pantoate activating	12	505	14	0.86	6.2	835	0.00518341	31599	6.19	-0.11	8					63,01	01;63.19;63;01.07;01.07.01;63.19.03;	PROTEIN WITH BINDING FUNCTION OR COFACTOR REQUIREMENT (structural or catalytic); METABOLISM;	c.26	c.26.1;	Alpha and beta proteins (a/b)	Adenine nucleotide alpha hydrolase-like	0	Cytoplasmic	C	low	panBC	372	no	2.92169
LRP_ECOLI	P19494	Leucine-responsive regulatory protein	11	450	9	1.22	15.7	1430	0.0173989	18757	9.24	-0.43	8					63,04	63.03.01;63;04;04.05;04.05.01;63.03;04.05.01.04;	PROTEIN WITH BINDING FUNCTION OR COFACTOR REQUIREMENT (structural or catalytic); TRANSCRIPTION;	a.4	a.4.5;	All alpha proteins	DNA/RNA-binding 3-helical bundle	0	Unknown		low	lrp	373	no	3.15534
ACCD_ECOLI	P08193	Acetyl-coenzyme A carboxylase carboxyl transferase subunit beta (EC 6.4.1.2) (ACCase beta	10	424	12	0.83	5.81	805	0.0220096	33323	7.65	-0.13	11	0.45	N*			1	01.06;01;01.06.01;	METABOLISM;					0	Unknown	C	low	accD	374	no	2.9058
PURU_ECOLI	P37051	Formyltetrahydrofolate deformylase (EC 3.5.1.10) (Formyl-FH(4) hydrolase)	12	466	9	1.33	20.5	1680	0.0099681	31936	7	-0.17	8					01,40	01;01.03;01.03.01.03;40.03;01.03.01;01.07;01.05;01.07.01;40;01.05.01;01.05.01.03;	METABOLISM; SUBCELLULAR LOCALISATION;	c.65	c.65.1;	Alpha and beta proteins (a/b)	Formyltransferase	0	Cytoplasmic		low		375	no	3.22531
RL23_ECOLI	P02424	50S ribosomal protein L23	11	439	2	5.5	316000	453000	0.0317529	11200	10.73	-0.37	3					63,05,40	05.01.01;63;05;40.03;63.03.03;63.03;05.01;40;	PROTEIN WITH BINDING FUNCTION OR COFACTOR REQUIREMENT (structural or catalytic); PROTEIN SYNTHESIS; SUBCELLULAR LOCALISATION;	d.12	d.12.1;	Alpha and beta proteins (a+b)	Ribosomal proteins L23 and L15e	0	Cytoplasmic		-	rpsJ-rplCDWB-rpsS-rplV-rpsC-rplP-rpmC-rpsQ	376	yes	5.6561
FECA_ECOLI	P13036	Iron(III) dicitrate transport protein fecA precursor	12	430	31	0.39	1.44	358	0.00797448	85323	5.79	-0.52	32	0.42	N	H		67,63,08,40,10,13	13.01;13.01.01;63;67.04;10.05;10.05.01;67.04.01.01.02;67.04.01;10;40.31;10.01;13;63.01;08.19;40;13.01.01.01;67.04.01.01;08;67;	TRANSPORT FACILITATION; PROTEIN WITH BINDING FUNCTION OR COFACTOR REQUIREMENT (structural or catalytic); CELLULAR TRANSPORT AND TRANSPORT MECHANISMS; SUBCELLULAR LOCALISATION; CELLULAR COMMUNICATION/SIGNAL TRANSDUCTION MECHANISM; REGULATION OF / INTERACTI	f.4	f.4.3;	Membrane and cell surface proteins and peptides	Transmembrane beta-barrels	0	OuterMembrane	OM	low	fecABCDE	377	no	2.55388
RL29_ECOLI	P02429	50S ribosomal protein L29	11	664	2	5.5	316000	453000	0.0752501	7274	10.76	-0.66	3					63,05,40	05.01.01;63;05;40.03;63.03.03;63.03;05.01;40;	PROTEIN WITH BINDING FUNCTION OR COFACTOR REQUIREMENT (structural or catalytic); PROTEIN SYNTHESIS; SUBCELLULAR LOCALISATION;					0	Cytoplasmic		-	rpsJ-rplCDWB-rpsS-rplV-rpsC-rplP-rpmC-rpsQ	378	yes	5.6561
THIO_ECOLI	P00274	Thioredoxin 1 (TRX1) (TRX)	10	631	6	1.67	45.4	2660	0.0641148	11676	4.52	0.01	5				1.06	67,06	67.15;06;06.01;67;	TRANSPORT FACILITATION; PROTEIN FATE (folding, modification, destination);	c.47	c.47.1;c.47.1;c.47.1;	Alpha and beta proteins (a/b)	Thioredoxin fold	0	Cytoplasmic	C	high	trxA	379	no	3.42488
PUR2_ECOLI	P15640	Phosphoribosylamine--glycine ligase (EC 6.3.4.13) (GARS) (Glycinamide ribonucleotide synth	10	615	17	0.59	2.87	535	0.00956938	46036	4.69	-0.1	10	0.49	N			1	01;01.03;01.03.01.03;01.03.01;	METABOLISM;	d.142,c.30,b.84	c.30.1;d.142.1;b.84.2;	Alpha and beta proteins (a/b),Alpha and beta proteins (a+b),All beta proteins	ATP-grasp,Biotin carboxylase N-terminal domain-like,Barrel-sandwich hybrid	0	Cytoplasmic	P	low	purHD	380	no	2.72835
RL16_ECOLI	P02414	50S ribosomal protein L16	11	627	4	2.75	561	11400	0.0726403	15282	11.84	-0.38	3				1.41	63,05,40	05.01.01;63;05;40.03;63.03.03;63.03;05.01;40;	PROTEIN WITH BINDING FUNCTION OR COFACTOR REQUIREMENT (structural or catalytic); PROTEIN SYNTHESIS; SUBCELLULAR LOCALISATION;					0	Unknown		-	rpsJ-rplCDWB-rpsS-rplV-rpsC-rplP-rpmC-rpsQ	381	yes	4.0569
CSPE_ECOLI	P36997	Cold shock-like protein cspE (CSP-E)	10	571	4	2.5	315	8190	0.119139	7333	9.22	-0.24	3					11	11.01;11.01.06;11;	CELL RESCUE, DEFENSE AND VIRULENCE;	b.40	b.40.4;	All beta proteins	OB-fold	0	Cytoplasmic	C	high		382	no	3.91328
LEU2_ECOLI	P0A6A6	3-isopropylmalate dehydratase large subunit (EC 4.2.1.33) (Isopropylmalate isomerase) (Alp	11	595	17	0.65	3.44	593	0.00913441	49768	6.28	-0.17	15					01,63,06	01.01.01;01.01;01;06.10;63;63.01;06;01.01.01.15.03;01.01.01.15;	METABOLISM; PROTEIN WITH BINDING FUNCTION OR COFACTOR REQUIREMENT (structural or catalytic); PROTEIN FATE (folding, modification, destination);	c.83	c.83.1;	Alpha and beta proteins (a/b)	Aconitase iron-sulfur domain	0	Cytoplasmic	C	low	leuLABCD	383	no	2.77305
PROA_ECOLI	P07004	Gamma-glutamyl phosphate reductase (GPR) (EC 1.2.1.41) (Glutamate-5-semialdehyde dehydroge	10	568	20	0.5	2.16	453	0.00813397	44631	5.4	0	10					67,01,63,40	01.01.01;01;01.01.01.01;63;63.21.07;01.01.01.01.02;40.03;67.15;01.01;01.01.01.01.02.01;40;63.21;67;	TRANSPORT FACILITATION; METABOLISM; PROTEIN WITH BINDING FUNCTION OR COFACTOR REQUIREMENT (structural or catalytic); SUBCELLULAR LOCALISATION;					0	Cytoplasmic	C	low	proBA	384	no	2.6561
RL32_ECOLI	P02435	50S ribosomal protein L32	11	589	3	3.67	4640	39000	0.0778599	6316	11.7	-1.03	3					5	05.01.01;05;05.01;	PROTEIN SYNTHESIS;					0	Unknown		-	g30K-rpmF	385	yes	4.59106
YIIU_ECOLI	P32164	Hypothetical protein yiiU	11	585	4	2.75	561	11400	0.030883	9636	4.5	-0.98	3	0.5	E			99	99;	UNCLASSIFIED PROTEINS;					0	Cytoplasmic	C	high		386	no	4.0569
NIFU_ECOLI	P77310	NifU-like protein	11	578	7	1.57	36.3	2330	0.0478469	13850	4.65	-0.36	3					2	02;02.11;	ENERGY;					0	Cytoplasmic	C	high	iscRSUA	387	no	3.36736
RPIA_ECOLI	P27252	Ribose-5-phosphate isomerase A (EC 5.3.1.6) (Phosphoriboisomerase A) (PRI)	11	568	7	1.57	36.3	2330	0.0239234	22861	5.12	0.23	5					01,63,06,02	01;63;01.04;02.07;02;02.07.03;01.05;01.05.01;06;01.05.01.01;06.10;63.01;01.05.01.01.01;	METABOLISM; PROTEIN WITH BINDING FUNCTION OR COFACTOR REQUIREMENT (structural or catalytic); PROTEIN FATE (folding, modification, destination); ENERGY;	c.35,d.58	d.58.40;c.35.1;	Alpha and beta proteins (a/b),Alpha and beta proteins (a+b)	Phosphosugar isomerase,Ferredoxin-like	0	Unknown	C	high		388	no	3.36736
CDD_ECOLI	P13652	Cytidine deaminase (EC 3.5.4.5) (Cytidine aminohydrolase) (CDA)	11	559	12	0.92	7.25	915	0.0143541	31541	5.57	0	13	0.34	N			01,63	01;01.03;63.17;63;63.17.09;01.03.04;	METABOLISM; PROTEIN WITH BINDING FUNCTION OR COFACTOR REQUIREMENT (structural or catalytic);	c.97	c.97.1;	Alpha and beta proteins (a/b)	Cytidine deaminase-like	0	Unknown		low		389	no	2.96142
LDHD_ECOLI	P52643	D-lactate dehydrogenase (EC 1.1.1.28) (D-LDH) (Fermentative lactate dehydrogenase)	11	559	10	1.1	11.6	1200	0.0113093	36536	5.21	-0.1	7					63,02	63;63.21.07;02;02.08;02.16;63.21;02.16.03;	PROTEIN WITH BINDING FUNCTION OR COFACTOR REQUIREMENT (structural or catalytic); ENERGY;	c.23,c.2	c.23.12;c.2.1;	Alpha and beta proteins (a/b)	NAD(P)-binding Rossmann-fold domains,Flavodoxin-like	0	Cytoplasmic		low		390	no	3.07918
RL33_ECOLI	P02436	50S ribosomal protein L33	10	519	1	10	10000000000	186000000	0.069378	6241	11.06	-0.85	2					63,05,40	05.01.01;63;05;40.03;63.03.03;63.03;05.01;40;	PROTEIN WITH BINDING FUNCTION OR COFACTOR REQUIREMENT (structural or catalytic); PROTEIN SYNTHESIS; SUBCELLULAR LOCALISATION;					0	Unknown		-	radC-rpmBG-mutM	391	yes	8.26951
CSPA_ECOLI	P15277	Cold shock protein cspA (CSP-A) (7.4 kDa cold shock protein) (CS7.4)	10	497	4	2.5	315	8190	0.103828	7273	5.75	-0.28	3					11	11.01;11.01.06;11;	CELL RESCUE, DEFENSE AND VIRULENCE;	b.40	b.40.4;	All beta proteins	OB-fold	0	Cytoplasmic		high	cspA	392	no	3.91328
YDGA_ECOLI	P77804	Hypothetical protein ydgA	11	508	25	0.44	1.75	401	0.00652458	54690	4.91	-0.3	22		E			99	99;	UNCLASSIFIED PROTEINS;					1	Unknown	C	low		393	no	2.60314
PANB_ECOLI	P31057	3-methyl-2-oxobutanoate hydroxymethyltransferase (EC 2.1.2.11) (Ketopantoate hydroxymethyl	9	451	6	1.5	30.6	2110	0.020202	28239	5.06	0.14	6					01,06	01;06.10;01.07;01.07.01;06;	METABOLISM; PROTEIN FATE (folding, modification, destination);					0	Unknown	C	high	panBC	394	no	3.32428
THIG_ECOLI	P30139	Thiazole biosynthesis protein thiG	11	499	12	0.92	7.25	915	0.0139191	26897	5.38	0.3	4					01,40	01;40.03;01.07;01.07.01;40;	METABOLISM; SUBCELLULAR LOCALISATION;	c.83,c.1	c.1.1;c.1.2;c.1.2;c.1.4;c.1.3;c.1.2;c.83.1;	Alpha and beta proteins (a/b)	TIM beta/alpha-barrel,Aconitase iron-sulfur domain	0	Cytoplasmic		low	thiCEFGH	395	no	2.96142
FIS_ECOLI	P11028	DNA-binding protein fis (Factor-for-inversion stimulation protein) (HIN recombinational en	11	491	2	5.5	316000	453000	0.0256633	11241	10.19	-0.53	3					63,03,04	63.03.01;03;04.01;63;04;04.01.99;63.03;63.01;03.01.03;03.01.03.99;	PROTEIN WITH BINDING FUNCTION OR COFACTOR REQUIREMENT (structural or catalytic); CELL CYCLE AND DNA PROCESSING; TRANSCRIPTION;	a.105	a.105.1;	All alpha proteins	FIS-like	0	Unknown	C	high	dusB-fis	396	no	5.6561
DCEA_ECOLI	P80063	Glutamate decarboxylase alpha (EC 4.1.1.15) (GAD-alpha)	11	479	20	0.55	2.55	498	0.0113093	52686	5.13	-0.28	17					11,01,63	01;01.01.10.01.04;63;01.01.10;11.05.01;01.01.10.01;63.21.17;11.05;01.01;11.01;11.05.01.99;11.01.04;11;63.21;	CELL RESCUE, DEFENSE AND VIRULENCE; METABOLISM; PROTEIN WITH BINDING FUNCTION OR COFACTOR REQUIREMENT (structural or catalytic);					0	Periplasmic		low	gadAX	397	no	2.69723
FABZ_ECOLI	P21774	(3R)-hydroxymyristoyl-[acyl carrier protein] dehydratase (EC 4.2.1.-) ((3R)-hydroxymyristo	11	479	6	1.83	67.1	3330	0.0195737	17034	7.44	0.05	9					01,40,06	01.06;01;06.10;40.03;40;06;01.06.01;01.06.01.05;	METABOLISM; SUBCELLULAR LOCALISATION; PROTEIN FATE (folding, modification, destination);	d.38	d.38.1;	Alpha and beta proteins (a+b)	Thioesterase/thiol ester dehydrase-isomerase	0	Cytoplasmic	IM	high	fabZ	398	no	3.52244
DNAJ_ECOLI	P08622	Chaperone protein dnaJ (Heat shock protein J) (HSP40)	10	452	12	0.83	5.81	805	0.0215311	40970	7.78	-0.64	14					11,03,40,06,62	62.02.01.01;62.02.01.01.99;40.03;03.01.03;62.02;62.02.01;06;03.01;06.01;11.01;03;06.10;11;40;62;11.01.05;	CELL RESCUE, DEFENSE AND VIRULENCE; CELL CYCLE AND DNA PROCESSING; SUBCELLULAR LOCALISATION; PROTEIN FATE (folding, modification, destination); PROTEIN ACTIVITY REGULATION;	g.54,b.4,a.2	b.4.1;g.54.1;a.2.3;	All beta proteins,All alpha proteins,Small proteins	HSP40/DnaJ peptide-binding domain,Long alpha-hairpin,Cysteine-rich domain of the chaperone protein DnaJ.	0	Cytoplasmic	OM	low	dnaKJ	399	no	2.9058
KDSB_ECOLI	P04951	3-deoxy-manno-octulosonate cytidylyltransferase (EC 2.7.7.38) (CMP-KDO synthetase) (CMP-2-	10	455	15	0.67	3.64	613	0.0129187	27484	5.04	-0.15	5					01,63,40,30	01;01.03;63.17;63;30;40.03;01.05;63.17.07;40;30.30;	METABOLISM; PROTEIN WITH BINDING FUNCTION OR COFACTOR REQUIREMENT (structural or catalytic); SUBCELLULAR LOCALISATION; CONTROL OF CELLULAR ORGANIZATION;	c.68	c.68.1;c.68.1;c.68.1;c.68.1;	Alpha and beta proteins (a/b)	Nucleotide-diphospho-sugar transferases	0	Cytoplasmic		low		400	no	2.78746
RS18_ECOLI	P02374	30S ribosomal protein S18	11	473	3	3.67	4640	39000	0.0648108	8856	11.38	-0.81	5					63,05	05.01.01;63;05;05.04;63.03.03;63.03;05.01;	PROTEIN WITH BINDING FUNCTION OR COFACTOR REQUIREMENT (structural or catalytic); PROTEIN SYNTHESIS;	a.4	a.4.8;	All alpha proteins	DNA/RNA-binding 3-helical bundle	0	Cytoplasmic		-	rpsF-priB-rpsR-rplI	401	yes	4.59106
CLPA_ECOLI	P15716	ATP-dependent Clp protease ATP-binding subunit clpA	11	465	37	0.3	0.983	287	0.00695955	84208	6.27	-0.3	24	0.4	N			63,06,62	62.02.01.01;63.19;06.13.01;63;06.13.01.01;06.13;62.02;62.02.01;06;63.19.03;06.01;62.02.01.01.03;63.01;62;	PROTEIN WITH BINDING FUNCTION OR COFACTOR REQUIREMENT (structural or catalytic); PROTEIN FATE (folding, modification, destination); PROTEIN ACTIVITY REGULATION;	c.37	c.37.1;	Alpha and beta proteins (a/b)	P-loop containing nucleotide triphosphate hydrolases	0	Cytoplasmic		low	clpA	402	no	2.45788
RECA_ECOLI	P03017	RecA protein (Recombinase A)	11	464	15	0.73	4.41	686	0.0278382	37843	4.92	-0.18	11					11,63,03	63.03.01;63.19;03.01.05.03;11.01.06;63;63.03;63.19.03;03.01;11.01;03;11;03.01.05;11.01.09;	CELL RESCUE, DEFENSE AND VIRULENCE; PROTEIN WITH BINDING FUNCTION OR COFACTOR REQUIREMENT (structural or catalytic); CELL CYCLE AND DNA PROCESSING;	d.48,c.37	d.48.1;c.37.1;	Alpha and beta proteins (a/b),Alpha and beta proteins (a+b)	P-loop containing nucleotide triphosphate hydrolases,Anti-LPS factor/recA domain	0	Unknown	OM	low	recA-oraA	403	no	2.83632
YHJJ_ECOLI	P37648	Protein yhjJ precursor	10	440	21	0.48	1.99	432	0.00574163	55529	5.86	-0.34	21	0.33	N			01,40,06	01.01;01;06.13.99;40.28;06.13;40;06;	METABOLISM; SUBCELLULAR LOCALISATION; PROTEIN FATE (folding, modification, destination);					0	Unknown		low		404	no	2.63548
FUMA_ECOLI	P00923	Fumarate hydratase class I, aerobic (EC 4.2.1.2) (Fumarase)	10	434	30	0.33	1.15	315	0.0138756	60169	6.52	-0.37	19	0.39	N			63,02	02.13.01;02.10;63;02;63.21;02.13;	PROTEIN WITH BINDING FUNCTION OR COFACTOR REQUIREMENT (structural or catalytic); ENERGY;					0	Cytoplasmic		low	fumA	405	no	2.49831
ASPA_ECOLI	P04422	Aspartate ammonia-lyase (EC 4.3.1.1) (Aspartase)	11	458	19	0.58	2.79	526	0.0191388	52357	5.07	-0.07	9	0.6	N		2.32	1	01.01;01;01.01.10.03.01;01.01.10;01.01.10.03;	METABOLISM;	a.127	a.127.1;	All alpha proteins	L-aspartase-like	0	Cytoplasmic		low	aspA-dcuA	406	no	2.72099
DAMX_ECOLI	P11557	DamX protein	11	455	17	0.65	3.44	593	0.0113093	46163	5.56	-0.94	11					3	03;03.03;03.03.03;	CELL CYCLE AND DNA PROCESSING;					1	Unknown		low	aroKB-damX-dam-rpe-gph-trpS	407	no	2.77305
SELD_ECOLI	P16456	Selenide,water dikinase (EC 2.7.9.3) (Selenophosphate synthetase) (Selenium donor protein)	11	450	15	0.73	4.41	686	0.00826446	36688	5.21	0.07	10					63,05,04	63.19;63;63.17;05.99;04.03.99;04.03.06;63.21.17;63.19.03;04.03.01;04;05;63.17.07;63.21;	PROTEIN WITH BINDING FUNCTION OR COFACTOR REQUIREMENT (structural or catalytic); PROTEIN SYNTHESIS; TRANSCRIPTION;					0	Cytoplasmic	C	low	ydjA-selD-topB	408	no	2.83632
AMPM_ECOLI	P07906	Methionine aminopeptidase (EC 3.4.11.18) (MAP) (Peptidase M)	10	420	16	0.63	3.22	571	0.0229665	29332	5.86	-0.16	6					63,06	63.17;63;06.13;63.17.09;06;	PROTEIN WITH BINDING FUNCTION OR COFACTOR REQUIREMENT (structural or catalytic); PROTEIN FATE (folding, modification, destination);	d.127	d.127.1;	Alpha and beta proteins (a+b)	Creatinase/aminopeptidase	0	Cytoplasmic	C	low		409	no	2.75664
SPED_ECOLI	P09159	S-adenosylmethionine decarboxylase proenzyme (EC 4.1.1.50) (AdoMetDC) (SamDC) [Contains: S	10	419	13	0.77	4.88	727	0.00526316	30386	5.15	-0.31	8	0.4	N			01,06	01;06.10;01.20.17;01.20.17.03;01.20;06;	METABOLISM; PROTEIN FATE (folding, modification, destination);					0	Cytoplasmic		low	speED	410	no	2.86153
ENTB_ECOLI	P15048	Isochorismatase (EC 3.3.2.1) (Isochorismate lyase) (2,3 dihydro-2,3 dihydroxybenzoate synt	11	438	13	0.85	6.02	821	0.0104393	32555	4.93	-0.29	7	0.39	N			1	01;01.20;01.20.36;	METABOLISM;	c.33	c.33.1;c.33.1;	Alpha and beta proteins (a/b)	Cysteine hydrolase	0	Cytoplasmic		low	entCEBA-ybdB	411	no	2.91434
YQHD_ECOLI	Q46856	Hypothetical oxidoreductase yqhD (EC 1.1.-.-)	10	413	15	0.67	3.64	613	0.00717703	42098	6.07	-0.13	7		N			01,63,40,02	01;63.17;63;63.21.07;63.13;40.03;02;63.17.09;01.05;02.16;01.05.01;01.05.01.01;63.13.99;40;63.21;	METABOLISM; PROTEIN WITH BINDING FUNCTION OR COFACTOR REQUIREMENT (structural or catalytic); SUBCELLULAR LOCALISATION; ENERGY;	e.22	e.22.1;e.22.1;	Multi-domain proteins (alpha and beta)	Dehydroquinate synthase-like	0	Cytoplasmic	C	low		412	no	2.78746
IADA_ECOLI	P39377	Isoaspartyl dipeptidase (EC 3.4.19.-)	10	410	17	0.59	2.87	535	0.00478469	41085	4.98	0.13	14	0.38	N			40,06	06.13.01;06.13;40.03;40;06;	SUBCELLULAR LOCALISATION; PROTEIN FATE (folding, modification, destination);					0	Cytoplasmic	C	low		413	no	2.72835
RCSB_ECOLI	P14374	Capsular synthesis regulator component B	10	407	8	1.25	16.8	1490	0.00478469	23672	7.77	0.02	6	0.39	N			01,30,10	10.01.05.07;01.05.04;01;30.34;10;10.01;30;30.34.03;10.01.05;01.05;	METABOLISM; CONTROL OF CELLULAR ORGANIZATION; CELLULAR COMMUNICATION/SIGNAL TRANSDUCTION MECHANISM;	c.23	c.23.1;	Alpha and beta proteins (a/b)	Flavodoxin-like	0	Cytoplasmic		low	rcsB	414	no	3.17319
PSTS_ECOLI	P06128	Phosphate-binding periplasmic protein precursor (PBP)	11	434	21	0.52	2.34	474	0.00565463	37025	9.26	-0.22	6	0.58	N		1.54	67,01,40,13	01;13.01;01.04;40.28;67.04;67.04.07;67.04.07.07;13.01.03;13;40;01.04.07;13.01.03.03;67;	TRANSPORT FACILITATION; METABOLISM; SUBCELLULAR LOCALISATION; REGULATION OF / INTERACTION WITH CELLULAR ENVIRONMENT;	c.94	c.94.1;	Alpha and beta proteins (a/b)	Periplasmic binding protein-like II	1	Periplasmic	?	low	pstSCAB-phoU	415	no	2.67578
PYRH_ECOLI	P29464	Uridylate kinase (EC 2.7.4.-) (UK) (Uridine monophosphate kinase) (UMP kinase)	10	403	11	0.91	7.11	905	0.0100478	25840	7.44	0.13	8				1.23	63,01,06	01;01.03;63.19;06.10;63;06;01.03.04;	PROTEIN WITH BINDING FUNCTION OR COFACTOR REQUIREMENT (structural or catalytic); METABOLISM; PROTEIN FATE (folding, modification, destination);					0	Unknown	C	low		416	no	2.95665
LIPA_ECOLI	P60716	Lipoyl synthase (EC 2.8.1.-) (Lipoic acid synthase) (Lipoate synthase) (Lipoyl-acyl-carrie	10	378	15	0.67	3.64	613	0.0143541	36073	7.89	-0.33	10					01,40	01;40.03;01.07;01.07.01;40;	METABOLISM; SUBCELLULAR LOCALISATION;					0	Cytoplasmic		low		417	no	2.78746
RIR2_ECOLI	P00453	Ribonucleoside-diphosphate reductase 1 beta chain (EC 1.17.4.1) (Ribonucleotide reductase	11	385	18	0.61	3.08	557	0.0100043	43387	4.52	-0.28	11					01,03	01;01.03;03;03.01.03;03.01;	METABOLISM; CELL CYCLE AND DNA PROCESSING;	a.25	a.25.1;	All alpha proteins	Ferritin-like	0	Cytoplasmic		low	nrdAB	418	no	2.74586
GATY_ECOLI	P37192	Tagatose-1,6-bisphosphate aldolase gatY (EC 4.1.2.-) (TBPA)	9	325	13	0.69	3.92	640	0.015949	30813	6.32	-0.09	7	0.28	N			1	01;01.05;01.05.01;01.05.01.01;01.05.01.01.01;	METABOLISM;	c.1	c.1.10;	Alpha and beta proteins (a/b)	TIM beta/alpha-barrel	0	Cytoplasmic	OM	low	gatYZABCDR_2	419	no	2.80618
YFBU_ECOLI	P76492	UPF0304 protein yfbU	10	347	10	1	9	1040	0.0105263	19537	6.51	-0.58	4		N			99	99;	UNCLASSIFIED PROTEINS;					0	Cytoplasmic	C	low		420	no	3.01703
YRAM_ECOLI	P45464	Hypothetical protein yraM	10	338	30	0.33	1.15	315	0.00813397	72826	5.12	-0.27	21	0.37	N			01,02	01;02;01.05;	METABOLISM; ENERGY;	a.118	a.118.5;	All alpha proteins	alpha-alpha superhelix	0	OuterMembrane	OM	low		421	no	2.49831
FTNA_ECOLI	P23887	Ferritin 1	10	526	7	1.43	25.8	1910	0.0167464	19425	4.6	-0.57	3		N			63,40,13	13.01;13.01.01;63.17;63;13;40.03;63.17.09;40;13.01.01.01;	PROTEIN WITH BINDING FUNCTION OR COFACTOR REQUIREMENT (structural or catalytic); SUBCELLULAR LOCALISATION; REGULATION OF / INTERACTION WITH CELLULAR ENVIRONMENT;	a.25	a.25.1;	All alpha proteins	Ferritin-like	0	Cytoplasmic		low		422	no	3.28103
PYRE_ECOLI	P00495	Orotate phosphoribosyltransferase (EC 2.4.2.10) (OPRT) (OPRTase)	10	487	11	0.91	7.11	905	0.0114833	23437	5.25	-0.07	6					01,63,40	01;01.03;63.17;63;40.03;01.03.04.03;63.17.07;40;01.03.04;	METABOLISM; PROTEIN WITH BINDING FUNCTION OR COFACTOR REQUIREMENT (structural or catalytic); SUBCELLULAR LOCALISATION;	c.61	c.61.1;	Alpha and beta proteins (a/b)	PRTase-like	0	Unknown		low	rph-pyrE	423	no	2.95665
HSLO_ECOLI	P45803	33 kDa chaperonin (Heat shock protein 33) (HSP33)	10	470	11	0.91	7.11	905	0.0119617	32536	4.19	-0.31	8					11,63,40,06	11.01;63.17;63;06.99;40.03;63.17.09;11;40;06;06.01;11.01.05;	CELL RESCUE, DEFENSE AND VIRULENCE; PROTEIN WITH BINDING FUNCTION OR COFACTOR REQUIREMENT (structural or catalytic); SUBCELLULAR LOCALISATION; PROTEIN FATE (folding, modification, destination);	d.193	d.193.1;	Alpha and beta proteins (a+b)	Hsp33 domain	0	Cytoplasmic	C	low		424	no	2.95665
BGLX_ECOLI	P33363	Periplasmic beta-glucosidase precursor (EC 3.2.1.21) (Gentiobiase) (Cellobiase) (Beta-D-gl	9	430	33	0.27	0.874	268	0.00478469	83461	6.11	-0.26	28	0.4	N			1	01;01.05;01.05.01;01.05.01.01;	METABOLISM;	c.23,c.1	c.1.8;c.23.11;	Alpha and beta proteins (a/b)	TIM beta/alpha-barrel,Flavodoxin-like	0	Periplasmic	P	low		425	no	2.42813
WRBA_ECOLI	P30849	Flavoprotein wrbA (Trp repressor binding protein)	10	447	9	1.11	11.9	1220	0.0244019	20715	5.74	-0.09	3					63,04,62	62.01;62.01.07;63;04;04.05;04.05.01.04.03;04.05.01;04.05.01.04;63.01;62;	PROTEIN WITH BINDING FUNCTION OR COFACTOR REQUIREMENT (structural or catalytic); TRANSCRIPTION; PROTEIN ACTIVITY REGULATION;					0	Unknown	C	low		426	no	3.08636
DAPB_ECOLI	P04036	Dihydrodipicolinate reductase (EC 1.3.1.26) (DHPR)	8	398	15	0.53	2.41	483	0.0113636	28758	5.6	0.02	7					67,01,63,40	01.01.01;01;63;63.21.07;40.03;67.15;01.01.01.07.06.01;01.01.01.07.06;01.01;01.01.01.07;40;63.21;67;	TRANSPORT FACILITATION; METABOLISM; PROTEIN WITH BINDING FUNCTION OR COFACTOR REQUIREMENT (structural or catalytic); SUBCELLULAR LOCALISATION;	d.81,c.2	c.2.1;d.81.1;	Alpha and beta proteins (a/b),Alpha and beta proteins (a+b)	Glyceraldehyde-3-phosphate dehydrogenase-like, C-terminal domain,NAD(P)-binding Rossmann-fold domains	0	Cytoplasmic		low		427	no	2.68395
DKSA_ECOLI	P18274	DnaK suppressor protein	9	415	5	1.8	62.1	3190	0.0287081	17529	4.89	-0.87	2					63,03	63.03.01;03;63.17;63;63.03;63.17.09;03.01.05;03.01;	PROTEIN WITH BINDING FUNCTION OR COFACTOR REQUIREMENT (structural or catalytic); CELL CYCLE AND DNA PROCESSING;					0	Cytoplasmic	C	high	sfsA-dksA	428	no	3.50379
METQ_ECOLI	P28635	D-methionine-binding lipoprotein metQ precursor	10	433	12	0.83	5.81	805	0.00956938	29433	4.98	-0.14	3					40	40;40.30;	SUBCELLULAR LOCALISATION;					0	Unknown	IM	low	metNIQ	429	no	2.9058
YFGL_ECOLI	P77774	Hypothetical protein yfgL	10	432	14	0.71	4.18	664	0.0105263	41888	4.56	0.01	14		N			99	99;	UNCLASSIFIED PROTEINS;	b.70	b.70.1;	All beta proteins	8-bladed beta-propeller	0	Unknown	OM	low		430	no	2.82217
YHHX_ECOLI	P46853	Putative oxidoreductase yhhX (EC 1.-.-.-)	10	432	13	0.77	4.88	727	0.00478469	38766	6.52	-0.35	12	0.38	N			99	99;	UNCLASSIFIED PROTEINS;	c.2	c.2.1;	Alpha and beta proteins (a/b)	NAD(P)-binding Rossmann-fold domains	0	Cytoplasmic		low		431	no	2.86153
HFQ_ECOLI	P25521	Hfq protein (Host factor-I protein) (HF-I) (HF-1)	9	409	4	2.25	177	5850	0.0217969	11036	7.91	-0.53	2	0.41	E			63,04	63;04;04.05;63.03.03;63.03;04.05.05;04.05.05.05;	PROTEIN WITH BINDING FUNCTION OR COFACTOR REQUIREMENT (structural or catalytic); TRANSCRIPTION;	b.38	b.38.1;	All beta proteins	Sm-like fold	0	Unknown		high	yjeFE-amiB-mutL-miaA-hfq-hflXKC	432	no	3.76716
PROV_ECOLI	P14175	Glycine betaine/L-proline transport ATP-binding protein proV	10	427	12	0.83	5.81	805	0.0133971	44164	5.31	-0.13	6	0.24	N			63,01,40,06	01.01;01;63.19;06.10;63;01.01.07;40;40.30;63.19.03;06;	PROTEIN WITH BINDING FUNCTION OR COFACTOR REQUIREMENT (structural or catalytic); METABOLISM; SUBCELLULAR LOCALISATION; PROTEIN FATE (folding, modification, destination);	c.37	c.37.1;c.37.1;	Alpha and beta proteins (a/b)	P-loop containing nucleotide triphosphate hydrolases	0	Cytoplasmic		low	proVWX	433	no	2.9058
SEQA_ECOLI	P36658	SeqA protein	10	425	9	1.11	11.9	1220	0.0129187	20317	9.18	-0.29	5	0.34	E			63,03,40,30,04	63.03.01;63;30;04.05;40.03;63.03;04.05.01.04;30.10.03;03.01.03;03.01;03;04;04.05.01;40;30.10;	PROTEIN WITH BINDING FUNCTION OR COFACTOR REQUIREMENT (structural or catalytic); CELL CYCLE AND DNA PROCESSING; SUBCELLULAR LOCALISATION; CONTROL OF CELLULAR ORGANIZATION; TRANSCRIPTION;					0	Cytoplasmic		low		434	no	3.08636
ORN_ECOLI	P39287	Oligoribonuclease (EC 3.1.-.-)	10	420	9	1.11	11.9	1220	0.00861244	20685	4.82	-0.38	9					1	01;01.03;01.03.16;01.03.16.01;	METABOLISM;					0	Cytoplasmic		low		435	no	3.08636
TALA_ECOLI	P78258	Transaldolase A (EC 2.2.1.2)	10	420	21	0.48	1.99	432	0.00956938	35660	6.2	-0.31	6		N			01,40,02	01;02.07;40.03;02;01.05;40;01.05.01;01.05.01.01;	METABOLISM; SUBCELLULAR LOCALISATION; ENERGY;	c.1	c.1.10;	Alpha and beta proteins (a/b)	TIM beta/alpha-barrel	0	Unknown	C	low		436	no	2.63548
MPPA_ECOLI	P77348	Periplasmic murein peptide-binding protein precursor	10	416	25	0.4	1.51	368	0.00478469	59901	8.92	-0.34	23		N			67,63,08,40,30	67.11;63.02;30.01;63;40.28;30;08.19;40;08;67;	TRANSPORT FACILITATION; PROTEIN WITH BINDING FUNCTION OR COFACTOR REQUIREMENT (structural or catalytic); CELLULAR TRANSPORT AND TRANSPORT MECHANISMS; SUBCELLULAR LOCALISATION; CONTROL OF CELLULAR ORGANIZATION;	c.94	c.94.1;	Alpha and beta proteins (a/b)	Periplasmic binding protein-like II	0	Periplasmic	P	low		437	no	2.56585
MOAB_ECOLI	P30746	Molybdenum cofactor biosynthesis protein B	10	414	9	1.11	11.9	1220	0.0119617	18535	6.03	-0.24	3					1	01;01.07;01.07.01;	METABOLISM;	c.57	c.57.1;	Alpha and beta proteins (a/b)	Molybdenum cofactor biosynthesis proteins	0	Cytoplasmic	C	low	moaABCDE	438	no	3.08636
IBPA_ECOLI	P29209	16 kDa heat shock protein A	10	400	6	1.67	45.4	2660	0.0258373	15775	5.71	-0.52	4		N			11,63,06	11.01.01;11.01;06.10;63;63.01;11;06;06.01;11.01.05;	CELL RESCUE, DEFENSE AND VIRULENCE; PROTEIN WITH BINDING FUNCTION OR COFACTOR REQUIREMENT (structural or catalytic); PROTEIN FATE (folding, modification, destination);					0	Cytoplasmic		high	ibpAB	439	no	3.42488
FOLD_ECOLI	P24186	FolD bifunctional protein [Includes: Methylenetetrahydrofolate dehydrogenase (EC 1.5.1.5);	9	375	8	1.13	12.3	1250	0.0138224	30914	5.99	0.04	8					01,63	01;01.03;01.03.01.03;63;63.21.07;01.03.01;01.07;01.05;01.07.01;63.21;01.05.01;	METABOLISM; PROTEIN WITH BINDING FUNCTION OR COFACTOR REQUIREMENT (structural or catalytic);	c.58,c.2	c.2.1;c.58.1;	Alpha and beta proteins (a/b)	Aminoacid dehydrogenase-like, N-terminal domain,NAD(P)-binding Rossmann-fold domains	0	Cytoplasmic		low		440	no	3.09691
YJGA_ECOLI	P26650	Hypothetical UPF0307 protein yjgA (x96 protein)	9	367	6	1.5	30.6	2110	0.0111643	21360	5.16	-0.91	2	0.41	N			99	99;	UNCLASSIFIED PROTEINS;					0	Cytoplasmic		high		441	no	3.32428
PRC_ECOLI	P23865	Tail-specific protease precursor (EC 3.4.21.102) (Protease Re) (PRC protein) (C-terminal p	9	337	32	0.28	0.911	274	0.0106326	76664	6.47	-0.48	32	0.39	N			11,40,06	11.01.06;40.28;06.13;11.01.07;40.30;06;11.01.03;11.01;06.07;11;40;06.07.11;11.01.05;	CELL RESCUE, DEFENSE AND VIRULENCE; SUBCELLULAR LOCALISATION; PROTEIN FATE (folding, modification, destination);	b.36,c.14	c.14.1;b.36.1;	Alpha and beta proteins (a/b),All beta proteins	ClpP/crotonase,PDZ domain-like	0	OuterMembrane	C	low		442	no	2.43775
PDXB_ECOLI	P05459	Erythronate-4-phosphate dehydrogenase (EC 1.1.1.-)	8	308	21	0.38	1.4	353	0.0107656	41369	6.67	-0.04	9					11,01	01;11.05.01;01.07;11;01.07.01;11.05;	CELL RESCUE, DEFENSE AND VIRULENCE; METABOLISM;	c.3,c.2	c.2.1;c.3.1;c.2.1;	Alpha and beta proteins (a/b)	NAD(P)-binding Rossmann-fold domains,FAD/NAD(P)-binding domain	0	Cytoplasmic	C	low	pdxB-usg-truA-dedA	443	no	2.54777
SECB_ECOLI	P15040	Protein-export protein secB	9	617	5	1.8	62.1	3190	0.0526316	17278	4.1	-0.19	6	0.58	E		1.23	40,08,06	08.16;40.03;06.04;40;06;08;06.01;	SUBCELLULAR LOCALISATION; CELLULAR TRANSPORT AND TRANSPORT MECHANISMS; PROTEIN FATE (folding, modification, destination);	d.33	d.33.1;	Alpha and beta proteins (a+b)	Bacterial protein-export protein SecB	0	Cytoplasmic		high		444	no	3.50379
LEU3_ECOLI	P30125	3-isopropylmalate dehydrogenase (EC 1.1.1.85) (Beta-IPM dehydrogenase) (IMDH) (3-IPM-DH)	7	527	12	0.58	2.83	530	0.00615174	39387	5.03	-0.12	10					67,01,63,40,06	01.01.01;01;63;63.21.07;40.03;67.15;06;01.01.01.15.03;01.01;06.10;63.01;40;63.21;67;01.01.01.15;	TRANSPORT FACILITATION; METABOLISM; PROTEIN WITH BINDING FUNCTION OR COFACTOR REQUIREMENT (structural or catalytic); SUBCELLULAR LOCALISATION; PROTEIN FATE (folding, modification, destination);	c.77	c.77.1;	Alpha and beta proteins (a/b)	Isocitrate & isopropylmalate dehydrogenases	0	Cytoplasmic		low	leuLABCD	445	no	2.72428
FER_ECOLI	P25528	Ferredoxin, 2Fe-2S	9	546	6	1.5	30.6	2110	0.0180755	12201	4.33	-0.38	2				1.04	67,63,02	63.17;63;02;63.17.09;67.15;02.11;67;	TRANSPORT FACILITATION; PROTEIN WITH BINDING FUNCTION OR COFACTOR REQUIREMENT (structural or catalytic); ENERGY;	d.15	d.15.4;d.15.4;	Alpha and beta proteins (a+b)	beta-Grasp (ubiquitin-like)	0	Cytoplasmic		high	hscBA-fdx	446	no	3.32428
SLYD_ECOLI	P30856	FKBP-type peptidyl-prolyl cis-trans isomerase slyD (EC 5.2.1.8) (PPIase) (Rotamase) (Histi	9	512	4	2.25	177	5850	0.0308347	20854	4.76	-0.38	5	0.68	E		2.08	63,40,06	63.17;63;40.03;63.01;63.17.09;40;06;06.01;	PROTEIN WITH BINDING FUNCTION OR COFACTOR REQUIREMENT (structural or catalytic); SUBCELLULAR LOCALISATION; PROTEIN FATE (folding, modification, destination);					0	Cytoplasmic	C	high		447	no	3.76716
CSPC_ECOLI	P36996	Cold shock-like protein cspC (CSP-C)	9	483	4	2.25	177	5850	0.096757	7272	7.53	-0.22	5					11	11.01;11.01.06;11;	CELL RESCUE, DEFENSE AND VIRULENCE;	b.40	b.40.4;	All beta proteins	OB-fold	0	Cytoplasmic	C	high		448	no	3.76716
PTNA_ECOLI	P08186	PTS system, mannose-specific IIAB component (EIIAB-Man) (Mannose-permease IIAB component)	9	477	13	0.69	3.92	640	0.0217969	34917	5.87	-0.06	8	0.42	N			01,40	01.05.01.03.01;01;01.05.07;40.03;01.05;40;01.05.01;01.20.01;01.20;01.05.01.03;	METABOLISM; SUBCELLULAR LOCALISATION;	c.54,c.38	c.54.1;c.38.1;	Alpha and beta proteins (a/b)	IIA domain of mannose transporter, IIA-Man,Fructose permease, subunit IIb	0	Cytoplasmic	IM	low	manXYZ	449	no	2.80618
ACP_ECOLI	P02901	Acyl carrier protein (ACP) (Cytosolic activating factor) (CAF) (Fatty acid synthase acyl c	8	437	3	2.67	463	10200	0.0921053	8509	3.81	-0.38	0					01,63,62	01;63;63.13.03;63.13;62.02;62.02.01;01.06.01.05;01.06;62.02.01.02;01.06.07;62;62.02.01.02.99;01.06.01;	METABOLISM; PROTEIN WITH BINDING FUNCTION OR COFACTOR REQUIREMENT (structural or catalytic); PROTEIN ACTIVITY REGULATION;	a.28	a.28.1;	All alpha proteins	Acyl carrier protein-like	0	Cytoplasmic	C	high	fabHDG-acpP-fabF	450	no	4.0086
EFP_ECOLI	P33398	Elongation factor P (EF-P)	9	459	4	2.25	177	5850	0.0473153	20461	4.73	-0.23	8				1.93	5	05;05.04;05.04.02;	PROTEIN SYNTHESIS;					0	Cytoplasmic	C	high		451	no	3.76716
YDFG_ECOLI	P39831	Probable oxidoreductase ydfG (EC 1.-.-.-)	9	457	10	0.9	6.94	892	0.00956938	27250	5.92	-0.17	8					67,01,63	01;63;63.21.07;01.20.17;01.05;67.15;63.21;01.05.01;01.20;67;	TRANSPORT FACILITATION; METABOLISM; PROTEIN WITH BINDING FUNCTION OR COFACTOR REQUIREMENT (structural or catalytic);	c.91,c.2	c.2.1;c.91.1;	Alpha and beta proteins (a/b)	PEP carboxykinase-like,NAD(P)-binding Rossmann-fold domains	0	Cytoplasmic		low		452	no	2.95036
CYOA_ECOLI	P18400	Ubiquinol oxidase polypeptide II precursor (EC 1.10.3.-) (Cytochrome o subunit 2) (Oxidase	8	413	9	0.89	6.74	877	0.0191388	34912	7.34	-0.01	11	0.4	N			67,63,40,02	02.10;63;63.21.01;02;67.15;40;63.21;40.30;02.13;02.11.05;67;	TRANSPORT FACILITATION; PROTEIN WITH BINDING FUNCTION OR COFACTOR REQUIREMENT (structural or catalytic); SUBCELLULAR LOCALISATION; ENERGY;	b.6,f.2	b.6.1;f.2.1;b.6.1;b.6.1;	All beta proteins,Membrane and cell surface proteins and peptides	Membrane all-alpha,Cupredoxin-like	3	CytoplasmicMembrane		low	cyoABCDE	453	no	2.943
PHOP_ECOLI	P23836	Transcriptional regulatory protein phoP	9	433	11	0.82	5.58	786	0.010101	25536	4.98	-0.26	10	0.3	N			01,63,10,04	63.03.01;10.01.05.07;01;63;01.04;04.05;01.04.04;04.05.01.04.01;63.03;04.05.01.04;10;04;10.01;10.01.05;04.05.01;	METABOLISM; PROTEIN WITH BINDING FUNCTION OR COFACTOR REQUIREMENT (structural or catalytic); CELLULAR COMMUNICATION/SIGNAL TRANSDUCTION MECHANISM; TRANSCRIPTION;	c.23,a.4	c.23.1;a.4.6;c.23.1;	Alpha and beta proteins (a/b),All alpha proteins	DNA/RNA-binding 3-helical bundle,Flavodoxin-like	0	Cytoplasmic	C	low	phoPQ	454	no	2.89542
PPIA_ECOLI	P20752	Peptidyl-prolyl cis-trans isomerase A precursor (EC 5.2.1.8) (PPIase A) (Rotamase A) (Cycl	7	383	8	0.88	6.5	859	0.00888585	20432	9.65	-0.13	3	0.48	N			40,06	40.28;40;06;06.01;	SUBCELLULAR LOCALISATION; PROTEIN FATE (folding, modification, destination);	b.62	b.62.1;	All beta proteins	Cyclophilin (peptidylprolyl isomerase)	0	Periplasmic		low	ppiA	455	no	2.93399
RISA_ECOLI	P29015	Riboflavin synthase alpha chain (EC 2.5.1.9)	8	396	11	0.73	4.34	679	0.00717703	23446	5.91	-0.1	10	0.31	E			1	01;01.03;01.03.07.03;01.03.07;01.03.10;01.03.04.03;01.03.04;	METABOLISM;	b.43	b.43.4;	All beta proteins	Reductase/isomerase/elongation factor common domain	0	Cytoplasmic	C	low		456	no	2.83187
TYRB_ECOLI	P04693	Aromatic-amino-acid aminotransferase (EC 2.6.1.57) (AROAT) (ARAT)	9	422	16	0.56	2.65	510	0.010101	43539	5.24	0.01	9	0.29	E			01,63,40	01.01.01;01.01;01;01.01.01.01;63;40.03;01.01.01.01.02.05;63.21.17;40;63.21;01.01.01.01.01;	METABOLISM; PROTEIN WITH BINDING FUNCTION OR COFACTOR REQUIREMENT (structural or catalytic); SUBCELLULAR LOCALISATION;	c.67	c.67.1;c.67.1;c.67.1;	Alpha and beta proteins (a/b)	PLP-dependent transferases	0	Cytoplasmic	C	low	tyrB	457	no	2.70757
ATPF_ECOLI	P00859	ATP synthase B chain (EC 3.6.3.14)	9	420	10	0.9	6.94	892	0.0276449	17265	6.11	-0.21	5				1.2	67,40,13,02	13.01;13.01.01;67.04;02;02.45;67.15;40.30;02.11;13.01.01.03;67.50;67.04.01;67.50.22;13;67.04.01.02;02.45.15;40;02.13;67;	TRANSPORT FACILITATION; SUBCELLULAR LOCALISATION; REGULATION OF / INTERACTION WITH CELLULAR ENVIRONMENT; ENERGY;	f.2	f.2.1;	Membrane and cell surface proteins and peptides	Membrane all-alpha	1	Cytoplasmic	IM	low	atpIBEFHAGDC	458	no	2.95036
SSB_ECOLI	P02339	Single-strand binding protein (SSB) (Helix-destabilizing protein)	8	397	7	1.14	12.9	1280	0.0316986	18845	5.34	-0.72	6					63,03	63.03.01;03;63;63.03;03.01.05;03.01;	PROTEIN WITH BINDING FUNCTION OR COFACTOR REQUIREMENT (structural or catalytic); CELL CYCLE AND DNA PROCESSING;	b.40	b.40.4;	All beta proteins	OB-fold	0	Unknown		low	ssb	459	no	3.10721
YFGB_ECOLI	P36979	Hypothetical UPF0063 protein yfgB	9	416	18	0.5	2.16	453	0.00903775	43087	6.95	-0.29	14	0.47	N			99	99;	UNCLASSIFIED PROTEINS;					0	Cytoplasmic		low		460	no	2.6561
GUAC_ECOLI	P60560	GMP reductase (EC 1.7.1.7) (Guanosine 5'-monophosphate oxidoreductase) (Guanosine monophos	9	406	13	0.69	3.92	640	0.00797448	37385	6.51	-0.07	10					67,01,63,06	01;01.03;06.10;63;63.21.07;01.03.01;67.15;63.21;06;67;	TRANSPORT FACILITATION; METABOLISM; PROTEIN WITH BINDING FUNCTION OR COFACTOR REQUIREMENT (structural or catalytic); PROTEIN FATE (folding, modification, destination);	c.1	c.1.5;	Alpha and beta proteins (a/b)	TIM beta/alpha-barrel	0	Cytoplasmic	C	low		461	no	2.80618
GAL1_ECOLI	P0A6T3	Galactokinase (EC 2.7.1.6) (Galactose kinase)	9	405	12	0.75	4.62	704	0.0180755	41346	5.22	-0.11	11					63,01,40,02	01;02.01;63.19;63;40.03;02;01.05;40;01.05.01;63.19.03;	PROTEIN WITH BINDING FUNCTION OR COFACTOR REQUIREMENT (structural or catalytic); METABOLISM; SUBCELLULAR LOCALISATION; ENERGY;	d.58	d.58.26;	Alpha and beta proteins (a+b)	Ferredoxin-like	0	Cytoplasmic		low	galETKM	462	no	2.84757
POTA_ECOLI	P23858	Spermidine/putrescine transport ATP-binding protein potA	9	402	19	0.47	1.98	430	0.00637959	43029	5.07	-0.34	11	0.37	N			67,08,40,20	08.19.01;67.12;20;08.19;20.03;40;40.30;08;67;	TRANSPORT FACILITATION; CELLULAR TRANSPORT AND TRANSPORT MECHANISMS; SUBCELLULAR LOCALISATION; SYSTEMIC REGULATION OF / INTERACTION WITH ENVIRONMENT;	c.37	c.37.1;	Alpha and beta proteins (a/b)	P-loop containing nucleotide triphosphate hydrolases	0	Cytoplasmic	IM	low	potABCD	463	no	2.63347
FEPA_ECOLI	P05825	Ferrienterobactin receptor precursor (Enterobactin outer-membrane receptor)	8	370	26	0.31	1.03	295	0.00478469	82108	5.33	-0.58	22	0.41	N			67,63,40,13	13.01;13.01.01;63;63.13;67.04;63.13.99;67.04.01;40.31;13;67.04.01.01.01;40;13.01.01.01;67.04.01.01;67;	TRANSPORT FACILITATION; PROTEIN WITH BINDING FUNCTION OR COFACTOR REQUIREMENT (structural or catalytic); SUBCELLULAR LOCALISATION; REGULATION OF / INTERACTION WITH CELLULAR ENVIRONMENT;	f.4	f.4.3;	Membrane and cell surface proteins and peptides	Transmembrane beta-barrels	0	OuterMembrane		low	fepA-entD	464	no	2.46982
MTLD_ECOLI	P09424	Mannitol-1-phosphate 5-dehydrogenase (EC 1.1.1.17)	9	397	15	0.6	2.98	546	0.00691122	41140	5.36	-0.04	10					01,63	01.05.01.03.01;01;63;63.21.07;01.05;63.21;01.05.01;01.05.01.01;01.05.01.01.01;01.05.01.03;	METABOLISM; PROTEIN WITH BINDING FUNCTION OR COFACTOR REQUIREMENT (structural or catalytic);					0	Cytoplasmic		low	mtlADR	465	no	2.73719
ATPD_ECOLI	P00831	ATP synthase delta chain (EC 3.6.3.14)	8	359	7	1.14	12.9	1280	0.020933	19333	4.78	0.06	6					67,40,13,02	13.01;13.01.01;67.04;02;02.45;67.15;40.30;02.11;13.01.01.03;67.50;67.04.01;67.50.22;13;67.04.01.02;02.45.15;40;02.13;67;	TRANSPORT FACILITATION; SUBCELLULAR LOCALISATION; REGULATION OF / INTERACTION WITH CELLULAR ENVIRONMENT; ENERGY;	a.70	a.70.1;	All alpha proteins	N-terminal domain of the delta subunit of the F1F0-ATP synthase	0	Cytoplasmic	C	low	atpIBEFHAGDC	466	no	3.10721
YJGF_ECOLI	P39330	UPF0076 protein yjgF	7	336	3	2.33	214	6540	0.0546822	13481	5.25	0.07	2	0.58	E		1.34	01,40,05	01.01;01;05;01.01.10;05.04;05.04.01;40.03;40;05.07;	METABOLISM; SUBCELLULAR LOCALISATION; PROTEIN SYNTHESIS;	d.79	d.79.1;	Alpha and beta proteins (a+b)	Bacillus chorismate mutase-like	0	Unknown	C	high		467	no	3.81558
ENTA_ECOLI	P15047	2,3-dihydro-2,3-dihydroxybenzoate dehydrogenase (EC 1.3.1.28)	9	381	10	0.9	6.94	892	0.00584795	26251	4.82	0.03	4	0.33	N			01,63	01;63;63.21.07;01.05;63.21;01.05.01;01.05.01.03;01.05.01.03.04;	METABOLISM; PROTEIN WITH BINDING FUNCTION OR COFACTOR REQUIREMENT (structural or catalytic);	c.2	c.2.1;	Alpha and beta proteins (a/b)	NAD(P)-binding Rossmann-fold domains	0	Cytoplasmic	C	low	entCEBA-ybdB	468	no	2.95036
YDFZ_ECOLI	P76153	Hypothetical protein ydfZ	9	381	5	1.8	62.1	3190	0.00797448	7277	8.43	-0.28	1		?			99	99;	UNCLASSIFIED PROTEINS;					0	Cytoplasmic		high		469	no	3.50379
PSPA_ECOLI	P23853	Phage shock protein A	9	373	10	0.9	6.94	892	0.00744285	25363	5.26	-0.73	7	0.45	N			11,40,04	11.01;11.01.99;04;04.05;04.05.01;04.05.01.04;11;40;40.30;11.01.03;11.01.05;	CELL RESCUE, DEFENSE AND VIRULENCE; SUBCELLULAR LOCALISATION; TRANSCRIPTION;					0	Cytoplasmic		low	pspABCDE	470	no	2.95036
LIVK_ECOLI	P04816	Leucine-specific binding protein precursor (LS-BP) (L-BP)	7	320	15	0.47	1.93	424	0.0075188	39380	5.52	-0.23	9	0.41	N			67,01,40	01.01;01;67.10;40.28;01.01.07;40;67;	TRANSPORT FACILITATION; METABOLISM; SUBCELLULAR LOCALISATION;	c.93	c.93.1;	Alpha and beta proteins (a/b)	Periplasmic binding protein-like I	0	Periplasmic	P	low	livKHMGF	471	no	2.62737
NUOB_ECOLI	P33598	NADH-quinone oxidoreductase chain B (EC 1.6.99.5) (NADH dehydrogenase I, chain B) (NDH-1,	9	358	9	1	9	1040	0.00744285	25057	5.49	-0.32	6	0.45	N			63,02	63;63.21.07;02;63.21;02.11.05;02.11;	PROTEIN WITH BINDING FUNCTION OR COFACTOR REQUIREMENT (structural or catalytic); ENERGY;					0	Unknown	IM	low	nuoABCEFGHIJKLMN	472	no	3.01703
IF1_ECOLI	P02998	Translation initiation factor IF-1	9	355	3	3	999	16000	0.0356194	8119	10.06	-0.39	4					40,05	05;05.04;05.04.01;40.03;40;	SUBCELLULAR LOCALISATION; PROTEIN SYNTHESIS;	b.40	b.40.4;	All beta proteins	OB-fold	0	Cytoplasmic		high		473	no	4.20412
DEF_ECOLI	P27251	Peptide deformylase (EC 3.5.1.88) (PDF) (Polypeptide deformylase)	8	334	6	1.33	20.5	1680	0.013756	19198	5.11	-0.3	5					40,05,06	06.07;05;05.99;05.04;40.03;40;06.07.09;06;	SUBCELLULAR LOCALISATION; PROTEIN SYNTHESIS; PROTEIN FATE (folding, modification, destination);	d.167	d.167.1;	Alpha and beta proteins (a+b)	Peptide deformylase	0	Cytoplasmic		low	def-fmt	474	no	3.22531
OXAA_ECOLI	P25714	Inner membrane protein oxaA	9	344	12	0.75	4.62	704	0.0116959	61527	8.36	-0.12	15					40	40;40.30;	SUBCELLULAR LOCALISATION;					4	CytoplasmicMembrane		low		475	no	2.84757
DSBC_ECOLI	P21892	Thiol:disulfide interchange protein dsbC precursor	9	333	8	1.13	12.3	1250	0.00744285	25623	6.77	-0.1	5	0.4	N			63,40,06	06.10;63;06.07;40.28;63.01;40;06;	PROTEIN WITH BINDING FUNCTION OR COFACTOR REQUIREMENT (structural or catalytic); SUBCELLULAR LOCALISATION; PROTEIN FATE (folding, modification, destination);	d.17,c.47	c.47.1;d.17.3;	Alpha and beta proteins (a/b),Alpha and beta proteins (a+b)	Thioredoxin fold,Cystatin-like	0	Periplasmic	P	low		476	no	3.09691
6PG9_ECOLI	P37754	6-phosphogluconate dehydrogenase, decarboxylating (EC 1.1.1.44)	9	328	24	0.38	1.37	348	0.00850611	51626	4.95	-0.24	9	0.54	N		1.33	67,01,63,02	01;63;02.07;63.21.07;02;67.15;01.05;01.05.01;01.05.01.01;02.07.01;63.21;01.05.01.01.01;67;	TRANSPORT FACILITATION; METABOLISM; PROTEIN WITH BINDING FUNCTION OR COFACTOR REQUIREMENT (structural or catalytic); ENERGY;	a.100,c.2	a.100.1;c.2.1;	Alpha and beta proteins (a/b),All alpha proteins	6-phosphogluconate dehydrogenase C-terminal domain-like,NAD(P)-binding Rossmann-fold domains	0			low		477	no	2.54158
MODA_ECOLI	P37329	Molybdate-binding periplasmic protein precursor	9	327	17	0.53	2.38	479	0.00691122	27365	8.89	-0.02	5	0.42	N			67,63,40,13	13.01;13.01.01;63;63.17;40.28;67.04;63.17.09;67.04.01;13;40;13.01.01.01;67.04.01.01;67;	TRANSPORT FACILITATION; PROTEIN WITH BINDING FUNCTION OR COFACTOR REQUIREMENT (structural or catalytic); SUBCELLULAR LOCALISATION; REGULATION OF / INTERACTION WITH CELLULAR ENVIRONMENT;	c.94	c.94.1;	Alpha and beta proteins (a/b)	Periplasmic binding protein-like II	0	Periplasmic	P	low	modABC	478	no	2.68034
MURA_ECOLI	P28909	UDP-N-acetylglucosamine 1-carboxyvinyltransferase (EC 2.5.1.7) (Enoylpyruvate transferase)	9	327	20	0.45	1.82	410	0.00531632	44819	6.09	0.07	18					01,40,30	01;01.20.03;30.01;30;01.20.01.99;40.03;01.05;40;01.05.01;01.20.01;01.20;	METABOLISM; SUBCELLULAR LOCALISATION; CONTROL OF CELLULAR ORGANIZATION;	d.68	d.68.2;	Alpha and beta proteins (a+b)	IF3-like	0	Cytoplasmic	C	low		479	no	2.61278
PTKA_ECOLI	P37187	PTS system, galactitol-specific IIA component (EIIA-Gat) (Galacticol-permease IIA componen	8	290	7	1.14	12.9	1280	0.0245215	16909	5.04	0	3					67,01,40	01;01.05.07;01.05;40;40.30;67.07.01;67;67.07;	TRANSPORT FACILITATION; METABOLISM; SUBCELLULAR LOCALISATION;					0	Cytoplasmic		low	gatYZABCDR_2	480	no	3.10721
MRP_ECOLI	P21590	Mrp protein	8	290	12	0.67	3.64	613	0.00777512	39939	6.28	0	14					1	01;01.03;01.03.04.03;01.03.04;	METABOLISM;	c.37	c.37.1;	Alpha and beta proteins (a/b)	P-loop containing nucleotide triphosphate hydrolases	0	Unknown		low		481	no	2.78746
DCEB_ECOLI	P28302	Glutamate decarboxylase beta (EC 4.1.1.15) (GAD-beta)	9	313	20	0.45	1.82	410	0.00691122	52669	5.22	-0.3	17	0.5	N		1.23	11,01,63	01;01.01.10.01.04;63;01.01.10;11.05.01;01.01.10.01;63.21.17;11.05;01.01;11.01;11.05.01.99;11.01.04;11;63.21;	CELL RESCUE, DEFENSE AND VIRULENCE; METABOLISM; PROTEIN WITH BINDING FUNCTION OR COFACTOR REQUIREMENT (structural or catalytic);					0	Periplasmic		low	gadBC	482	no	2.61278
PURK_ECOLI	P09029	Phosphoribosylaminoimidazole carboxylase ATPase subunit (EC 4.1.1.21) (AIR carboxylase) (A	8	287	12	0.67	3.64	613	0.0131579	39462	5.83	-0.14	14	0.38	N			1	01;01.03;01.03.01.03;01.03.01;01.05;01.05.01.05;01.05.01;	METABOLISM;	d.142,c.30,b.84	c.30.1;d.142.1;b.84.2;	Alpha and beta proteins (a/b),Alpha and beta proteins (a+b),All beta proteins	ATP-grasp,Biotin carboxylase N-terminal domain-like,Barrel-sandwich hybrid	0	Unknown		low	purEK	483	no	2.78746
MULI_ECOLI	P02937	Major outer membrane lipoprotein precursor (Murein-lipoprotein)	8	448	3	2.67	463	10200	0.0412679	8325	9.98	-0.31	2					63,40,30	63.07;30.34;63;30;40.34.07;30.34.07;40;63.09;40.34;	PROTEIN WITH BINDING FUNCTION OR COFACTOR REQUIREMENT (structural or catalytic); SUBCELLULAR LOCALISATION; CONTROL OF CELLULAR ORGANIZATION;					0	Unknown	OM	high		484	no	4.0086
SLYB_ECOLI	P55741	Outer membrane lipoprotein slyB precursor	8	438	4	2	99	4180	0.013756	15603	10.06	0.11	4		N			40,10	10;10.01;10.01.01;40;40.30;	SUBCELLULAR LOCALISATION; CELLULAR COMMUNICATION/SIGNAL TRANSDUCTION MECHANISM;					0	Unknown	IM	high		485	no	3.62118
HFLK_ECOLI	P25662	HflK protein	8	432	17	0.47	1.96	427	0.00897129	45546	6.28	-0.63	13	0.46	N			99,40	40.28;99;40;40.30;	UNCLASSIFIED PROTEINS; SUBCELLULAR LOCALISATION;					1	Unknown		low	yjeFE-amiB-mutL-miaA-hfq-hflXKC	486	no	2.63043
PURR_ECOLI	P15039	HTH-type transcriptional repressor purR (Purine nucleotide synthesis repressor)	8	402	18	0.44	1.78	405	0.00956938	38045	6.72	-0.25	7	0.43	N			01,63,04	63.03.01;01;01.03;01.03.01.03;63;04;04.05;04.05.01.04.03;04.05.01;63.03;04.05.01.04;01.03.01;	METABOLISM; PROTEIN WITH BINDING FUNCTION OR COFACTOR REQUIREMENT (structural or catalytic); TRANSCRIPTION;	c.93,a.35	c.93.1;a.35.1;	Alpha and beta proteins (a/b),All alpha proteins	Periplasmic binding protein-like I,lambda repressor-like DNA-binding domains	0	Cytoplasmic	C	low	purR	487	no	2.60746
KCY_ECOLI	P23863	Cytidylate kinase (EC 2.7.4.14) (CK) (Cytidine monophosphate kinase) (CMP kinase) (MssA pr	8	397	10	0.8	5.31	763	0.00897129	24747	5.7	0	8					63,01,03,40	01;01.03;03;63.19;01.04;63;40.03;03.01.03;40;03.01;63.19.03;	PROTEIN WITH BINDING FUNCTION OR COFACTOR REQUIREMENT (structural or catalytic); METABOLISM; CELL CYCLE AND DNA PROCESSING; SUBCELLULAR LOCALISATION;	c.37	c.37.1;	Alpha and beta proteins (a/b)	P-loop containing nucleotide triphosphate hydrolases	0	Cytoplasmic	C	low	cmk-rpsA-himD	488	no	2.88252
UBIE_ECOLI	P27851	Ubiquinone/menaquinone biosynthesis methyltransferase ubiE (EC 2.1.1.-)	8	390	12	0.67	3.64	613	0.00897129	28074	8.15	-0.17	8					1	01;01.07;01.07.01;	METABOLISM;					0	Unknown	OM	low		489	no	2.78746
DHE4_ECOLI	P00370	NADP-specific glutamate dehydrogenase (EC 1.4.1.4) (NADP-GDH)	8	375	20	0.4	1.51	368	0.00478469	48583	6.37	-0.16	14	0.43	N			67,01,63	01.01;01;63;01.01.10.01.04;63.21.07;01.01.10;01.01.10.01;67.15;67;	TRANSPORT FACILITATION; METABOLISM; PROTEIN WITH BINDING FUNCTION OR COFACTOR REQUIREMENT (structural or catalytic);	c.58,c.2	c.58.1;c.2.1;	Alpha and beta proteins (a/b)	Aminoacid dehydrogenase-like, N-terminal domain,NAD(P)-binding Rossmann-fold domains	0	Cytoplasmic	C	low		490	no	2.56585
PTH_ECOLI	P23932	Peptidyl-tRNA hydrolase (EC 3.1.1.29) (PTH)	8	368	13	0.62	3.12	561	0.00478469	21083	9.7	-0.12	5					01,40,05	01.01;01;05;05.99;40.03;01.01.07;40;	METABOLISM; SUBCELLULAR LOCALISATION; PROTEIN SYNTHESIS;	c.56	c.56.3;	Alpha and beta proteins (a/b)	Phosphorylase/hydrolase-like	0	CytoplasmicMembrane		low	pth-ychF	491	no	2.74896
BCCP_ECOLI	P02905	Biotin carboxyl carrier protein of acetyl-CoA carboxylase (BCCP)	7	334	6	1.17	13.7	1320	0.0362269	16688	4.43	0.01	8	0.51	X		1.18	01,63	01.06;01;63;63.21.15;63.21;01.06.01;01.06.01.05;	METABOLISM; PROTEIN WITH BINDING FUNCTION OR COFACTOR REQUIREMENT (structural or catalytic);	b.84	b.84.1;	All beta proteins	Barrel-sandwich hybrid	0	Unknown	C	low	accBC	492	no	3.12057
SR54_ECOLI	P07019	Signal recognition particle protein (Fifty-four homolog) (P48)	7	329	18	0.39	1.45	359	0.00478469	49789	10.3	-0.24	12	0.44	E			63,08	63.19.05;63.19;08.16.99;63;08.16;63.03.03;63.03;08;	PROTEIN WITH BINDING FUNCTION OR COFACTOR REQUIREMENT (structural or catalytic); CELLULAR TRANSPORT AND TRANSPORT MECHANISMS;	c.37,a.24,a.36	c.37.1;a.24.13;a.36.1;	Alpha and beta proteins (a/b),All alpha proteins	P-loop containing nucleotide triphosphate hydrolases,Four-helical up-and-down bundle,Signal peptide-binding domain	0	Unknown (This protein may have multiple localization sites.)		low		493	no	2.55509
YCGK_ECOLI	P76002	Protein ycgK precursor	7	324	6	1.17	13.7	1320	0.00683527	14907	10.35	-0.63	8		N			99	99;	UNCLASSIFIED PROTEINS;					0	Unknown		low		494	no	3.12057
YCCW_ECOLI	P75876	Hypothetical UPF0064 protein yccW	6	293	16	0.38	1.37	348	0.00797448	44358	7.71	-0.18	10		N			99	99;	UNCLASSIFIED PROTEINS;					0	Cytoplasmic		low		495	no	2.54158
YIBN_ECOLI	P37688	Hypothetical protein yibN	8	342	8	1	9	1040	0.0185407	15597	10.1	0.06	4	0.42	N			99	99;	UNCLASSIFIED PROTEINS;	c.46	c.46.1;	Alpha and beta proteins (a/b)	Rhodanese/Cell cycle control phosphatase	1	Unknown		low		496	no	3.01703
OMPR_ECOLI	P03025	Transcriptional regulatory protein ompR	8	337	12	0.67	3.64	613	0.00956938	27355	6.33	-0.35	7	0.45	N		1.11	40,10,06,04,20	04.05;04.05.01.04.01;40.03;04.05.01.04;20;10.05.01;20.03;10.05;06;06.10;10;04;10.01;10.01.01;04.05.01;40;20.05;	SUBCELLULAR LOCALISATION; CELLULAR COMMUNICATION/SIGNAL TRANSDUCTION MECHANISM; PROTEIN FATE (folding, modification, destination); TRANSCRIPTION; SYSTEMIC REGULATION OF / INTERACTION WITH ENVIRONMENT;	c.23,a.4	c.23.1;a.4.6;c.23.1;	Alpha and beta proteins (a/b),All alpha proteins	DNA/RNA-binding 3-helical bundle,Flavodoxin-like	0	Cytoplasmic	C	low	ompR-envZ	497	no	2.78746
GALF_ECOLI	P78083	UTP--glucose-1-phosphate uridylyltransferase (EC 2.7.7.9) (UDP-glucose pyrophosphorylase)	8	335	13	0.62	3.12	561	0.00897129	32830	5.84	-0.09	6	0.38	E			11,01	11.01;01;01.05;11;	CELL RESCUE, DEFENSE AND VIRULENCE; METABOLISM;	c.68	c.68.1;c.68.1;	Alpha and beta proteins (a/b)	Nucleotide-diphospho-sugar transferases	0	Unknown	C	low		498	no	2.74896
YGGX_ECOLI	P52065	UPF0269 protein yggX	6	281	8	0.75	4.62	704	0.0207337	10822	6.27	-0.89	2		?			99	99;	UNCLASSIFIED PROTEINS;					0	Cytoplasmic		low	mutY-yggX-mltC-nupG	499	no	2.84757
RSMC_ECOLI	P39406	Ribosomal RNA small subunit methyltransferase C (EC 2.1.1.52) (rRNA (guanine-N(2)-)-methyl	8	332	14	0.57	2.73	518	0.00598086	37495	6.43	-0.12	10		N			40,04	04.01;04;40.03;04.01.99;40;	SUBCELLULAR LOCALISATION; TRANSCRIPTION;	c.66	c.66.1;	Alpha and beta proteins (a/b)	S-adenosyl-L-methionine-dependent methyltransferases	0	Unknown		low		500	no	2.71433
NEMA_ECOLI	P77258	N-ethylmaleimide reductase (EC 1.-.-.-) (N-ethylmaleimide reducing enzyme)	8	317	18	0.44	1.78	405	0.00837321	39517	6.16	-0.31	7		N			67,63	63;63.21.07;67.15;63.21;63.21.05;67;	TRANSPORT FACILITATION; PROTEIN WITH BINDING FUNCTION OR COFACTOR REQUIREMENT (structural or catalytic);	c.1	c.1.4;	Alpha and beta proteins (a/b)	TIM beta/alpha-barrel	0	Unknown	C	low		501	no	2.60746
SDHM_ECOLI	P30744	L-serine dehydratase 2 (EC 4.3.1.17) (L-serine deaminase 2) (SDH 2) (L-SD2)	7	297	13	0.54	2.46	488	0.00546822	48754	5.64	0.05	13	0.48	N			1	01.01;01;01.01.10;01.01.10.05.01;01.01.10.05;	METABOLISM;					0	Unknown	IM	low	sdaCB	502	no	2.68842
LOLA_ECOLI	P61316	Outer-membrane lipoprotein carrier protein precursor (P20)	8	304	12	0.67	3.64	613	0.00478469	22498	6.79	-0.5	12	0.41	N			40,30,06	40.28;30;30.31;06.04;40;06;	SUBCELLULAR LOCALISATION; CONTROL OF CELLULAR ORGANIZATION; PROTEIN FATE (folding, modification, destination);					0	Periplasmic	P	low		503	no	2.78746
ENGA_ECOLI	P77254	GTP-binding protein engA (Double era-like domain protein)	7	283	25	0.28	0.905	273	0.00888585	55037	5.66	-0.33	13					63,03	03.03.04.05;63.19.05;03;63.19;63;03.03.04;03.03;	PROTEIN WITH BINDING FUNCTION OR COFACTOR REQUIREMENT (structural or catalytic); CELL CYCLE AND DNA PROCESSING;	c.37	c.37.1;	Alpha and beta proteins (a/b)	P-loop containing nucleotide triphosphate hydrolases	0	Cytoplasmic		low		504	no	2.43616
ENGB_ECOLI	P24253	Probable GTP-binding protein engB	8	301	11	0.73	4.34	679	0.0101675	23562	7.77	-0.45	3					99	99;	UNCLASSIFIED PROTEINS;					0	Unknown		low		505	no	2.83187
GLR2_ECOLI	P39811	Glutaredoxin 2 (Grx2)	7	276	12	0.58	2.83	530	0.00546822	24351	8.11	-0.26	6	0.31	N			67,01	01;01.02.01.13;01.02.01;01.02;67.15;67;	TRANSPORT FACILITATION; METABOLISM;	c.47,a.45	c.47.1;a.45.1;	Alpha and beta proteins (a/b),All alpha proteins	Glutathione S-transferases, C-terminal domain,Thioredoxin fold	0	Unknown		low		506	no	2.72428
PROB_ECOLI	P07005	Glutamate 5-kinase (EC 2.7.2.11) (Gamma-glutamyl kinase) (GK)	6	253	21	0.29	0.931	278	0.00797448	39058	6.52	0.01	9					63,01,40	01.01.01;01.01;01;01.01.01.01;63.19;63;01.01.01.01.02;63.11;40.03;01.01.01.01.02.01;40;63.19.03;	PROTEIN WITH BINDING FUNCTION OR COFACTOR REQUIREMENT (structural or catalytic); METABOLISM; SUBCELLULAR LOCALISATION;					0	Cytoplasmic		low	proBA	507	no	2.44404
CYDA_ECOLI	P11026	Cytochrome d ubiquinol oxidase subunit I (EC 1.10.3.-) (Cytochrome bd-I oxidase subunit I)	8	288	14	0.57	2.73	518	0.0101675	58206	6.8	0.4	8	0.49	E		1.17	67,40,02	02;67.15;40;40.30;02.13;02.11;67;	TRANSPORT FACILITATION; SUBCELLULAR LOCALISATION; ENERGY;					9	CytoplasmicMembrane		low	cydAB	508	no	2.71433
MTOX_ECOLI	P40874	N-methyl-L-tryptophan oxidase (EC 1.5.3.-) (MTOX)	6	239	19	0.32	1.07	301	0.00558214	40903	5.08	-0.23	10					1	01.01;01;01.01.10.05;01.01.99;	METABOLISM;	d.16,c.3	d.16.1;c.3.1;	Alpha and beta proteins (a/b),Alpha and beta proteins (a+b)	FAD-linked reductases, C-terminal domain,FAD/NAD(P)-binding domain	0	Cytoplasmic		low		509	no	2.47857
HSCB_ECOLI	P36540	Co-chaperone protein hscB (Hsc20)	7	262	7	1	9	1040	0.00683527	20139	4.92	-0.6	9					11,06	11.01;11;06;06.01;11.01.05;	CELL RESCUE, DEFENSE AND VIRULENCE; PROTEIN FATE (folding, modification, destination);	a.2,a.23	a.23.1;a.2.3;	All alpha proteins	Long alpha-hairpin,Open three-helical up-and-down bundle	0	Unknown	C	low	hscBA-fdx	510	no	3.01703
PYRI_ECOLI	P00478	Aspartate carbamoyltransferase regulatory chain	6	203	7	0.86	6.2	835	0.00478469	16990	7.37	-0.29	4					01,63,62	01;01.03;63;63.01;62.02;62;62.02.01;01.03.04;	METABOLISM; PROTEIN WITH BINDING FUNCTION OR COFACTOR REQUIREMENT (structural or catalytic); PROTEIN ACTIVITY REGULATION;	g.41,d.58	g.41.7;d.58.2;	Alpha and beta proteins (a+b),Small proteins	Ferredoxin-like,Rubredoxin-like	0	Cytoplasmic	IM	low	pyrBI	511	no	2.92169
RL34_ECOLI	P02437	50S ribosomal protein L34	7	227	1	7	10000000	3370000	0.0321258	5381	13.5	-1.11	3	0.73	?			63,05,40	05.01.01;63;05;05.04;40.03;63.01;05.01;40;	PROTEIN WITH BINDING FUNCTION OR COFACTOR REQUIREMENT (structural or catalytic); PROTEIN SYNTHESIS; SUBCELLULAR LOCALISATION;					0	Unknown		-	rpmH-rnpA	512	yes	6.52763
YBIS_ECOLI	P75789	Protein ybiS precursor	8	243	9	0.89	6.74	877	0.00478469	33326	6.37	-0.12	8		N			99	99;	UNCLASSIFIED PROTEINS;					1	Unknown	P	low		513	no	2.943
HPRT_ECOLI	P36766	Hypoxanthine phosphoribosyltransferase (EC 2.4.2.8) (HPRT)	8	240	8	1	9	1040	0.00777512	20116	4.91	-0.07	5					01,40	01;01.03;40.03;01.03.01;40;	METABOLISM; SUBCELLULAR LOCALISATION;	c.61	c.61.1;	Alpha and beta proteins (a/b)	PRTase-like	0	Cytoplasmic		low		514	no	3.01703
SECY_ECOLI	P03844	Preprotein translocase secY subunit	8	233	7	1.14	12.9	1280	0.00777512	48513	10.74	0.6	6		E			67,63,40,08,06	67.01;63;08.16;06.04;63.01;40;40.30;06;08;67;	TRANSPORT FACILITATION; PROTEIN WITH BINDING FUNCTION OR COFACTOR REQUIREMENT (structural or catalytic); SUBCELLULAR LOCALISATION; CELLULAR TRANSPORT AND TRANSPORT MECHANISMS; PROTEIN FATE (folding, modification, destination);					10	CytoplasmicMembrane		low	rplNXE-rpsNH-rplFR-rpsE-rpmD-rplO-prlA-rpmJ	515	no	3.10721
YDHD_ECOLI	P37010	Probable monothiol glutaredoxin ydhD	7	475	4	1.75	55.2	2980	0.0341763	12880	4.51	-0.27	5	0.61	E		1.49	4	04;04.05;04.05.01;04.05.01.04;	TRANSCRIPTION;	c.47	c.47.1;c.47.1;	Alpha and beta proteins (a/b)	Thioredoxin fold	0	Unknown	C	high		516	no	3.47422
ELBB_ECOLI	P26428	Enhancing lycopene biosynthesis protein 2 (Sigma cross-reacting protein 27A) (SCRP-27A)	7	379	8	0.88	6.5	859	0.012987	22983	4.48	0.27	7		X			63,40,04	63.03.01;63;04;04.05;40.03;04.05.01;63.03;04.05.01.04;40;	PROTEIN WITH BINDING FUNCTION OR COFACTOR REQUIREMENT (structural or catalytic); SUBCELLULAR LOCALISATION; TRANSCRIPTION;					0	Cytoplasmic	C	low		517	no	2.93399
GATD_ECOLI	P37190	Galactitol-1-phosphate 5-dehydrogenase (EC 1.1.1.251)	7	366	11	0.64	3.33	582	0.0287081	37391	6.35	0.14	7	0.27	E			1	01;01.05;01.05.01;01.05.01.01;	METABOLISM;	b.35,c.2	b.35.1;c.2.1;	Alpha and beta proteins (a/b),All beta proteins	NAD(P)-binding Rossmann-fold domains,GroES-like	0	Cytoplasmic		low	gatYZABCDR_2	518	no	2.76492
YDJA_ECOLI	P24250	Protein ydjA	7	365	8	0.88	6.5	859	0.01162	20060	6.77	-0.17	3	0.36	E			99	99;	UNCLASSIFIED PROTEINS;	d.90	d.90.1;	Alpha and beta proteins (a+b)	NADH oxidase/flavin reductase	0	Unknown	C	low	ydjA-selD-topB	519	no	2.93399
YFHQ_ECOLI	P77438	Hypothetical tRNA/rRNA methyltransferase yfhQ (EC 2.1.1.-)	7	356	8	0.88	6.5	859	0.0157211	27049	5.93	-0.13	5		N			01,04,02	04.03.03;01;01.03;01.04;04.01;04;04.03;02;01.03.01;01.05;01.04.99;04.01.04;	METABOLISM; TRANSCRIPTION; ENERGY;					0	Unknown	C	low		520	no	2.93399
IHFA_ECOLI	P06984	Integration host factor alpha-subunit (IHF-alpha)	7	349	6	1.17	13.7	1320	0.0717703	11355	10.15	-0.87	5		X			63,03,05,04	63.03.01;03.01.05.03;63;04.05;04.05.01.04.01;04.05.01.04;63.03;03.01;03;04;05;04.05.01;05.07;03.01.05;	PROTEIN WITH BINDING FUNCTION OR COFACTOR REQUIREMENT (structural or catalytic); CELL CYCLE AND DNA PROCESSING; PROTEIN SYNTHESIS; TRANSCRIPTION;	a.55	a.55.1;	All alpha proteins	IHF-like DNA-binding proteins	0	Cytoplasmic		low	pheST-himA	521	no	3.12057
YFGA_ECOLI	P27434	Putative HTH-type transcriptional regulator yfgA	7	343	9	0.78	4.99	737	0.00615174	36193	5.54	-0.39	10	0.34	N			40	40;40.30;	SUBCELLULAR LOCALISATION;					1	Unknown		low		522	no	2.86747
YEFG_ECOLI	P37749	Hypothetical protein yefG (GalF transferase)	7	335	15	0.47	1.93	424	0.00615174	37758	6.19	-0.2	9	0.19	N			1	01.06;01;01.05.01.03.02;01.05;01.05.01;01.06.01.03;01.05.01.03;	METABOLISM;					0	Cytoplasmic		low		523	no	2.62737
FADL_ECOLI	P10384	Long-chain fatty acid transport protein precursor (Outer membrane fadL protein) (Outer mem	6	312	13	0.46	1.89	420	0.00797448	48773	4.97	-0.3	20					67,01	01.06;01;67.13;01.06.13;67;	TRANSPORT FACILITATION; METABOLISM;					0	OuterMembrane	OM	low	fadL	524	no	2.62325
TRUD_ECOLI	Q57261	tRNA pseudouridine synthase D (EC 4.2.1.70) (Pseudouridylate synthase) (Uracil hydrolyase)	6	296	18	0.33	1.15	315	0.00877193	39093	6.53	-0.27	13					4	04.01;04;04.03;04.03.06;04.01.04;	TRANSCRIPTION;					0	Cytoplasmic		low		525	no	2.49831
AROE_ECOLI	P15770	Shikimate dehydrogenase (EC 1.1.1.25)	6	294	12	0.5	2.16	453	0.00637959	29415	5.39	0.09	7					01,63	01.01.01;01.01;01;63;63.21.07;01.01.01.11;63.21;	METABOLISM; PROTEIN WITH BINDING FUNCTION OR COFACTOR REQUIREMENT (structural or catalytic);					0	Cytoplasmic		low		526	no	2.6561
XGPT_ECOLI	P00501	Xanthine-guanine phosphoribosyltransferase (EC 2.4.2.22) (XGPRT)	6	294	5	1.2	14.8	1390	0.0318979	16972	5.67	-0.05	5	0.51	?			01,40,06	01.03.01.01;01;01.03;06.10;40.03;01.03.01;40;06;	METABOLISM; SUBCELLULAR LOCALISATION; PROTEIN FATE (folding, modification, destination);	c.61	c.61.1;	Alpha and beta proteins (a/b)	PRTase-like	0	Cytoplasmic		low		527	no	3.14301
MTNN_ECOLI	P24247	MTA/SAH nucleosidase (P46) (5'-methylthioadenosine nucleosidase) (EC 3.2.2.16) (S-adenosyl	6	289	8	0.75	4.62	704	0.0207337	24355	5	0.31	11					1	01;01.03;	METABOLISM;	c.56	c.56.2;	Alpha and beta proteins (a/b)	Phosphorylase/hydrolase-like	0	Unknown	C	low		528	no	2.84757
ALLR_ECOLI	P77734	Negative regulator of allantoin and glyoxylate utilization operons (Transcriptional regula	7	310	11	0.64	3.33	582	0.00615174	29271	6.06	0.07	6		N			01,63,04,02	63.03.01;01;01.03;63;01.02.01;04.05;01.02.01.09;63.03;04.05.01.04;02;02.22;01.02;01.05;01.05.04;01.03.13;04;04.05.01.04.03;04.05.01;	METABOLISM; PROTEIN WITH BINDING FUNCTION OR COFACTOR REQUIREMENT (structural or catalytic); TRANSCRIPTION; ENERGY;	d.110	d.110.2;	Alpha and beta proteins (a+b)	Profilin-like	0	Cytoplasmic		low		529	no	2.76492
BIOB_ECOLI	P12996	Biotin synthase (EC 2.8.1.6) (Biotin synthetase)	6	289	15	0.4	1.51	368	0.00478469	38649	5.23	-0.38	7	0.34	N			01,40	01;40.03;01.07;01.07.01;40;	METABOLISM; SUBCELLULAR LOCALISATION;					0	Unknown	P	low	bioBFCD	530	no	2.56585
YHBZ_ECOLI	P42641	Hypothetical GTP-binding protein yhbZ	7	309	13	0.54	2.46	488	0.012987	43287	4.58	-0.45	8	0.5	E			63,03	63.03.01;63.19.05;03;63.19;63;03.03;63.03;03.01.03;03.03.01;03.01;	PROTEIN WITH BINDING FUNCTION OR COFACTOR REQUIREMENT (structural or catalytic); CELL CYCLE AND DNA PROCESSING;					0	Cytoplasmic		low		531	no	2.68842
CSPG_ECOLI	Q47130	Cold shock-like protein cspG (CPS-G)	6	284	5	1.2	14.8	1390	0.0279107	7782	5.8	-0.36	2	0.42	N			11	11.01;11.01.06;11;	CELL RESCUE, DEFENSE AND VIRULENCE;	b.40	b.40.4;	All beta proteins	OB-fold	0	Cytoplasmic		low		532	no	3.14301
KGUA_ECOLI	P60546	Guanylate kinase (EC 2.7.4.8) (GMP kinase)	6	280	7	0.86	6.2	835	0.0167464	23594	6.52	-0.43	8					01,40	01;01.03;01.04;40.03;01.03.01;40;01.04.99;	METABOLISM; SUBCELLULAR LOCALISATION;	c.37	c.37.1;	Alpha and beta proteins (a/b)	P-loop containing nucleotide triphosphate hydrolases	0	Cytoplasmic		low		533	no	2.92169
BTUB_ECOLI	P06129	Vitamin B12 receptor precursor	7	303	30	0.23	0.711	238	0.00683527	68408	5.17	-0.53	21					01,63,40,10	01;63.02;63;10;40.31;63.21.09;01.07;10.05;40;01.07.10;	METABOLISM; PROTEIN WITH BINDING FUNCTION OR COFACTOR REQUIREMENT (structural or catalytic); SUBCELLULAR LOCALISATION; CELLULAR COMMUNICATION/SIGNAL TRANSDUCTION MECHANISM;	f.4	f.4.3;	Membrane and cell surface proteins and peptides	Transmembrane beta-barrels	0	OuterMembrane	C	low		534	no	2.37658
PDXJ_ECOLI	P24223	Pyridoxal phosphate biosynthetic protein pdxJ (PNP synthase)	7	298	9	0.78	4.99	737	0.0102529	26254	5.85	-0.1	6					01,40	01;40.03;01.07;01.07.01;40;	METABOLISM; SUBCELLULAR LOCALISATION;	c.1	c.1.24;	Alpha and beta proteins (a/b)	TIM beta/alpha-barrel	0	Cytoplasmic		low		535	no	2.86747
YCAO_ECOLI	P75838	Hypothetical UPF0142 protein ycaO	7	296	16	0.44	1.74	399	0.012987	65653	4.21	-0.2	15		N			99	99;	UNCLASSIFIED PROTEINS;					0	Cytoplasmic		low		536	no	2.60097
GSP_ECOLI	P43675	Bifunctional glutathionylspermidine synthetase/amidase [Includes: Glutathionylspermidine s	6	269	31	0.19	0.562	207	0.00717703	70533	5.03	-0.34	20	0.43	N			01,63	63.99;01;63.19;63.02;01.04;63;63.19.03;	METABOLISM; PROTEIN WITH BINDING FUNCTION OR COFACTOR REQUIREMENT (structural or catalytic);					1	Cytoplasmic		low		537	no	2.31597
MOG_ECOLI	P28694	Molybdopterin biosynthesis mog protein	7	291	7	1	9	1040	0.0102529	21223	4.77	-0.01	4	0.37	E			01,13	13.01;01;13.01.01;13;01.07;01.07.01;13.01.01.01;	METABOLISM; REGULATION OF / INTERACTION WITH CELLULAR ENVIRONMENT;	c.57	c.57.1;	Alpha and beta proteins (a/b)	Molybdenum cofactor biosynthesis proteins	0	Cytoplasmic		low		538	no	3.01703
YCDO_ECOLI	P75902	Protein ycdO	7	290	20	0.35	1.24	328	0.0109364	41139	4.81	-0.31	17		N			40,20	40.28;20;40;	SUBCELLULAR LOCALISATION; SYSTEMIC REGULATION OF / INTERACTION WITH ENVIRONMENT;					0	Unknown	P	low		539	no	2.51587
NAGB_ECOLI	P09375	Glucosamine-6-phosphate deaminase (EC 3.5.99.6) (Glucosamine-6-phosphate isomerase) (GNPDA	6	258	10	0.6	2.98	546	0.00478469	29775	6.9	-0.18	10	0.5	N			1	01;01.05;01.05.01;01.05.01.01;	METABOLISM;	c.35	c.35.1;	Alpha and beta proteins (a/b)	Phosphosugar isomerase	0	Cytoplasmic		low	nagBACD	540	no	2.73719
YEGQ_ECOLI	P76403	Putative protease yegQ (EC 3.4.-.-)	7	283	21	0.33	1.15	315	0.0075188	51194	6.14	-0.41	17		N			6	06.07;06.13;06;06.07.11;	PROTEIN FATE (folding, modification, destination);					0	Unknown		low		541	no	2.49831
RFAE_ECOLI	P76658	ADP-heptose synthase (EC 2.7.-.-)	6	255	25	0.24	0.738	243	0.00637959	51052	5.17	0	15					63,01	01;63.19;01.04;63;63.13;01.05.01.03.02;01.05;01.05.01;01.05.01.03;	PROTEIN WITH BINDING FUNCTION OR COFACTOR REQUIREMENT (structural or catalytic); METABOLISM;	c.26	c.26.1;c.26.1;	Alpha and beta proteins (a/b)	Adenine nucleotide alpha hydrolase-like	0	Cytoplasmic	C	low		542	no	2.38561
HDHA_ECOLI	P25529	7-alpha-hydroxysteroid dehydrogenase (EC 1.1.1.159) (7-alpha-HSDH)	7	279	12	0.58	2.83	530	0.00820232	26780	5.13	0.14	10	0.34	N			67,01,63	01.06.01.07;01.06;01.06.04;01;63;63.21.07;01.06.01.07.11;67.15;63.21;01.06.01;67;	TRANSPORT FACILITATION; METABOLISM; PROTEIN WITH BINDING FUNCTION OR COFACTOR REQUIREMENT (structural or catalytic);	c.2	c.2.1;	Alpha and beta proteins (a/b)	NAD(P)-binding Rossmann-fold domains	0	Cytoplasmic	C	low		543	no	2.72428
ACO1_ECOLI	P25516	Aconitate hydratase 1 (EC 4.2.1.3) (Citrate hydro-lyase 1) (Aconitase 1)	6	255	33	0.18	0.52	198	0.0103668	97517	5.73	-0.24	29	0.32	N			01,63,02	63.99;01;63.17;02.10;63;02;63.17.09;01.05;01.05.01;01.05.01.01;01.05.01.03;	METABOLISM; PROTEIN WITH BINDING FUNCTION OR COFACTOR REQUIREMENT (structural or catalytic); ENERGY;	c.83,c.8	c.8.2;c.83.1;	Alpha and beta proteins (a/b)	The "swivelling" beta/beta/alpha domain,Aconitase iron-sulfur domain	0	Cytoplasmic		low	acnA	544	no	2.29667
AMPP_ECOLI	P15034	Xaa-Pro aminopeptidase (EC 3.4.11.9) (X-Pro aminopeptidase) (Aminopeptidase P II) (APP-II)	7	273	17	0.41	1.58	378	0.00478469	49685	5.18	-0.31	13	0.42	N			63,40,06	63.17;63.02;06.10;63;40.03;63.01;63.17.09;40;06;	PROTEIN WITH BINDING FUNCTION OR COFACTOR REQUIREMENT (structural or catalytic); SUBCELLULAR LOCALISATION; PROTEIN FATE (folding, modification, destination);	d.127,c.55	d.127.1;c.55.2;	Alpha and beta proteins (a/b),Alpha and beta proteins (a+b)	Ribonuclease H-like motif,Creatinase/aminopeptidase	0	Cytoplasmic		low		545	no	2.57749
F16P_ECOLI	P09200	Fructose-1,6-bisphosphatase (EC 3.1.3.11) (D-fructose-1,6-bisphosphate 1-phosphohydrolase)	7	270	14	0.5	2.16	453	0.00820232	36835	5.89	-0.22	7	0.47	N			01,02	01;02.01;02;01.05;01.05.01;	METABOLISM; ENERGY;	e.7	e.7.1;	Multi-domain proteins (alpha and beta)	Sugar phosphatases	0	Cytoplasmic	C	low		546	no	2.6561
NADB_ECOLI	P10902	L-aspartate oxidase (EC 1.4.3.16) (LASPO) (Quinolinate synthetase B)	7	270	26	0.27	0.859	265	0.00615174	60339	6.32	-0.23	15					01,63,40	01.01;01;01.01.10.03.01;63;01.01.10;40.03;01.07;01.01.10.03;01.07.01;40;63.21;63.21.05;	METABOLISM; PROTEIN WITH BINDING FUNCTION OR COFACTOR REQUIREMENT (structural or catalytic); SUBCELLULAR LOCALISATION;	a.7,c.3,d.168	a.7.3;c.3.1;d.168.1;	Alpha and beta proteins (a/b),Alpha and beta proteins (a+b),All alpha proteins	Spectrin repeat-like,FAD/NAD(P)-binding domain,Succinate dehydrogenase/fumarate reductase catalytic domain	0	Unknown (This protein may have multiple localization sites.)		low	nadB	547	no	2.42325
NANA_ECOLI	P06995	N-acetylneuraminate lyase (EC 4.1.3.3) (N-acetylneuraminic acid aldolase) (N-acetylneurami	7	270	11	0.64	3.33	582	0.00956938	32463	5.75	-0.04	7					01,40	01;40.03;01.05.01.01.04;01.05;40;01.05.01;01.05.01.01;	METABOLISM; SUBCELLULAR LOCALISATION;	c.1	c.1.10;	Alpha and beta proteins (a/b)	TIM beta/alpha-barrel	0	Unknown		low	nanA	548	no	2.76492
KHSE_ECOLI	P00547	Homoserine kinase (EC 2.7.1.39) (HK)	7	267	9	0.78	4.99	737	0.0075188	33625	5.48	0.02	6					63,01,40	01.01.01;01.01;01;63.19;63;01.01.01.07.03;40.03;01.01.01.07;40;63.19.03;	PROTEIN WITH BINDING FUNCTION OR COFACTOR REQUIREMENT (structural or catalytic); METABOLISM; SUBCELLULAR LOCALISATION;	d.14,d.58	d.14.1;d.58.26;	Alpha and beta proteins (a+b)	Ribosomal protein S5 domain 2-like,Ferredoxin-like	0	Cytoplasmic	C	low	thrLABC	549	no	2.86747
IBPB_ECOLI	P29210	16 kDa heat shock protein B	7	266	8	0.88	6.5	859	0.0362269	16094	5.07	-0.5	7		N			11,63,06	11.01.01;11.01;06.10;63;63.01;11;06;06.01;11.01.05;	CELL RESCUE, DEFENSE AND VIRULENCE; PROTEIN WITH BINDING FUNCTION OR COFACTOR REQUIREMENT (structural or catalytic); PROTEIN FATE (folding, modification, destination);					0	Unknown		low	ibpAB	550	no	2.93399
DP3B_ECOLI	P00583	DNA polymerase III, beta chain (EC 2.7.7.7)	6	245	12	0.5	2.16	453	0.00797448	40588	5.15	-0.13	16					03,40	03;03.01.03;40.37;40;03.01;	CELL CYCLE AND DNA PROCESSING; SUBCELLULAR LOCALISATION;	d.131	d.131.1;	Alpha and beta proteins (a+b)	DNA clamp	0	Cytoplasmic		low	dnaAN-recF	551	no	2.6561
CYSB_ECOLI	P06613	HTH-type transcriptional regulator cysB (Cys regulon transcriptional activator)	6	244	16	0.38	1.37	348	0.00558214	36152	7.46	-0.08	9	0.27	N			01,63,40,06,04	01.01.01;01;63;01.01.01.11;04.05;40.03;04.05.01.04.01;04.05.01.04;01.02.04;01.02;06;01.01;06.10;01.02.04.03;04;04.05.01.04.03;04.05.01;63.01;01.01.01.11.03;40;	METABOLISM; PROTEIN WITH BINDING FUNCTION OR COFACTOR REQUIREMENT (structural or catalytic); SUBCELLULAR LOCALISATION; PROTEIN FATE (folding, modification, destination); TRANSCRIPTION;	c.94	c.94.1;	Alpha and beta proteins (a/b)	Periplasmic binding protein-like II	0	Cytoplasmic		low	cysB	552	no	2.54158
GSH1_ECOLI	P0A6W9	Glutamate--cysteine ligase (EC 6.3.2.2) (Gamma-glutamylcysteine synthetase) (Gamma-ECS) (G	5	209	19	0.26	0.833	260	0.00669856	58256	5.15	-0.31	15					63,01	01.01;01;63.19;63;01.01.99;01.20.21;63.19.03;01.20;01.20.29;	PROTEIN WITH BINDING FUNCTION OR COFACTOR REQUIREMENT (structural or catalytic); METABOLISM;					0	Cytoplasmic		low		553	no	2.41497
YLIG_ECOLI	P75802	Hypothetical UPF0004 protein yliG	6	237	18	0.33	1.15	315	0.00956938	49583	5.26	-0.28	14		E			99	99;	UNCLASSIFIED PROTEINS;					0	Cytoplasmic		low		554	no	2.49831
TREC_ECOLI	P28904	Trehalose-6-phosphate hydrolase (EC 3.2.1.93) (Alpha,alpha-phosphotrehalase)	6	235	20	0.3	0.995	289	0.0135566	63839	5.71	-0.56	22	0.32	N			11,01	11.01;01;01.05;11;01.05.01;01.05.01.01;11.01.03;01.05.01.01.01;	CELL RESCUE, DEFENSE AND VIRULENCE; METABOLISM;	c.1,b.71	b.71.1;c.1.8;	Alpha and beta proteins (a/b),All beta proteins	TIM beta/alpha-barrel,alpha-Amylases, C-terminal beta-sheet domain	0	Cytoplasmic		low	treBC	555	no	2.4609
CSRA_ECOLI	P31803	Carbon storage regulator	7	245	2	3.5	3160	31200	0.012987	6857	9.32	-0.26	3	0.42	X			01,63,30,02,14	01;63;30;02;63.03;14.01.05;01.05;01.05.01;14;01.05.04;14.01;30.34;63.03.03;02.19;	METABOLISM; PROTEIN WITH BINDING FUNCTION OR COFACTOR REQUIREMENT (structural or catalytic); CONTROL OF CELLULAR ORGANIZATION; ENERGY; CELL FATE;					0	Unknown		high		556	no	4.49415
HFLC_ECOLI	P25661	HflC protein (EC 3.4.-.-)	7	245	14	0.5	2.16	453	0.00683527	37651	6.63	-0.36	12	0.52	N		1.32	99,40	40.28;99;40;40.30;	UNCLASSIFIED PROTEINS; SUBCELLULAR LOCALISATION;					1	Unknown	IM	low	yjeFE-amiB-mutL-miaA-hfq-hflXKC	557	no	2.6561
GCH1_ECOLI	P27511	GTP cyclohydrolase I (EC 3.5.4.16) (GTP-CH-I)	7	236	9	0.78	4.99	737	0.00683527	24701	7.35	-0.13	8					1	01.03.01.01;01;01.03;01.03.01;01.07;01.07.01;	METABOLISM;	d.96	d.96.1;	Alpha and beta proteins (a+b)	T-fold	0	Unknown		low		558	no	2.86747
LEUD_ECOLI	P30126	3-isopropylmalate dehydratase small subunit (EC 4.2.1.33) (Isopropylmalate isomerase) (Alp	7	234	10	0.7	4.01	649	0.00478469	22357	5.1	-0.19	6					01,06	01.01.01;01.01;01;06.10;06;01.01.01.15.03;01.01.01.15;	METABOLISM; PROTEIN FATE (folding, modification, destination);	c.8	c.8.2;	Alpha and beta proteins (a/b)	The "swivelling" beta/beta/alpha domain	0	Unknown	C	low	leuLABCD	559	no	2.81224
TYSY_ECOLI	P00470	Thymidylate synthase (EC 2.1.1.45) (TS) (TSase)	6	213	12	0.5	2.16	453	0.0111643	30481	5.95	-0.38	10					01,63,03,40,06	01;01.03;63;01.04;01.03.07.03;40.03;63.03;03.01.03;06;03.01;03;06.10;01.03.07;63.03.03;63.01;01.07;40;01.03.04;	METABOLISM; PROTEIN WITH BINDING FUNCTION OR COFACTOR REQUIREMENT (structural or catalytic); CELL CYCLE AND DNA PROCESSING; SUBCELLULAR LOCALISATION; PROTEIN FATE (folding, modification, destination);	d.117	d.117.1;	Alpha and beta proteins (a+b)	Thymidylate synthase/dCMP hydroxymethylase	0	Cytoplasmic		low	lgt-thyA	560	no	2.6561
YBIB_ECOLI	P30177	Hypothetical protein ybiB	7	232	17	0.41	1.58	378	0.00478469	35050	6.84	-0.17	13	0.34	N			1	01.01.01;01.01;01;01.01.01.11;01.01.01.11.13;	METABOLISM;					0	Cytoplasmic		low		561	no	2.57749
MURC_ECOLI	P17952	UDP-N-acetylmuramate--L-alanine ligase (EC 6.3.2.8) (UDP-N-acetylmuramoyl-L-alanine synthe	5	179	19	0.26	0.833	260	0.00861244	53627	5.73	-0.16	14					63,01,40,30	01;63.19;30.01;63;30;40.03;40;63.19.03;01.20;01.20.36;	PROTEIN WITH BINDING FUNCTION OR COFACTOR REQUIREMENT (structural or catalytic); METABOLISM; SUBCELLULAR LOCALISATION; CONTROL OF CELLULAR ORGANIZATION;	c.72	c.72.2;	Alpha and beta proteins (a/b)	Ribokinase-like	0	Cytoplasmic		low	mraZW-ftsLI-murEF-mraY-murD-ftsW-murGC-ddlB-ftsQAZ	562	no	2.41497
DP3A_ECOLI	P10443	DNA polymerase III alpha subunit (EC 2.7.7.7)	6	189	58	0.1	0.269	135	0.00478469	129906	5.04	-0.24	32	0.38	E			63,03,40,06	03;63.19;06.10;63;40.03;03.01.03;40;03.01;06;	PROTEIN WITH BINDING FUNCTION OR COFACTOR REQUIREMENT (structural or catalytic); CELL CYCLE AND DNA PROCESSING; SUBCELLULAR LOCALISATION; PROTEIN FATE (folding, modification, destination);					0	Cytoplasmic		low		563	no	2.13033
YIAD_ECOLI	P37665	Hypothetical lipoprotein yiaD precursor	6	369	7	0.86	6.2	835	0.00877193	22198	10.63	-0.07	8	0.5	N			67,40	67.01;40.27.03;40;40.30;40.27;67.01.07;67;	TRANSPORT FACILITATION; SUBCELLULAR LOCALISATION;					3	OuterMembrane		low		564	no	2.92169
YAJG_ECOLI	P36671	Hypothetical lipoprotein yajG precursor	6	365	4	1.5	30.6	2110	0.0183413	20951	9.17	-0.09	7	0.45	N			99	99;	UNCLASSIFIED PROTEINS;					0	Unknown		high		565	no	3.32428
YEEN_ECOLI	P76351	Hypothetical UPF0082 protein yeeN	6	344	8	0.75	4.62	704	0.0103668	25868	4.54	-0.26	6					99	99;	UNCLASSIFIED PROTEINS;	e.39	e.39.1;	Multi-domain proteins (alpha and beta)	YebC-like	0	Cytoplasmic		low		566	no	2.84757
YCFF_ECOLI	P36950	HIT-like protein ycfF	6	333	4	1.5	30.6	2110	0.015949	13242	6.15	-0.06	3	0.36	N			63,62	62.02.01.02;63.17;62.02.01.02.05;63;63.17.09;62.02;62;62.02.01;	PROTEIN WITH BINDING FUNCTION OR COFACTOR REQUIREMENT (structural or catalytic); PROTEIN ACTIVITY REGULATION;	d.13	d.13.1;	Alpha and beta proteins (a+b)	HIT-like	0	Cytoplasmic		high		567	no	3.32428
PUR6_ECOLI	P09028	Phosphoribosylaminoimidazole carboxylase catalytic subunit (EC 4.1.1.21) (AIR carboxylase)	5	306	3	1.67	45.4	2660	0.0200957	17650	6.52	0.08	2	0.44	N			1	01;01.03;01.03.01.03;01.03.01;01.05;01.05.01.05;01.05.01;	METABOLISM;	c.23	c.23.8;	Alpha and beta proteins (a/b)	Flavodoxin-like	0	Unknown	C	high	purEK	568	no	3.42488
ATPE_ECOLI	P00832	ATP synthase epsilon chain (EC 3.6.3.14) (ATP synthase F1 sector epsilon subunit)	6	325	3	2	99	4180	0.00717703	14938	5.6	-0.11	7					67,40,13,02	13.01;13.01.01;67.04;02;02.45;67.15;40.30;02.11;13.01.01.03;67.50;67.04.01;67.50.22;13;67.04.01.02;02.45.15;40;02.13;67;	TRANSPORT FACILITATION; SUBCELLULAR LOCALISATION; REGULATION OF / INTERACTION WITH CELLULAR ENVIRONMENT; ENERGY;	a.2,b.93	b.93.1;a.2.10;	All beta proteins,All alpha proteins	Long alpha-hairpin,Epsilon subunit of F1F0-ATP synthase N-terminal domain	0	Cytoplasmic	IM	high	atpIBEFHAGDC	569	no	3.62118
K6P2_ECOLI	P06999	6-phosphofructokinase isozyme 2 (EC 2.7.1.11) (Phosphofructokinase-2)	6	325	16	0.38	1.37	348	0.00717703	32457	5.15	0.01	11	0.31	N			01,40,02	01.05.01.03.01;01;02.01;40.03;02;01.05;01.20.01.01;40;01.05.01;01.20.01;01.20;01.05.01.03;	METABOLISM; SUBCELLULAR LOCALISATION; ENERGY;					0	Cytoplasmic		low		570	no	2.54158
KITH_ECOLI	P23331	Thymidine kinase (EC 2.7.1.21)	6	324	9	0.67	3.64	613	0.00637959	23458	6.35	-0.32	4					63,01	01;01.03;63.19;01.04;63;63.19.99;01.03.04.03;63.19.03;01.03.04;	PROTEIN WITH BINDING FUNCTION OR COFACTOR REQUIREMENT (structural or catalytic); METABOLISM;					0	Unknown		low		571	no	2.78746
DDLB_ECOLI	P07862	D-alanine--D-alanine ligase B (EC 6.3.2.4) (D-alanylalanine synthetase B) (D-Ala-D-Ala lig	6	320	14	0.43	1.68	392	0.00637959	32710	4.58	0.07	12					63,01,40,30	01;63.19;30.01;63;30;40.03;40;63.19.03;01.20;01.20.36;	PROTEIN WITH BINDING FUNCTION OR COFACTOR REQUIREMENT (structural or catalytic); METABOLISM; SUBCELLULAR LOCALISATION; CONTROL OF CELLULAR ORGANIZATION;	d.142,c.30	c.30.1;d.142.1;	Alpha and beta proteins (a/b),Alpha and beta proteins (a+b)	ATP-grasp,Biotin carboxylase N-terminal domain-like	0	Cytoplasmic		low	mraZW-ftsLI-murEF-mraY-murD-ftsW-murGC-ddlB-ftsQAZ	572	no	2.59329
RBFA_ECOLI	P09170	Ribosome-binding factor A (P15B protein)	6	309	8	0.75	4.62	704	0.0502392	15024	6.05	-0.42	3				1.2	11,63,40,05,04	11.01.06;63;04.01;40.03;63.03;05.01.99;05.01;11.01;04;05;63.03.03;63.01;11;40;04.01.04;	CELL RESCUE, DEFENSE AND VIRULENCE; PROTEIN WITH BINDING FUNCTION OR COFACTOR REQUIREMENT (structural or catalytic); SUBCELLULAR LOCALISATION; PROTEIN SYNTHESIS; TRANSCRIPTION;					0	Cytoplasmic		low	metY-yhbC-nusA-infB-rbfA-truB-rpsO-pnp	573	no	2.84757
OPGD_ECOLI	P40120	Glucans biosynthesis protein D precursor	6	307	27	0.22	0.668	229	0.00478469	62759	6.26	-0.43	23					01,40,20	01.05.01.03.01;01;40.28;20;01.05;40;01.05.01;20.05;01.05.01.03;	METABOLISM; SUBCELLULAR LOCALISATION; SYSTEMIC REGULATION OF / INTERACTION WITH ENVIRONMENT;					0	Periplasmic		low		574	no	2.35984
FOLX_ECOLI	P80449	D-erythro-7,8-dihydroneopterin triphosphate epimerase (EC 5.-.-.-) (Dihydroneopterin triph	6	306	8	0.75	4.62	704	0.0271132	13952	7.09	-0.45	4		N			1	01;01.07;01.07.01;	METABOLISM;	d.96	d.96.1;	Alpha and beta proteins (a+b)	T-fold	0	Cytoplasmic		low		575	no	2.84757
MIPA_ECOLI	P77486	MltA-interacting protein precursor	5	281	10	0.5	2.16	453	0.0076555	27832	5.66	-0.4	7		N			40,30,06,14	14.01;30.34;06.10;30.01;30;14.01.01;30.34.99;30.34.07;40;40.30;06;14;	SUBCELLULAR LOCALISATION; CONTROL OF CELLULAR ORGANIZATION; PROTEIN FATE (folding, modification, destination); CELL FATE;					0	OuterMembrane	OM	low		576	no	2.6561
YCED_ECOLI	P14189	Hypothetical protein yceD (G30K)	6	296	6	1	9	1040	0.0135566	19316	4.27	-0.19	7	0.36	N			99	99;	UNCLASSIFIED PROTEINS;					0	Cytoplasmic	C	low	g30K-rpmF	577	no	3.01703
KSGA_ECOLI	P06992	Dimethyladenosine transferase (EC 2.1.1.-) (S-adenosylmethionine-6-N', N'-adenosyl(rRNA) d	6	295	10	0.6	2.98	546	0.0119617	30421	8.16	-0.1	6					01,04	01;01.03;04.01;01.03.01.03;04;01.03.01;04.01.04;	METABOLISM; TRANSCRIPTION;	c.66	c.66.1;	Alpha and beta proteins (a/b)	S-adenosyl-L-methionine-dependent methyltransferases	0	Unknown		low	surA-pdxA-ksgA-apaGH	578	no	2.73719
RBSK_ECOLI	P05054	Ribokinase (EC 2.7.1.15)	6	295	13	0.46	1.89	420	0.00797448	32292	4.84	0.05	8	0.35	N			63,01,40,02	01.01.01;01;63.19;01.03;02.07;63;01.04;63.13;01.01.01.11;40.03;02;01.05;63.19.03;01.01.01.11.13;01.01;01.01.01.11.15;63.01;40;	PROTEIN WITH BINDING FUNCTION OR COFACTOR REQUIREMENT (structural or catalytic); METABOLISM; SUBCELLULAR LOCALISATION; ENERGY;	c.72	c.72.1;	Alpha and beta proteins (a/b)	Ribokinase-like	0	Cytoplasmic	C	low	rbsDACBK	579	no	2.62325
YCBY_ECOLI	P75864	Hypothetical UPF0020/UPF0064 protein ycbY	6	291	34	0.18	0.501	194	0.00637959	78855	9.33	-0.36	26		N			99	99;	UNCLASSIFIED PROTEINS;					0	Unknown	P	low	ycbY-uup	580	no	2.2878
SPEE_ECOLI	P09158	Spermidine synthase (EC 2.5.1.16) (Putrescine aminopropyltransferase) (SPDSY)	6	290	7	0.86	6.2	835	0.00717703	32191	5.49	-0.18	5					1	01;01.20.17;01.20.17.03;01.20;	METABOLISM;	c.66	c.66.1;	Alpha and beta proteins (a/b)	S-adenosyl-L-methionine-dependent methyltransferases	0	Unknown	C	low	speED	581	no	2.92169
FLAV_ECOLI	P61949	Flavodoxin 1	6	284	7	0.86	6.2	835	0.00956938	19607	4.05	-0.3	6				1.24	11,67,63	11.01.01;11.01;63;11;67.15;63.21;63.21.05;67;	CELL RESCUE, DEFENSE AND VIRULENCE; TRANSPORT FACILITATION; PROTEIN WITH BINDING FUNCTION OR COFACTOR REQUIREMENT (structural or catalytic);	c.23	c.23.5;c.23.5;	Alpha and beta proteins (a/b)	Flavodoxin-like	0	Cytoplasmic	C	low	fldA-fur	582	no	2.92169
YAEH_ECOLI	P62768	Hypothetical UPF0325 protein yaeH	6	282	7	0.86	6.2	835	0.0103668	15097	7.31	-0.81	5	0.38	N			99	99;	UNCLASSIFIED PROTEINS;					0	Cytoplasmic	IM	low		583	no	2.92169
USHA_ECOLI	P07024	Protein ushA precursor [Includes: UDP-sugar hydrolase (EC 3.6.1.45) (UDP-sugar diphosphata	6	280	20	0.3	0.995	289	0.00558214	60825	5.49	-0.41	23	0.38	N			01,40	01.03.01.01;01;01.03;40.28;01.03.01;40;	METABOLISM; SUBCELLULAR LOCALISATION;	d.159,d.114	d.159.1;d.114.1;	Alpha and beta proteins (a+b)	5'-nucleotidase (syn. UDP-sugar hydrolase), C-terminal domain,Metallo-dependent phosphatases	0	Periplasmic	P	low		584	no	2.4609
OSMC_ECOLI	P23929	Osmotically inducible protein C	6	276	6	1	9	1040	0.00478469	14958	5.71	-0.14	6	0.33	N			11	11.01;11;11.01.03;	CELL RESCUE, DEFENSE AND VIRULENCE;					0	Unknown	C	low	osmC	585	no	3.01703
YCAR_ECOLI	P75844	Protein ycaR	6	274	5	1.2	14.8	1390	0.00717703	6856	4.75	-0.13	1		?			99	99;	UNCLASSIFIED PROTEINS;					0	Cytoplasmic		low		586	no	3.14301
TDH_ECOLI	P07913	L-threonine 3-dehydrogenase (EC 1.1.1.103)	6	269	11	0.55	2.51	494	0.00956938	37240	6.35	0.05	8					01,63,40	01;63;63.17;63.21.07;01.01.10;40.03;01.01.10.03;63.17.09;01.01;63.17.07;40;63.21;01.01.10.03.03;	METABOLISM; PROTEIN WITH BINDING FUNCTION OR COFACTOR REQUIREMENT (structural or catalytic); SUBCELLULAR LOCALISATION;	b.35,c.2	b.35.1;c.2.1;	Alpha and beta proteins (a/b),All beta proteins	NAD(P)-binding Rossmann-fold domains,GroES-like	0	Cytoplasmic		low	kbl-tdh	587	no	2.69373
TKRA_ECOLI	P37666	2-ketogluconate reductase (EC 1.1.1.215) (2KR) (2-ketoaldonate reductase)	6	267	11	0.55	2.51	494	0.00717703	35397	5.72	0.01	11					01,63,40	01.05.01.03.01;01;63;63.21.07;40.03;01.05;40;63.21;01.05.01;01.05.01.01;01.05.01.01.01;01.05.01.03;	METABOLISM; PROTEIN WITH BINDING FUNCTION OR COFACTOR REQUIREMENT (structural or catalytic); SUBCELLULAR LOCALISATION;	c.23,c.2	c.23.12;c.2.1;	Alpha and beta proteins (a/b)	NAD(P)-binding Rossmann-fold domains,Flavodoxin-like	0	Cytoplasmic	C	low		588	no	2.69373
PROC_ECOLI	P00373	Pyrroline-5-carboxylate reductase (EC 1.5.1.2) (P5CR) (P5C reductase)	6	266	8	0.75	4.62	704	0.0103668	28146	5.77	0.32	6	0.38	E			1	01.01.01;01.01;01;01.01.01.01;01.01.01.01.02;01.01.01.01.02.01;	METABOLISM;					0	Unknown	C	low		589	no	2.84757
RBSD_ECOLI	P04982	High affinity ribose transport protein rbsD	4	211	7	0.57	2.73	518	0.0251196	15294	6.39	-0.1	4	0.31	N			67,01,08,40	01;67.07.99;01.05.07;08.19;01.05;40;40.30;08;67;67.07;	TRANSPORT FACILITATION; METABOLISM; CELLULAR TRANSPORT AND TRANSPORT MECHANISMS; SUBCELLULAR LOCALISATION;					0	Cytoplasmic		low	rbsDACBK	590	no	2.71433
RNPH_ECOLI	P03842	Ribonuclease PH (EC 2.7.7.56) (RNase PH) (tRNA nucleotidyltransferase)	6	258	7	0.86	6.2	835	0.0247209	25353	5.51	-0.08	14					01,40,04	04.03.03;01;01.03;04;01.03.99;04.03;40.03;40;	METABOLISM; SUBCELLULAR LOCALISATION; TRANSCRIPTION;					0	Unknown		low	rph-pyrE	591	no	2.92169
YFEX_ECOLI	P76536	Hypothetical protein yfeX	6	257	15	0.4	1.51	368	0.00717703	33053	5.33	-0.32	8		N			99	99;	UNCLASSIFIED PROTEINS;					0	Cytoplasmic		low		592	no	2.56585
DHSB_ECOLI	P07014	Succinate dehydrogenase iron-sulfur protein (EC 1.3.99.1)	6	255	15	0.4	1.51	368	0.0127592	26771	6.68	-0.3	5	0.33	N			63,40,06,02	63.17;06.10;02.10;63;40.03;02;63.17.09;40;02.13;06;	PROTEIN WITH BINDING FUNCTION OR COFACTOR REQUIREMENT (structural or catalytic); SUBCELLULAR LOCALISATION; PROTEIN FATE (folding, modification, destination); ENERGY;	a.1,d.15	a.1.2;d.15.4;	Alpha and beta proteins (a+b),All alpha proteins	beta-Grasp (ubiquitin-like),Globin-like	0	Unknown	IM	low	sdhCDAB-b0725-sucABCD	593	no	2.56585
GLPD_ECOLI	P13035	Aerobic glycerol-3-phosphate dehydrogenase (EC 1.1.99.5)	6	255	28	0.21	0.638	223	0.00637959	56752	7.47	-0.38	11	0.39	N			67,01,63,40,02	01;63;40.03;02;67.15;01.05;01.05.01;63.21.05;02.11;01.05.01.01;02.01;40;63.21;01.05.01.01.01;67;	TRANSPORT FACILITATION; METABOLISM; PROTEIN WITH BINDING FUNCTION OR COFACTOR REQUIREMENT (structural or catalytic); SUBCELLULAR LOCALISATION; ENERGY;					0	Cytoplasmic	IM	low	glpD	594	no	2.3483
SDAC_ECOLI	P36559	Serine transporter	5	234	7	0.71	4.18	664	0.0143541	46908	9.96	0.81	8	0.62	N		2.1	11,67,01,40	01.01;01;11.05.01.99;67.10;11.05.01;01.01.07;11;40;40.30;11.05;67;	CELL RESCUE, DEFENSE AND VIRULENCE; TRANSPORT FACILITATION; METABOLISM; SUBCELLULAR LOCALISATION;					11	CytoplasmicMembrane		low	sdaCB	595	no	2.82217
YDAO_ECOLI	P76055	Hypothetical protein ydaO	6	254	16	0.38	1.37	348	0.00478469	35562	6.27	-0.46	9		N			99	99;	UNCLASSIFIED PROTEINS;					0	Cytoplasmic		low		596	no	2.54158
YFHF_ECOLI	P36539	Protein yfhF	5	234	6	0.83	5.81	805	0.0210526	11557	4.58	-0.1	3	0.45	?			11,13	11.01.01;13.01;11.01;13.01.01;13;11;13.01.01.01;	CELL RESCUE, DEFENSE AND VIRULENCE; REGULATION OF / INTERACTION WITH CELLULAR ENVIRONMENT;					0	Cytoplasmic	C	low	iscRSUA	597	no	2.9058
EX3_ECOLI	P09030	Exodeoxyribonuclease III (EC 3.1.11.2) (Exonuclease III) (EXO III) (AP endonuclease VI)	6	249	15	0.4	1.51	368	0.00717703	30970	6.12	-0.56	10	0.4	N			11,01,03	11.01.01;11.01;01;01.03;03;03.01.05.01;01.03.16;11;03.01.05;03.01;11.01.09;01.03.16.03;	CELL RESCUE, DEFENSE AND VIRULENCE; METABOLISM; CELL CYCLE AND DNA PROCESSING;	d.151	d.151.1;	Alpha and beta proteins (a+b)	DNase I-like	0	Cytoplasmic	C	low		598	no	2.56585
RIMM_ECOLI	P21504	16S rRNA processing protein rimM (21K)	6	248	9	0.67	3.64	613	0.00877193	20606	4.45	-0.29	8					05,04	04.01;05;04;05.01;05.01.99;04.01.04;	PROTEIN SYNTHESIS; TRANSCRIPTION;					0	Cytoplasmic		low	rpsP-rimM-trmD-rplS	599	no	2.78746
RDGC_ECOLI	P36767	Recombination associated protein rdgC	5	219	12	0.42	1.61	382	0.00861244	33994	5.15	-0.22	9					63,14	63.03.01;14.99;63;63.03;14;	PROTEIN WITH BINDING FUNCTION OR COFACTOR REQUIREMENT (structural or catalytic); CELL FATE;					0	Cytoplasmic		low		600	no	2.58206
UP04_ECOLI	P39169	Unknown protein from 2D-page (Spot LM6)	5	222	11	0.45	1.85	414	0.0114833	15933	5.82	-0.47	4		E			99	99;	UNCLASSIFIED PROTEINS;					0	Unknown	OM	low		601	no	2.617
IHFB_ECOLI	P08756	Integration host factor beta-subunit (IHF-beta)	6	243	4	1.5	30.6	2110	0.0143541	10652	10.17	-0.78	4					63,03,40	63.03.01;03.01.05.03;03;63;40.03;63.03;03.01.03;40;03.01.05;03.01;03.01.05.03.05;	PROTEIN WITH BINDING FUNCTION OR COFACTOR REQUIREMENT (structural or catalytic); CELL CYCLE AND DNA PROCESSING; SUBCELLULAR LOCALISATION;	a.55	a.55.1;	All alpha proteins	IHF-like DNA-binding proteins	0	Cytoplasmic		high	cmk-rpsA-himD	602	no	3.32428
YQJD_ECOLI	P42617	Hypothetical protein yqjD	5	222	4	1.25	16.8	1490	0.0105263	11053	9.88	-0.54	1	0.38	N			99	99;	UNCLASSIFIED PROTEINS;					1	Cytoplasmic	IM	low		603	no	3.17319
RPE_ECOLI	P32661	Ribulose-phosphate 3-epimerase (EC 5.1.3.1) (Pentose-5-phosphate 3-epimerase) (PPE) (R5P3E	5	219	6	0.83	5.81	805	0.0105263	24555	5	0.07	8	0.38	E			01,40,02	01;02.07;40.03;02.07.03;02;01.05;40;01.05.01;	METABOLISM; SUBCELLULAR LOCALISATION; ENERGY;	c.1	c.1.2;	Alpha and beta proteins (a/b)	TIM beta/alpha-barrel	0	Unknown	C	low	aroKB-damX-dam-rpe-gph-trpS	604	no	2.9058
RLUB_ECOLI	P37765	Ribosomal large subunit pseudouridine synthase B (EC 4.2.1.70) (Pseudouridylate synthase)	6	238	15	0.4	1.51	368	0.0119617	32712	10.81	-0.58	12					99	99;	UNCLASSIFIED PROTEINS;	d.58	d.58.35;	Alpha and beta proteins (a+b)	Ferredoxin-like	0	Cytoplasmic		low		605	no	2.56585
ECOT_ECOLI	P23827	Ecotin precursor	6	236	7	0.86	6.2	835	0.00558214	18193	7.19	-0.26	4					62	62.02.01.02;62.02.01.02.03;62.02;62;62.02.01;	PROTEIN ACTIVITY REGULATION;	b.16	b.16.1;	All beta proteins	Ecotin, trypsin inhibitor	0	Periplasmic	P	low		606	no	2.92169
NUSB_ECOLI	P04381	N utilization substance protein B (NusB protein)	6	236	8	0.75	4.62	704	0.0135566	15690	7.3	-0.22	2				1.21	63,04	04.01;63;04;04.01.01;04.05;63.03.03;04.05.01;63.03;04.05.01.04;04.05.01.04.99;	PROTEIN WITH BINDING FUNCTION OR COFACTOR REQUIREMENT (structural or catalytic); TRANSCRIPTION;	a.79	a.79.1;	All alpha proteins	Antitermination factor NusB	0	Unknown	C	low		607	no	2.84757
YGGS_ECOLI	P52054	Hypothetical UPF0001 protein yggS	6	235	10	0.6	2.98	546	0.00717703	25789	6.52	-0.2	3		N			99	99;	UNCLASSIFIED PROTEINS;	c.1	c.1.6;	Alpha and beta proteins (a/b)	TIM beta/alpha-barrel	0	Cytoplasmic	C	low		608	no	2.73719
PARC_ECOLI	P20082	Topoisomerase IV subunit A (EC 5.99.1.-)	5	208	33	0.15	0.417	174	0.00861244	83833	6.66	-0.37	26	0.42	E			11,03,40	03.01.03.01;11.01.06;11.05.01;03.01.03;03.01;11.05;11.01;03;11.05.01.01;11;40;40.37;11.01.05;	CELL RESCUE, DEFENSE AND VIRULENCE; CELL CYCLE AND DNA PROCESSING; SUBCELLULAR LOCALISATION;	e.11	e.11.1;	Multi-domain proteins (alpha and beta)	Type II DNA topoisomerase	0	Cytoplasmic		low		609	no	2.24055
GALE_ECOLI	P09147	UDP-glucose 4-epimerase (EC 5.1.3.2) (Galactowaldenase) (UDP-galactose 4-epimerase)	6	229	14	0.43	1.68	392	0.0183413	37266	6.32	-0.31	9	0.43	N			01,63,40	01;63;63.21.07;40.03;01.05;40;63.21;01.05.01;01.05.01.01;01.05.01.01.01;	METABOLISM; PROTEIN WITH BINDING FUNCTION OR COFACTOR REQUIREMENT (structural or catalytic); SUBCELLULAR LOCALISATION;	c.3,c.2	c.2.1;c.2.1;c.3.1;	Alpha and beta proteins (a/b)	NAD(P)-binding Rossmann-fold domains,FAD/NAD(P)-binding domain	0	Unknown		low	galETKM	610	no	2.59329
HISX_ECOLI	P06988	Histidinol dehydrogenase (EC 1.1.1.23) (HDH)	6	229	11	0.55	2.51	494	0.00478469	45980	4.91	-0.02	10					67,01,63,40,06	01.01.01;01;63;63.21.07;01.01.01.11;40.03;67.15;06;01.01;06.10;01.01.01.11.15;40;63.21;67;	TRANSPORT FACILITATION; METABOLISM; PROTEIN WITH BINDING FUNCTION OR COFACTOR REQUIREMENT (structural or catalytic); SUBCELLULAR LOCALISATION; PROTEIN FATE (folding, modification, destination);	c.82	c.82.1;	Alpha and beta proteins (a/b)	ALDH-like	0	Unknown	C	low	hisGDCBHAFI	611	no	2.69373
YEEX_ECOLI	P76367	Hypothetical UPF0265 protein yeeX	5	209	3	1.67	45.4	2660	0.0143541	12779	10.11	-0.85	4					99	99;	UNCLASSIFIED PROTEINS;					0	Cytoplasmic		high		612	no	3.42488
YGGN_ECOLI	P46143	Hypothetical protein yggN	5	208	12	0.42	1.61	382	0.00574163	26430	9.54	-0.47	10	0.38	N			99	99;	UNCLASSIFIED PROTEINS;					0	Unknown	P	low		613	no	2.58206
RNC_ECOLI	P05797	Ribonuclease III (EC 3.1.26.3) (RNase III)	5	205	12	0.42	1.61	382	0.00956938	25551	6.89	-0.45	5					01,63,40,04	01;01.03;04.01;63;01.03.16;04;01.03.16.01;63.03.03;63.03;40;04.01.04;40.02;	METABOLISM; PROTEIN WITH BINDING FUNCTION OR COFACTOR REQUIREMENT (structural or catalytic); SUBCELLULAR LOCALISATION; TRANSCRIPTION;	d.50,a.149	d.50.1;a.149.1;	Alpha and beta proteins (a+b),All alpha proteins	dsRBD-like,RNase III endonuclease domain	0	Cytoplasmic	C	low	rnc-era-recO	614	no	2.58206
PDXY_ECOLI	P77150	Pyridoxamine kinase (EC 2.7.1.35) (PM kinase)	6	223	10	0.6	2.98	546	0.00558214	31323	6.51	0.11	7		N			63,10	63;10;10.01;10.01.05.01;10.01.01;63.21.17;63.21;	PROTEIN WITH BINDING FUNCTION OR COFACTOR REQUIREMENT (structural or catalytic); CELLULAR COMMUNICATION/SIGNAL TRANSDUCTION MECHANISM;					0	Cytoplasmic	C	low		615	no	2.73719
HEM3_ECOLI	P06983	Porphobilinogen deaminase (EC 2.5.1.61) (PBG) (Hydroxymethylbilane synthase) (HMBS) (Pre-u	5	192	17	0.29	0.968	284	0.00478469	33867	5.22	-0.07	8					01,63,40	01.20.19.01;01;63;40.03;01.20.19;40;63.21;01.20;63.21.99;	METABOLISM; PROTEIN WITH BINDING FUNCTION OR COFACTOR REQUIREMENT (structural or catalytic); SUBCELLULAR LOCALISATION;	c.94,d.50	d.50.2;c.94.1;	Alpha and beta proteins (a/b),Alpha and beta proteins (a+b)	Periplasmic binding protein-like II,dsRBD-like	0	Cytoplasmic	C	low	hemCDXY	616	no	2.45332
TEHB_ECOLI	P25397	Tellurite resistance protein tehB	6	211	11	0.55	2.51	494	0.00478469	22532	7.36	-0.38	7	0.34	N			11	11.05.01.03;11.05.01;11.05.01.03.03;11;11.05;	CELL RESCUE, DEFENSE AND VIRULENCE;	c.66	c.66.1;	Alpha and beta proteins (a/b)	S-adenosyl-L-methionine-dependent methyltransferases	0	Cytoplasmic	C	low	tehAB	617	no	2.69373
PNCB_ECOLI	P18133	Nicotinate phosphoribosyltransferase (EC 2.4.2.11) (NAPRTase)	6	210	22	0.27	0.874	268	0.00637959	45767	6.68	-0.3	18					1	01;01.07;01.07.01;	METABOLISM;					0	Cytoplasmic		low	pncB	618	no	2.42813
YBIT_ECOLI	P75790	Hypothetical ABC transporter ATP-binding protein ybiT	5	186	21	0.24	0.73	241	0.0133971	59859	4.82	-0.38	24		N			99	99;	UNCLASSIFIED PROTEINS;	c.37	c.37.1;	Alpha and beta proteins (a/b)	P-loop containing nucleotide triphosphate hydrolases	0	CytoplasmicMembrane		low		619	no	2.38202
CPXR_ECOLI	P16244	Transcriptional regulatory protein cpxR	5	168	7	0.71	4.18	664	0.00574163	26313	5.43	-0.34	8	0.35	N			11,30,10,04	10;04;30;04.05;11.05.01;04.05.01;04.05.01.04;10.05;11;30.28;11.05;	CELL RESCUE, DEFENSE AND VIRULENCE; CONTROL OF CELLULAR ORGANIZATION; CELLULAR COMMUNICATION/SIGNAL TRANSDUCTION MECHANISM; TRANSCRIPTION;	c.23,a.4	c.23.1;a.4.6;c.23.1;	Alpha and beta proteins (a/b),All alpha proteins	DNA/RNA-binding 3-helical bundle,Flavodoxin-like	0	Cytoplasmic		low		620	no	2.82217
T1RK_ECOLI	P08956	Type I restriction enzyme EcoKI R protein (EC 3.1.21.3) (R.EcoKI)	5	164	63	0.08	0.201	114	0.0114833	136103	5.84	-0.49	32	0.39	N			63,03,40	63.03.01;03;63.19;63;40.03;63.03;03.01.09;40;03.01.09.03;03.01;63.19.03;	PROTEIN WITH BINDING FUNCTION OR COFACTOR REQUIREMENT (structural or catalytic); CELL CYCLE AND DNA PROCESSING; SUBCELLULAR LOCALISATION;					0	Cytoplasmic		low		621	no	2.0569
YHIR_ECOLI	P37634	Hypothetical protein yhiR	6	192	17	0.35	1.25	330	0.00478469	31943	9.47	-0.36	11	0.44	N			99	99;	UNCLASSIFIED PROTEINS;					0	Cytoplasmic		low		622	no	2.51851
HRPA_ECOLI	P43329	ATP-dependent helicase hrpA	5	146	73	0.07	0.171	104	0.00574163	149029	7.94	-0.44	40					63,04	63.19;63;04;04.05.05.01.99;04.05;63.03.03;63.03;04.05.05;04.05.05.01;63.19.03;	PROTEIN WITH BINDING FUNCTION OR COFACTOR REQUIREMENT (structural or catalytic); TRANSCRIPTION;					0	CytoplasmicMembrane		low		623	no	2.01703
RHLB_ECOLI	P24229	ATP-dependent RNA helicase rhlB (EC 3.6.1.-)	5	134	21	0.24	0.73	241	0.00574163	46996	7.7	-0.35	10					63,03,40,04	63.19;63;03.01.05.01;04.05;04.05.05;63.03;63.19.03;03.01;03;04;63.03.03;04.05.05.11;40.37;40;03.01.05;	PROTEIN WITH BINDING FUNCTION OR COFACTOR REQUIREMENT (structural or catalytic); CELL CYCLE AND DNA PROCESSING; SUBCELLULAR LOCALISATION; TRANSCRIPTION;	c.37	c.37.1;c.37.1;	Alpha and beta proteins (a/b)	P-loop containing nucleotide triphosphate hydrolases	0	Unknown		low		624	no	2.38202
DUT_ECOLI	P06968	Deoxyuridine 5'-triphosphate nucleotidohydrolase (EC 3.6.1.23) (dUTPase) (dUTP pyrophospha	5	360	3	1.67	45.4	2660	0.0172249	16157	4.93	0	8					01,03,40	01;01.03;03;01.03.07.01;01.03.07.03;40.03;03.03;01.03.07;03.01.03;40;03.01;01.03.04;	METABOLISM; CELL CYCLE AND DNA PROCESSING; SUBCELLULAR LOCALISATION;	b.85	b.85.4;	All beta proteins	beta-clip	0	Cytoplasmic	C	high		625	no	3.42488
YBGI_ECOLI	P75743	Hypothetical UPF0135 protein ybgI	5	306	9	0.56	2.59	504	0.00478469	26894	4.96	-0.13	7		N			99	99;	UNCLASSIFIED PROTEINS;					0	Unknown	C	low		626	no	2.70243
USPA_ECOLI	P28242	Universal stress protein A	5	304	4	1.25	16.8	1490	0.0191388	15936	5.02	-0.07	7	0.51	N		1.25	99	99;	UNCLASSIFIED PROTEINS;	c.29	c.29.1;	Alpha and beta proteins (a/b)	ETFP adenine nucleotide-binding domain-like	0	Cytoplasmic	IM	low	uspA	627	no	3.17319
EXBB_ECOLI	P18783	Biopolymer transport exbB protein	5	300	7	0.71	4.18	664	0.00669856	26288	8.42	0.26	5	0.38	N			67,63,40,08,06	63;63.01;40;40.30;06;08;06.01;67;	TRANSPORT FACILITATION; PROTEIN WITH BINDING FUNCTION OR COFACTOR REQUIREMENT (structural or catalytic); SUBCELLULAR LOCALISATION; CELLULAR TRANSPORT AND TRANSPORT MECHANISMS; PROTEIN FATE (folding, modification, destination);					3	CytoplasmicMembrane		low	exbBD	628	no	2.82217
OSMY_ECOLI	P27291	Osmotically inducible protein Y precursor	5	286	7	0.71	4.18	664	0.0181818	21075	6.82	-0.29	11	0.45	?			11,40	11.01;40.28;11;40;11.01.03;	CELL RESCUE, DEFENSE AND VIRULENCE; SUBCELLULAR LOCALISATION;					0	Periplasmic	P	low	osmY	629	no	2.82217
THIF_ECOLI	P30138	Adenylyltransferase thiF (EC 2.7.7.-)	4	251	9	0.44	1.78	405	0.00478469	26971	4.53	-0.04	7	0.27	N			01,63,62	01;62.01;63.17;62.01.07;63;63.01;01.07;63.17.09;01.07.01;62;	METABOLISM; PROTEIN WITH BINDING FUNCTION OR COFACTOR REQUIREMENT (structural or catalytic); PROTEIN ACTIVITY REGULATION;	c.111	c.111.1;	Alpha and beta proteins (a/b)	Molybdenum cofactor biosynthesis protein MoeB	1	Unknown		low	thiCEFGH	630	no	2.60746
YRAP_ECOLI	P45467	Hypothetical protein yraP precursor	5	274	8	0.63	3.22	571	0.0076555	20029	9.7	0.04	5	0.37	N			11,40	11.01;40.28;11;40;11.01.03;	CELL RESCUE, DEFENSE AND VIRULENCE; SUBCELLULAR LOCALISATION;					1	Periplasmic	OM	low	ecfH	631	no	2.75664
FUR_ECOLI	P06975	Ferric uptake regulation protein (Ferric uptake regulator)	5	268	8	0.63	3.22	571	0.0392344	16796	6.07	-0.56	5	0.48	N			40,13,04	13.01;13.01.01;04;04.05;13;40.03;04.05.01;04.05.01.04;40;13.01.01.01;	SUBCELLULAR LOCALISATION; REGULATION OF / INTERACTION WITH CELLULAR ENVIRONMENT; TRANSCRIPTION;					0	Cytoplasmic	C	low	fldA-fur	632	no	2.75664
MLTA_ECOLI	P46885	Membrane-bound lytic murein transglycosylase A precursor (EC 3.2.1.-) (Murein hydrolase A)	5	263	14	0.36	1.28	333	0.00478469	40412	9.85	-0.41	12	0.41	N			01,03,40,30	01;03;40.31;30;30.31;03.03;03.03.03;01.05;40;01.05.01;01.05.01.01;	METABOLISM; CELL CYCLE AND DNA PROCESSING; SUBCELLULAR LOCALISATION; CONTROL OF CELLULAR ORGANIZATION;					0	Unknown		low		633	no	2.52244
YFCB_ECOLI	P39199	Hypothetical adenine-specific methylase yfcB (EC 2.1.1.72)	4	223	6	0.67	3.64	613	0.0131579	35003	4.45	-0.15	6					6	06.07;06.07.09;06;	PROTEIN FATE (folding, modification, destination);	c.66	c.66.1;	Alpha and beta proteins (a/b)	S-adenosyl-L-methionine-dependent methyltransferases	0	Cytoplasmic		low		634	no	2.78746
LPXA_ECOLI	P10440	Acyl-[acyl-carrier-protein]--UDP-N-acetylglucosamine O-acyltransferase (EC 2.3.1.129) (UDP	5	246	7	0.71	4.18	664	0.0181818	28081	7.12	0	11					01,40,06	01.06;01;06.10;40.03;40;06;01.06.01.03;01.06.01;	METABOLISM; SUBCELLULAR LOCALISATION; PROTEIN FATE (folding, modification, destination);	b.81	b.81.1;b.81.1;b.81.1;b.81.1;	All beta proteins	Single-stranded left-handed beta-helix	0	Cytoplasmic		low		635	no	2.82217
TRMU_ECOLI	P25745	Probable tRNA (5-methylaminomethyl-2-thiouridylate)-methyltransferase (EC 2.1.1.61)	5	246	11	0.45	1.85	414	0.00956938	40847	5	-0.25	12					40,04	04;04.03;40.03;04.03.06;40;	SUBCELLULAR LOCALISATION; TRANSCRIPTION;	c.26	c.26.2;	Alpha and beta proteins (a/b)	Adenine nucleotide alpha hydrolase-like	0	Cytoplasmic		low		636	no	2.617
GALM_ECOLI	P40681	Aldose 1-epimerase (EC 5.1.3.3) (Mutarotase)	5	244	12	0.42	1.61	382	0.00861244	38192	4.67	-0.47	15	0.38	N			01,40,02	01;02.01;40.03;02;01.05;40;01.05.01;	METABOLISM; SUBCELLULAR LOCALISATION; ENERGY;	b.30	b.30.5;	All beta proteins	Supersandwich	0	Periplasmic	C	low	galETKM	637	no	2.58206
ADH3_ECOLI	P25437	Alcohol dehydrogenase class III (EC 1.1.1.1) (Glutathione-dependent formaldehyde dehydroge	5	240	10	0.5	2.16	453	0.00861244	39360	6.24	-0.01	13	0.49	N			67,01,63	01;63.17;63;01.05.01.01.03;63.17.09;01.05;67.15;01.05.01;01.05.01.01;67;	TRANSPORT FACILITATION; METABOLISM; PROTEIN WITH BINDING FUNCTION OR COFACTOR REQUIREMENT (structural or catalytic);	b.35,c.2	b.35.1;c.2.1;	Alpha and beta proteins (a/b),All beta proteins	NAD(P)-binding Rossmann-fold domains,GroES-like	0	Cytoplasmic		low		638	no	2.6561
NLPD_ECOLI	P33648	Lipoprotein nlpD precursor	5	239	9	0.56	2.59	504	0.00669856	40150	10.35	-0.4	14	0.33	N			30	30.01;30;30.30;	CONTROL OF CELLULAR ORGANIZATION;					0	Unknown		low	nlpD-rpoS	639	no	2.70243
RBD1_ECOLI	P37760	dTDP-4-dehydrorhamnose reductase (EC 1.1.1.133) (dTDP-4-keto-L-rhamnose reductase) (dTDP-6	5	236	10	0.5	2.16	453	0.00669856	32695	5.68	-0.09	4	0.28	N			67,01,63	01;63;63.21.07;67.15;01.05;01.05.01;01.06;01.05.01.03.02;63.21;01.06.01;01.06.01.03;67;01.05.01.03;	TRANSPORT FACILITATION; METABOLISM; PROTEIN WITH BINDING FUNCTION OR COFACTOR REQUIREMENT (structural or catalytic);	c.2	c.2.1;	Alpha and beta proteins (a/b)	NAD(P)-binding Rossmann-fold domains	0	Unknown		low	rfbBDACX	640	no	2.6561
YLIJ_ECOLI	P75805	Hypothetical GST-like protein yliJ	4	211	11	0.36	1.31	339	0.00478469	23714	4.89	-0.2	6		N			11	11.07.07;11;11.07.07.03;11.07;	CELL RESCUE, DEFENSE AND VIRULENCE;	c.47,a.45	c.47.1;a.45.1;	Alpha and beta proteins (a/b),All alpha proteins	Glutathione S-transferases, C-terminal domain,Thioredoxin fold	0	Cytoplasmic		low		641	no	2.5302
ILVH_ECOLI	P00894	Acetolactate synthase isozyme III small subunit (EC 2.2.1.6) (AHAS-III) (Acetohydroxy-acid	4	204	9	0.44	1.78	405	0.00478469	17978	9.12	-0.05	7	0.24	N			01,63,06	01.01.01;01.01;01;06.10;63;01.01.01.15.02;01.01.01.15.04;63.01;06;01.01.01.15;	METABOLISM; PROTEIN WITH BINDING FUNCTION OR COFACTOR REQUIREMENT (structural or catalytic); PROTEIN FATE (folding, modification, destination);					0	Cytoplasmic		low	ilvIH	642	no	2.60746
GNSB_ECOLI	P77695	GnsB protein	5	229	4	1.25	16.8	1490	0.0143541	6549	9.8	-0.48	4		?			1	01.06;01;01.06.01;01.06.01.05;	METABOLISM;					0	Unknown		low		643	no	3.17319
ILVE_ECOLI	P00510	Branched-chain-amino-acid aminotransferase (EC 2.6.1.42) (Transaminase B) (BCAT)	5	229	10	0.5	2.16	453	0.00669856	33964	5.68	-0.17	6	0.47	N			01,63	01.01.01;01.01;01;63;01.01.01.15.02;01.01.01.15.04;63.01;63.21.17;63.21;01.01.01.15;	METABOLISM; PROTEIN WITH BINDING FUNCTION OR COFACTOR REQUIREMENT (structural or catalytic);	e.17	e.17.1;	Multi-domain proteins (alpha and beta)	D-amino acid aminotransferase-like PLP-dependent enzymes	0	Unknown		low	ilvLG_1G_2MEDA	644	no	2.6561
PTSN_ECOLI	P31222	Nitrogen regulatory IIA protein (EC 2.7.1.69) (Enzyme IIA-NTR) (Phosphotransferase enzyme	5	229	7	0.71	4.18	664	0.0124402	17961	5.71	-0.17	4	0.37	E			1	01.05.04;01;01.02.01;01.05;01.02;01.05.01;	METABOLISM;	d.112	d.112.1;	Alpha and beta proteins (a+b)	Phoshotransferase/anion transport protein	0	Cytoplasmic		low	rpoN-yhbH-ptsN-yhbJ-ptsO	645	no	2.82217
ARAE_ECOLI	P09830	Arabinose-proton symporter (Arabinose transporter)	5	225	6	0.83	5.81	805	0.0105263	51686	10.13	0.63	8	0.34	N			67,01,63,40,08	01;63;63.13;67.50.03.01;01.05.07;67.50.03;01.05;40.30;67.07;67.50;63.13.01;40;08;67;	TRANSPORT FACILITATION; METABOLISM; PROTEIN WITH BINDING FUNCTION OR COFACTOR REQUIREMENT (structural or catalytic); SUBCELLULAR LOCALISATION; CELLULAR TRANSPORT AND TRANSPORT MECHANISMS;					12	CytoplasmicMembrane		low	araE	646	no	2.9058
HSLV_ECOLI	P31059	ATP-dependent protease hslV (EC 3.4.25.-) (Heat shock protein hslV)	4	203	6	0.67	3.64	613	0.0442584	18963	6.37	-0.04	6					11,63,40,06	11.01;06.13.01;06.13.01.01;63;06.13;40.03;63.01;11;40;06;	CELL RESCUE, DEFENSE AND VIRULENCE; PROTEIN WITH BINDING FUNCTION OR COFACTOR REQUIREMENT (structural or catalytic); SUBCELLULAR LOCALISATION; PROTEIN FATE (folding, modification, destination);	d.153	d.153.1;	Alpha and beta proteins (a+b)	Ntn hydrolase-like	0	Cytoplasmic		low	hslVU	647	no	2.78746
GLNB_ECOLI	P05826	Nitrogen regulatory protein P-II 1	5	221	7	0.71	4.18	664	0.0267943	12426	5.03	0.01	3					01,08,40	01;01.02.04.01;08.19;01.02;01.02.04;40;40.30;08;	METABOLISM; CELLULAR TRANSPORT AND TRANSPORT MECHANISMS; SUBCELLULAR LOCALISATION;	d.58	d.58.5;	Alpha and beta proteins (a+b)	Ferredoxin-like	0	Cytoplasmic	C	low	glnB	648	no	2.82217
YOAB_ECOLI	P76258	Hypothetical UPF0076 protein yoaB	4	199	4	1	9	1040	0.0179426	12494	4.83	0.02	6					99	99;	UNCLASSIFIED PROTEINS;	d.79	d.79.1;	Alpha and beta proteins (a+b)	Bacillus chorismate mutase-like	0	Unknown		low		649	no	3.01703
YFGD_ECOLI	P76569	Protein yfgD	4	198	6	0.67	3.64	613	0.00837321	13400	6.02	-0.36	3		N			11	11.07.05;11.07.03;11;11.07;	CELL RESCUE, DEFENSE AND VIRULENCE;	c.47	c.47.1;	Alpha and beta proteins (a/b)	Thioredoxin fold	0	Cytoplasmic		low		650	no	2.78746
MINE_ECOLI	P18198	Cell division topological specificity factor	5	217	6	0.83	5.81	805	0.0229665	10236	4.99	-0.29	5	0.32	X			03,40,62	62.01;03;62.01.07;03.03;03.03.03;40.37;40;62;	CELL CYCLE AND DNA PROCESSING; SUBCELLULAR LOCALISATION; PROTEIN ACTIVITY REGULATION;	d.71	d.71.1;	Alpha and beta proteins (a+b)	Cell division protein MinE topological specificity domain	0	Cytoplasmic	C	low	minCDE	651	no	2.9058
GLK_ECOLI	P46880	Glucokinase (EC 2.7.1.2) (Glucose kinase)	4	189	12	0.33	1.15	315	0.0119617	34724	6.51	0.15	11	0.32	N			67,01	01;01.05;01.05.01;67.07.01;67;67.07;	TRANSPORT FACILITATION; METABOLISM;					0	Cytoplasmic		low		652	no	2.49831
YBED_ECOLI	P30977	Hypothetical UPF0250 protein ybeD	5	214	3	1.67	45.4	2660	0.0239234	9828	5.65	-0.17	5	0.46	N			99	99;	UNCLASSIFIED PROTEINS;					0	Unknown		high		653	no	3.42488
PNTA_ECOLI	P07001	NAD(P) transhydrogenase subunit alpha (EC 1.6.1.2) (Pyridine nucleotide transhydrogenase s	3	156	21	0.14	0.389	167	0.00637959	54625	5.65	0.27	13	0.35	N			67,63,40,02	63;02.13.03;63.21.07;02;67.15;40;63.21;02.13;02.11.05;02.11;40.02;67;	TRANSPORT FACILITATION; PROTEIN WITH BINDING FUNCTION OR COFACTOR REQUIREMENT (structural or catalytic); SUBCELLULAR LOCALISATION; ENERGY;	c.23,c.2	c.23.12;c.2.1;	Alpha and beta proteins (a/b)	NAD(P)-binding Rossmann-fold domains,Flavodoxin-like	5	CytoplasmicMembrane		low	pntAB	654	no	2.22272
YRBD_ECOLI	P45391	Hypothetical protein yrbD precursor	5	213	10	0.5	2.16	453	0.00478469	19577	4.62	-0.07	4		N			67,11,40,08	67.50;11.05.01.03;08.16;40.28;11.05.01;67.50.25;11;40;08;11.05;67;	TRANSPORT FACILITATION; CELL RESCUE, DEFENSE AND VIRULENCE; SUBCELLULAR LOCALISATION; CELLULAR TRANSPORT AND TRANSPORT MECHANISMS;					1	Unknown		low		655	no	2.6561
FDHE_ECOLI	P13024	Protein fdhE	4	184	16	0.25	0.778	250	0.00717703	34748	4.87	-0.29	11					40,62,02	62.02.01.01;02.13.03;62.02.01.01.99;40.03;02;62.02;40;02.13;62;62.02.01;	SUBCELLULAR LOCALISATION; PROTEIN ACTIVITY REGULATION; ENERGY;					0	Cytoplasmic		low	fdoGHI-fdhE	656	no	2.39794
METH_ECOLI	P13009	Methionine synthase (EC 2.1.1.13) (5-methyltetrahydrofolate--homocysteine methyltransferas	5	211	55	0.09	0.233	124	0.00669856	135867	4.81	-0.25	44	0.42	N			01,63	01.01.01;01.01;01;63;01.01.01.07;63.21.09;63.21;01.01.01.07.04;	METABOLISM; PROTEIN WITH BINDING FUNCTION OR COFACTOR REQUIREMENT (structural or catalytic);	d.173,c.23,c.1,a.46	a.46.1;c.23.6;c.1.2;d.173.1;c.1.21;	Alpha and beta proteins (a/b),Alpha and beta proteins (a+b),All alpha proteins	Methionine synthase activation domain-like,Methionine synthase domain-like,TIM beta/alpha-barrel,Flavodoxin-like	0	Cytoplasmic		low	metH	657	no	2.09342
YFIF_ECOLI	P33635	Hypothetical tRNA/rRNA methyltransferase yfiF (EC 2.1.1.-)	5	210	14	0.36	1.28	333	0.0076555	37785	9.2	-0.68	9	0.46	N			63,04	04.03.01;04.01;63;04;63.03.03;63.03;04.03.06;04.01.04;	PROTEIN WITH BINDING FUNCTION OR COFACTOR REQUIREMENT (structural or catalytic); TRANSCRIPTION;	c.116	c.116.1;	Alpha and beta proteins (a/b)	alpha/beta knot	0	Unknown		low		658	no	2.52244
DAPE_ECOLI	P24176	Succinyl-diaminopimelate desuccinylase (EC 3.5.1.18) (SDAP)	5	209	17	0.29	0.968	284	0.00478469	41270	5.31	-0.07	17					1	01.01.01;01.01;01;01.01.01.07;01.01.01.07.06.01;01.01.01.07.06;	METABOLISM;					0	Cytoplasmic		low		659	no	2.45332
THTM_ECOLI	P31142	3-mercaptopyruvate sulfurtransferase (EC 2.8.1.2) (Rhodanese-like protein) (MST)	5	209	11	0.45	1.85	414	0.00669856	30682	4.4	-0.09	12					11,01,40	01;40.03;01.02;11;40;11.07;	CELL RESCUE, DEFENSE AND VIRULENCE; METABOLISM; SUBCELLULAR LOCALISATION;	c.46	c.46.1;	Alpha and beta proteins (a/b)	Rhodanese/Cell cycle control phosphatase	0	Cytoplasmic		low		660	no	2.617
GIDA_ECOLI	P17112	Glucose inhibited division protein A	5	208	25	0.2	0.585	212	0.00669856	69522	6.6	-0.31	22					3	03;03.03;03.03.03;03.01.03;03.01;	CELL CYCLE AND DNA PROCESSING;					0	Cytoplasmic		low		661	no	2.32634
MSBA_ECOLI	P60752	Lipid A export ATP-binding/permease protein msbA	5	208	26	0.19	0.557	206	0.00669856	64462	9.04	0.11	10	0.39	E			67,63,01,40,08	01;67.13;63.19;63;08.16;67.50.25;40.30;63.19.03;01.06.13;67.50;01.06;40;63.09;08;67;08.16.03;	TRANSPORT FACILITATION; PROTEIN WITH BINDING FUNCTION OR COFACTOR REQUIREMENT (structural or catalytic); METABOLISM; SUBCELLULAR LOCALISATION; CELLULAR TRANSPORT AND TRANSPORT MECHANISMS;	c.37	c.37.1;	Alpha and beta proteins (a/b)	P-loop containing nucleotide triphosphate hydrolases	5	CytoplasmicMembrane	IM	low		662	no	2.31387
ADPP_ECOLI	Q93K97	ADP-ribose pyrophosphatase (EC 3.6.1.13) (ADP-ribose diphosphatase) (Adenosine diphosphori	5	205	11	0.45	1.85	414	0.00478469	23668	4.84	-0.22	5		N			01,63	01;63.17;01.04;63.13.01;63;63.13;63.17.09;01.05;63.17.07;	METABOLISM; PROTEIN WITH BINDING FUNCTION OR COFACTOR REQUIREMENT (structural or catalytic);	d.113	d.113.1;	Alpha and beta proteins (a+b)	Nudix	0	Cytoplasmic		low		663	no	2.617
NADA_ECOLI	P11458	Quinolinate synthetase A	5	205	8	0.63	3.22	571	0.0105263	38242	5.12	-0.14	6					01,40	01;01.03;40.03;01.07;01.07.01;40;	METABOLISM; SUBCELLULAR LOCALISATION;					0	Cytoplasmic	C	low		664	no	2.75664
CN16_ECOLI	P08331	2',3'-cyclic-nucleotide 2'-phosphodiesterase precursor (EC 3.1.4.16)	5	204	28	0.18	0.509	195	0.00574163	70833	5.48	-0.29	35	0.35	N			1	01;01.03.01;01.03.04;	METABOLISM;	d.159,d.114	d.159.1;d.114.1;	Alpha and beta proteins (a+b)	5'-nucleotidase (syn. UDP-sugar hydrolase), C-terminal domain,Metallo-dependent phosphatases	0	Periplasmic	P	low	cpdB	665	no	2.29003
DCRB_ECOLI	P37620	DcrB protein precursor	5	199	9	0.56	2.59	504	0.0124402	19789	4.97	-0.23	8		N			11,40	11.05.05.07;11.05.05;40.28;11;40;11.05;	CELL RESCUE, DEFENSE AND VIRULENCE; SUBCELLULAR LOCALISATION;					0	Unknown		low		666	no	2.70243
YQFB_ECOLI	Q46828	Hypothetical UPF0267 protein yqfB	4	171	5	0.8	5.31	763	0.0143541	11906	4.52	-0.37	6		E			99	99;	UNCLASSIFIED PROTEINS;					0	Cytoplasmic		low		667	no	2.88252
BIOD_ECOLI	P13000	Dethiobiotin synthetase (EC 6.3.3.3) (Dethiobiotin synthase) (DTB synthetase) (DTBS)	5	198	7	0.71	4.18	664	0.00478469	24009	5.7	0.01	4					63,01,40	01;63.19;63.17;63;40.03;01.07;63.17.07;01.07.01;40;63.19.03;	PROTEIN WITH BINDING FUNCTION OR COFACTOR REQUIREMENT (structural or catalytic); METABOLISM; SUBCELLULAR LOCALISATION;	c.37	c.37.1;	Alpha and beta proteins (a/b)	P-loop containing nucleotide triphosphate hydrolases	0	Unknown	C	low	bioBFCD	668	no	2.82217
UBID_ECOLI	P26615	3-octaprenyl-4-hydroxybenzoate carboxy-lyase (EC 4.1.1.-) (Polyprenyl p-hydroxybenzoate de	5	191	19	0.26	0.833	260	0.00861244	55605	5.24	-0.25	8					01,63,40	01;63.17;63;01.20.15.03;63.01;63.17.09;01.20.15;40;40.30;01.20;	METABOLISM; PROTEIN WITH BINDING FUNCTION OR COFACTOR REQUIREMENT (structural or catalytic); SUBCELLULAR LOCALISATION;					0	Unknown		low		669	no	2.41497
YFIH_ECOLI	P33644	Hypothetical UPF0124 protein yfiH	5	189	12	0.42	1.61	382	0.00478469	26340	6.64	-0.14	7	0.31	N			99	99;	UNCLASSIFIED PROTEINS;					0	Unknown		low		670	no	2.58206
LIVJ_ECOLI	P02917	Leu/Ile/Val-binding protein precursor (LIV-BP)	5	183	11	0.45	1.85	414	0.00861244	39077	5.55	-0.19	9				1.01	67,01,40	01.01;01;67.10;40.28;01.01.07;40;67;	TRANSPORT FACILITATION; METABOLISM; SUBCELLULAR LOCALISATION;	c.93	c.93.1;	Alpha and beta proteins (a/b)	Periplasmic binding protein-like I	0	Periplasmic		low	livJ	671	no	2.617
RSUA_ECOLI	P33918	Ribosomal small subunit pseudouridine synthase A (EC 4.2.1.70) (16S pseudouridylate 516 sy	5	183	8	0.63	3.22	571	0.0076555	25866	6.13	-0.36	11		N			01,04	01;01.03;04;01.03.99;04.03;04.03.06;	METABOLISM; TRANSCRIPTION;	d.66,d.58	d.58.35;d.66.1;	Alpha and beta proteins (a+b)	Alpha-L RNA-binding motif,Ferredoxin-like	0	Cytoplasmic	C	low		672	no	2.75664
RHLE_ECOLI	P25888	Putative ATP-dependent RNA helicase rhlE	4	162	24	0.17	0.468	186	0.00598086	49990	10.85	-0.51	15	0.46	N			63	63.19;63;63.03.03;63.03;63.01;63.19.03;	PROTEIN WITH BINDING FUNCTION OR COFACTOR REQUIREMENT (structural or catalytic);	c.37	c.37.1;c.37.1;	Alpha and beta proteins (a/b)	P-loop containing nucleotide triphosphate hydrolases	0	Cytoplasmic		low		673	no	2.26951
TOLA_ECOLI	P19934	TolA protein	5	182	11	0.45	1.85	414	0.00574163	43158	9.85	-0.61	7	0.39	N			99	99;	UNCLASSIFIED PROTEINS;	d.212	d.212.1;	Alpha and beta proteins (a+b)	TolA/TonB C-terminal domain	1	CytoplasmicMembrane		low	ybgC-tolQRA	674	no	2.617
KEFA_ECOLI	P77338	Potassium efflux system kefA (AefA protein)	5	177	46	0.11	0.284	139	0.00861244	127217	8.12	-0.03	33		N			11,67,40,13	13.01;67.01;13.01.01;67.04;67.01.01;40.30;11.01.03;11.01;67.04.01;13;67.04.01.02;11;40;13.01.01.01;67;	CELL RESCUE, DEFENSE AND VIRULENCE; TRANSPORT FACILITATION; SUBCELLULAR LOCALISATION; REGULATION OF / INTERACTION WITH CELLULAR ENVIRONMENT;					12	CytoplasmicMembrane		low		675	no	2.14301
PCNB_ECOLI	P13685	Poly(A) polymerase (EC 2.7.7.19) (PAP) (Plasmid copy number protein)	4	152	23	0.17	0.492	192	0.00478469	54657	10.47	-0.52	17				1.01	63,04	63.19;63;04;04.05;04.05.05;63.19.03;04.05.05.05;	PROTEIN WITH BINDING FUNCTION OR COFACTOR REQUIREMENT (structural or catalytic); TRANSCRIPTION;					0	Cytoplasmic		low	pcnB-folK	676	no	2.2833
PDXH_ECOLI	P28225	Pyridoxamine 5'-phosphate oxidase (EC 1.4.3.5) (PNP/PMP oxidase) (PNPOx)	4	149	12	0.33	1.15	315	0.00478469	25415	9.94	-0.63	5	0.36	N			67,01,63	01;63;01.07;01.07.04;67.15;01.07.01;63.21;63.21.05;01.07.07;67;	TRANSPORT FACILITATION; METABOLISM; PROTEIN WITH BINDING FUNCTION OR COFACTOR REQUIREMENT (structural or catalytic);	b.45	b.45.1;	All beta proteins	FMN-binding split barrel	0	Cytoplasmic		low		677	no	2.49831
YIDA_ECOLI	P09997	Hypothetical protein yidA	5	175	12	0.42	1.61	382	0.00478469	29722	4.99	0	5	0.42	N			99	99;	UNCLASSIFIED PROTEINS;	c.108	c.108.1;	Alpha and beta proteins (a/b)	HAD-like	0	Unknown	C	low		678	no	2.58206
YGIN_ECOLI	P40718	Protein ygiN	4	147	4	1	9	1040	0.00478469	11533	6.23	0.02	4	0.48	N			99	99;	UNCLASSIFIED PROTEINS;					0	Cytoplasmic		low		679	no	3.01703
WECB_ECOLI	P27828	UDP-N-acetylglucosamine 2-epimerase (EC 5.1.3.14) (UDP-GlcNAc-2-epimerase) (Bacteriophage	5	168	16	0.31	1.05	298	0.00669856	42246	6.33	-0.15	10					11,01,63,40,30	11.05.05.07;01;63;11.05.05;30;40.03;40.30;11.05;01.06;30.34;63.01;11;40;01.06.01;01.06.01.03;	CELL RESCUE, DEFENSE AND VIRULENCE; METABOLISM; PROTEIN WITH BINDING FUNCTION OR COFACTOR REQUIREMENT (structural or catalytic); SUBCELLULAR LOCALISATION; CONTROL OF CELLULAR ORGANIZATION;	c.87	c.87.1;	Alpha and beta proteins (a/b)	UDP-Glycosyltransferase/glycogen phosphorylase	0	Cytoplasmic		low		680	no	2.47422
PSS_ECOLI	P23830	CDP-diacylglycerol--serine O-phosphatidyltransferase (EC 2.7.8.8) (Phosphatidylserine synt	4	142	26	0.15	0.425	176	0.00478469	52803	9.71	-0.43	13	0.35	E			01,40	01.06;01;40.03;01.06.01.01;40;01.06.01;	METABOLISM; SUBCELLULAR LOCALISATION;					0	Cytoplasmic		low		681	no	2.24551
PTND_ECOLI	P08188	PTS system, mannose-specific IID component (EIID-Man) (Mannose-permease IID component) (Ph	5	163	11	0.45	1.85	414	0.00478469	31304	9.71	0.41	3	0.53	N		1.9	67,01,63,40,13	01;63;63.13;01.05.07;13.11;01.05;13.11.03.03;40.30;67.07;13.11.03;63.13.01;13;40;67.07.01;67;	TRANSPORT FACILITATION; METABOLISM; PROTEIN WITH BINDING FUNCTION OR COFACTOR REQUIREMENT (structural or catalytic); SUBCELLULAR LOCALISATION; REGULATION OF / INTERACTION WITH CELLULAR ENVIRONMENT;					2	CytoplasmicMembrane		low	manXYZ	682	no	2.617
SYK3_ECOLI	P03812	Putative lysyl-tRNA synthetase (EC 6.1.1.6) (Lysine--tRNA ligase) (LysRS) (GX)	5	163	13	0.38	1.42	356	0.00478469	36977	4.95	-0.29	10					5	05;05.10;	PROTEIN SYNTHESIS;	d.104	d.104.1;	Alpha and beta proteins (a+b)	Class II aaRS and biotin synthetases	0	Cytoplasmic		low		683	no	2.55145
NIFJ_ECOLI	P52647	Probable pyruvate-flavodoxin oxidoreductase (EC 1.2.7.-)	4	136	47	0.09	0.216	119	0.00717703	128826	5.63	-0.19	29		N			01,63,02	01;63.17;63;02;63.17.09;02.08;01.05;63.21;63.21.99;	METABOLISM; PROTEIN WITH BINDING FUNCTION OR COFACTOR REQUIREMENT (structural or catalytic); ENERGY;	c.48,c.36,a.1,d.58,c.64	a.1.2;c.64.1;c.36.1;d.58.1;d.58.1;d.58.1;d.58.1;c.48.1;	Alpha and beta proteins (a/b),Alpha and beta proteins (a+b),All alpha proteins	Thiamin diphosphate-binding fold (THDP-binding),Pyruvate-ferredoxin oxidoreductase, PFOR, domain III,Transketolase C-terminal domain-like,Ferredoxin-like,Globin-like	0	Unknown		low		684	no	2.07555
YIAF_ECOLI	P37667	Hypothetical protein yiaF	5	158	10	0.5	2.16	453	0.00478469	30160	9.93	-0.15	4	0.33	?			99	99;	UNCLASSIFIED PROTEINS;					0	Unknown	IM	low		685	no	2.6561
TRUC_ECOLI	Q46918	tRNA pseudouridine synthase C (EC 4.2.1.70) (Pseudouridylate synthase) (Uracil hydrolyase)	5	155	12	0.42	1.61	382	0.00478469	29667	7.1	-0.5	9					01,04	01;01.03;04;04.03;04.03.06;01.03.04;	METABOLISM; TRANSCRIPTION;					0	Cytoplasmic		low		686	no	2.58206
PLSB_ECOLI	P00482	Glycerol-3-phosphate acyltransferase (EC 2.3.1.15) (GPAT)	4	132	35	0.11	0.301	144	0.0131579	91251	8.6	-0.18	20					01,40,30	01.06;01;30;30.31;30.35;01.06.01.01;40;40.30;30.30;01.06.01;	METABOLISM; SUBCELLULAR LOCALISATION; CONTROL OF CELLULAR ORGANIZATION;					0	Unknown		low		687	no	2.15836
CYOB_ECOLI	P18401	Ubiquinol oxidase polypeptide I (EC 1.10.3.-) (Cytochrome o subunit 1) (Oxidase BO(3) subu	5	152	13	0.38	1.42	356	0.0162679	74369	7.2	0.66	14	0.48	N		1.15	67,63,40,02	63;63.21.01;02;67.15;40;63.21;40.30;02.13;02.11.05;02.11;67;	TRANSPORT FACILITATION; PROTEIN WITH BINDING FUNCTION OR COFACTOR REQUIREMENT (structural or catalytic); SUBCELLULAR LOCALISATION; ENERGY;	f.2	f.2.1;	Membrane and cell surface proteins and peptides	Membrane all-alpha	14	CytoplasmicMembrane		low	cyoABCDE	688	no	2.55145
SSRP_ECOLI	P32052	SsrA-binding protein (Small protein B)	4	128	5	0.8	5.31	763	0.00478469	18139	10.7	-0.6	5					63,05	63;05;05.04;63.03.03;63.03;	PROTEIN WITH BINDING FUNCTION OR COFACTOR REQUIREMENT (structural or catalytic); PROTEIN SYNTHESIS;	b.111	b.111.1;	All beta proteins	Small protein B (SmpB)	0	Cytoplasmic		low		689	no	2.88252
MALM_ECOLI	P03841	Maltose operon periplasmic protein precursor	4	125	8	0.5	2.16	453	0.00598086	31945	8.36	-0.02	7	0.35	N			40	40.28;40;	SUBCELLULAR LOCALISATION;					0	Periplasmic		low	malK-lamB-malM	690	no	2.6561
ISPH_ECOLI	P62623	4-hydroxy-3-methylbut-2-enyl diphosphate reductase (EC 1.17.1.2)	5	143	15	0.33	1.15	315	0.00478469	34776	5.06	-0.17	9					11,01	01.06.01.07;01.06;01;11.05.01.01;11.05.01;11;01.06.01;11.05;	CELL RESCUE, DEFENSE AND VIRULENCE; METABOLISM;					0	Cytoplasmic	C	low	ribF-ileS-lspA-slpA-lytB	691	no	2.49831
FTSK_ECOLI	P46889	DNA translocase ftsK	5	136	36	0.14	0.377	164	0.0076555	146664	4.75	-0.41	32					03,40,30,14	14.01;03;30;03.03;03.03.03;40;40.30;30.30;14;	CELL CYCLE AND DNA PROCESSING; SUBCELLULAR LOCALISATION; CONTROL OF CELLULAR ORGANIZATION; CELL FATE;					5	CytoplasmicMembrane		low		692	no	2.21484
TRC5_ECOLI	P27190	DNA primase traC (EC 2.7.7.-) (Replication primase)	3	85	71	0.04	0.102	76.9	0.00637959	158952	5.57	-0.66	45												0			low		693	no	1.88593
YADR_ECOLI	P37026	Hypothetical protein yadR	4	276	4	1	9	1040	0.0538278	12102	3.96	-0.09	5	0.63	N		1.18	99	99;	UNCLASSIFIED PROTEINS;					0	Unknown	C	low		694	no	3.01703
YGGB_ECOLI	P11666	Hypothetical UPF0003 protein yggB	4	257	11	0.36	1.31	339	0.00478469	30897	9.05	0.49	9	0.36	?			99	99;	UNCLASSIFIED PROTEINS;					3	CytoplasmicMembrane	OM	low		695	no	2.5302
YCHN_ECOLI	P39164	Hypothetical protein ychN	4	233	4	1	9	1040	0.00717703	12694	4.84	0.19	2	0.24	N			99	99;	UNCLASSIFIED PROTEINS;					0	Unknown		low		696	no	3.01703
YBHC_ECOLI	P46130	Putative lipoprotein ybHC precursor	4	218	11	0.36	1.31	339	0.00837321	46083	5.8	-0.36	16	0.42	N			01,40	01;40.31;01.05;40;01.05.01;	METABOLISM; SUBCELLULAR LOCALISATION;	b.80	b.80.1;	All beta proteins	Single-stranded right-handed beta-helix	0	Unknown	OM	low		697	no	2.5302
ARTJ_ECOLI	P30860	Arginine-binding periplasmic protein 2 precursor	4	217	12	0.33	1.15	315	0.00478469	26831	7.44	-0.28	12	0.41	N			67,01,40	01.01;01;67.10;40.28;01.01.07;40;67;	TRANSPORT FACILITATION; METABOLISM; SUBCELLULAR LOCALISATION;	c.94	c.94.1;	Alpha and beta proteins (a/b)	Periplasmic binding protein-like II	0	Periplasmic		low	artPIQMJ	698	no	2.49831
PTKB_ECOLI	P37188	PTS system, galactitol-specific IIB component (EIIB-Gat) (Galacticol-permease IIB componen	3	189	4	0.75	4.62	704	0.0685805	10223	6.23	0.31	2					67,01,40	01;01.05.07;01.05;40;40.30;67.07.01;67;67.07;	TRANSPORT FACILITATION; METABOLISM; SUBCELLULAR LOCALISATION;					0	Cytoplasmic		low	gatYZABCDR_2	699	no	2.84757
YFGM_ECOLI	P76576	Hypothetical UPF0070 protein yfgM	4	215	9	0.44	1.78	405	0.00717703	22177	4.9	-0.22	8		N			99	99;	UNCLASSIFIED PROTEINS;					1	Unknown	IM	low		700	no	2.60746
YEJL_ECOLI	P33921	Hypothetical protein yejL	4	211	3	1.33	20.5	1680	0.034689	8289	5.65	-0.18	0	0.38	?			99	99;	UNCLASSIFIED PROTEINS;					0	Unknown		low		701	no	3.22531
RP5M_ECOLI	P31221	Probable sigma(54) modulation protein (ORF3) (ORF95)	4	210	3	1.33	20.5	1680	0.00956938	10751	7.09	-0.4	5	0.38	N			40,05	05;05.99;40.03;05.01;05.01.99;40;	SUBCELLULAR LOCALISATION; PROTEIN SYNTHESIS;	d.204	d.204.1;	Alpha and beta proteins (a+b)	Ribosome binding protein Y (HI0257, YfiA homologue)	0	Cytoplasmic		low	rpoN-yhbH-ptsN-yhbJ-ptsO	702	no	3.22531
GLR3_ECOLI	P37687	Glutaredoxin 3 (Grx3)	4	209	5	0.8	5.31	763	0.0514354	9007	7.26	-0.34	3	0.44	N			67,01,40	01;01.03;40.04;01.02;67.15;40;01.02.99;01.20;67;	TRANSPORT FACILITATION; METABOLISM; SUBCELLULAR LOCALISATION;	c.47	c.47.1;	Alpha and beta proteins (a/b)	Thioredoxin fold	0	Cytoplasmic		low		703	no	2.88252
MOEA_ECOLI	P12281	Molybdopterin biosynthesis protein moeA	4	200	14	0.29	0.931	278	0.00837321	44068	4.87	0.03	12	0.37	N			1	01;01.07;01.07.01;	METABOLISM;	b.103,c.57,b.85	c.57.1;b.103.1;b.85.6;	Alpha and beta proteins (a/b),All beta proteins	Molybdenum cofactor biosynthesis protein MoeA, N-terminal and linker domains,beta-clip,Molybdenum cofactor biosynthesis proteins	0	Cytoplasmic		low	moeAB	704	no	2.44404
VACJ_ECOLI	P76506	VacJ lipoprotein precursor	4	199	9	0.44	1.78	405	0.00837321	28043	4.71	-0.29	9	0.37	N			11,40	40.31;11.05.05;11;40;11.05;	CELL RESCUE, DEFENSE AND VIRULENCE; SUBCELLULAR LOCALISATION;					0	Unknown		low		705	no	2.60746
YGGG_ECOLI	P25894	Putative metalloprotease yggG (EC 3.4.24.-)	4	199	10	0.4	1.51	368	0.00478469	26843	6.04	-0.2	7	0.29	N			63,04	63.17;63;04;04.05;04.05.01;04.05.01.04;63.17.09;	PROTEIN WITH BINDING FUNCTION OR COFACTOR REQUIREMENT (structural or catalytic); TRANSCRIPTION;					0	Unknown		low		706	no	2.56585
ILVI_ECOLI	P00893	Acetolactate synthase isozyme III large subunit (EC 2.2.1.6) (AHAS-III) (Acetohydroxy-acid	4	197	24	0.17	0.468	186	0.00478469	62986	6.3	-0.05	16					01,63,06	01.01.01;01.01;01;06.10;63;01.01.01.15.02;01.01.01.15.04;63.01;06;01.01.01.15;	METABOLISM; PROTEIN WITH BINDING FUNCTION OR COFACTOR REQUIREMENT (structural or catalytic); PROTEIN FATE (folding, modification, destination);	c.36,c.31	c.31.1;c.36.1;	Alpha and beta proteins (a/b)	Thiamin diphosphate-binding fold (THDP-binding),DHS-like NAD/FAD-binding domain	0	Unknown		low	ilvIH	707	no	2.26951
YHBC_ECOLI	P03843	Hypothetical UPF0090 protein yhbC	4	197	5	0.8	5.31	763	0.00478469	16822	4.43	0.07	3	0.41	E			99	99;	UNCLASSIFIED PROTEINS;	d.52	d.52.4;	Alpha and beta proteins (a+b)	Alpha-lytic protease prodomain-like	0	Cytoplasmic		low	metY-yhbC-nusA-infB-rbfA-truB-rpsO-pnp	708	no	2.88252
SSPB_ECOLI	P25663	Stringent starvation protein B	4	193	4	1	9	1040	0.0107656	18263	4.22	-0.43	8	0.36	N			11,63,40,05,13,06	63;05.99;05.04;06.13;40.03;13.11;13.11.03.01;06;11.01;13.11.03;05;11.01.11;13;63.01;11;40;	CELL RESCUE, DEFENSE AND VIRULENCE; PROTEIN WITH BINDING FUNCTION OR COFACTOR REQUIREMENT (structural or catalytic); SUBCELLULAR LOCALISATION; PROTEIN SYNTHESIS; REGULATION OF / INTERACTION WITH CELLULAR ENVIRONMENT; PROTEIN FATE (folding, modification, d					0	Unknown	C	low	sspAB	709	no	3.01703
YBCJ_ECOLI	P45571	Hypothetical protein ybcJ	4	190	6	0.67	3.64	613	0.027512	7391	8.12	0.1	5	0.44	?			99	99;	UNCLASSIFIED PROTEINS;					0	Cytoplasmic		low		710	no	2.78746
YDHQ_ECOLI	P77552	Hypothetical protein ydhQ	4	190	14	0.29	0.931	278	0.00598086	42877	4.25	0.03	18					99	99;	UNCLASSIFIED PROTEINS;					0	Unknown (This protein may have multiple localization sites.)		low		711	no	2.44404
GNSA_ECOLI	P52635	GnsA protein	3	158	3	1	9	1040	0.0223285	6577	5.21	-0.55	2		N			1	01.06;01;01.06.01;01.06.01.05;	METABOLISM;					0	Cytoplasmic		low		712	no	3.01703
THIE_ECOLI	P30137	Thiamine-phosphate pyrophosphorylase (EC 2.5.1.3) (TMP pyrophosphorylase) (TMP-PPase) (Thi	4	184	9	0.44	1.78	405	0.00478469	23016	5.66	0.03	9					1	01;01.07;01.07.01;	METABOLISM;	c.1	c.1.3;	Alpha and beta proteins (a/b)	TIM beta/alpha-barrel	0	Unknown	C	low	thiCEFGH	713	no	2.60746
YFCD_ECOLI	P76494	Putative Nudix hydrolase yfcD (EC 3.6.-.-)	4	184	7	0.57	2.73	518	0.00956938	20377	4.49	-0.43	4		N			99	99;	UNCLASSIFIED PROTEINS;					0	Cytoplasmic	C	low		714	no	2.71433
DEGQ_ECOLI	P39099	Protease degQ precursor (EC 3.4.21.-)	4	183	19	0.21	0.624	220	0.00478469	47206	5.69	0.06	15		E			40,06	06.07;40.28;06.13;40;06;06.07.11;	SUBCELLULAR LOCALISATION; PROTEIN FATE (folding, modification, destination);	b.36,b.47	b.36.1;b.47.1;	All beta proteins	PDZ domain-like,Trypsin-like serine proteases	1	Periplasmic	C	low		715	no	2.34242
MPRA_ECOLI	P24201	Transcriptional repressor mprA (EmrR protein)	4	180	7	0.57	2.73	518	0.0143541	20565	6.17	-0.64	4		N			63,04	63.03.01;63;04;04.05;04.05.01.04.03;04.05.01;63.03;04.05.01.04;	PROTEIN WITH BINDING FUNCTION OR COFACTOR REQUIREMENT (structural or catalytic); TRANSCRIPTION;	a.4	a.4.5;	All alpha proteins	DNA/RNA-binding 3-helical bundle	0	Cytoplasmic		low	emrRAB	716	no	2.71433
PARE_ECOLI	P20083	Topoisomerase IV subunit B (EC 5.99.1.-)	2	131	28	0.07	0.179	106	0.00478469	70245	5.44	-0.35	19	0.42	E			63,03	03.01.03.01;63.03.01;03;63;63.03;63.01;03.01.03;03.01.09;03.01.09.05;03.01;	PROTEIN WITH BINDING FUNCTION OR COFACTOR REQUIREMENT (structural or catalytic); CELL CYCLE AND DNA PROCESSING;	d.122,d.14,e.11	e.11.1;d.14.1;d.122.1;	Alpha and beta proteins (a+b),Multi-domain proteins (alpha and beta)	Type II DNA topoisomerase,Ribosomal protein S5 domain 2-like,ATPase domain of HSP90 chaperone/DNA topoisomerase II/histidine kinase	0	Cytoplasmic		low		717	no	2.02531
YCIN_ECOLI	P46132	Protein yciN	4	177	5	0.8	5.31	763	0.0167464	9387	5.6	-0.38	3	0.3	N			99	99;	UNCLASSIFIED PROTEINS;					0	Cytoplasmic		low		718	no	2.88252
YCIT_ECOLI	P76034	Putative HTH-type transcriptional regulator yciT	3	155	15	0.2	0.585	212	0.00797448	27604	6.4	-0.09	7		N			4	04;04.05;04.05.01.04.03;04.05.01;04.05.01.04;	TRANSCRIPTION;					0	Cytoplasmic	C	low		719	no	2.32634
YTFG_ECOLI	P39315	Hypothetical protein ytfG	3	150	13	0.23	0.701	236	0.00637959	29735	5.38	0.05	4	0.37	N			99	99;	UNCLASSIFIED PROTEINS;	c.2	c.2.1;	Alpha and beta proteins (a/b)	NAD(P)-binding Rossmann-fold domains	0	Unknown		low		720	no	2.37291
PTAA_ECOLI	P09323	PTS system, N-acetylglucosamine-specific IIABC component (EIIABC-Nag) (N-acetylglucosamine	4	174	14	0.29	0.931	278	0.0119617	68348	6.08	0.58	15	0.51	N		1.36	67,01,40	67.50;01;01.05.07;67.50.25;01.05;40;40.30;01.05.01;67.07.01;67;67.07;	TRANSPORT FACILITATION; METABOLISM; SUBCELLULAR LOCALISATION;	b.40,d.95,b.84	d.95.1;b.40.4;b.84.3;	Alpha and beta proteins (a+b),All beta proteins	Barrel-sandwich hybrid,Homing endonuclease-like,OB-fold	10	CytoplasmicMembrane	OM	low	nagE	721	no	2.44404
YJGD_ECOLI	P37163	Hypothetical protein yjgD	4	174	1	4	10000	61000	0.00598086	15604	3.48	-0.61	6	0.49	X			99	99;	UNCLASSIFIED PROTEINS;					0	Cytoplasmic		high		722	no	4.78533
RF1_ECOLI	P07011	Peptide chain release factor 1 (RF-1)	4	172	20	0.2	0.585	212	0.00598086	40518	5.02	-0.66	16					5	05;05.04;05.04.03;05.07;	PROTEIN SYNTHESIS;	e.38	e.38.1;	Multi-domain proteins (alpha and beta)	Polypeptide chain release factor 2 (RF2)	0	Cytoplasmic		low	hemA-prfA-hemK	723	no	2.32634
YIEF_ECOLI	P31465	Hypothetical protein yieF	4	171	7	0.57	2.73	518	0.00478469	20377	4.86	0.06	9		N			99	99;	UNCLASSIFIED PROTEINS;					0	Unknown		low		724	no	2.71433
YTFN_ECOLI	P39321	Hypothetical protein ytfN	4	170	58	0.07	0.172	104	0.00478469	136781	4.77	-0.18	77	0.34	N			99	99;	UNCLASSIFIED PROTEINS;					1	OuterMembrane		low		725	no	2.01703
AROD_ECOLI	P05194	3-dehydroquinate dehydratase (EC 4.2.1.10) (3-dehydroquinase) (Type I DHQase)	4	169	14	0.29	0.931	278	0.00598086	27468	5.1	0.07	10					67,01	01.01.01;01.01;01;01.01.01.11;01.05;67.15;01.05.01;01.05.01.03.09;01.05.01.03;67;	TRANSPORT FACILITATION; METABOLISM;	c.1	c.1.10;	Alpha and beta proteins (a/b)	TIM beta/alpha-barrel	0	Cytoplasmic	C	low		726	no	2.44404
YDHR_ECOLI	P77225	Protein ydhR precursor	3	146	5	0.6	2.98	546	0.00956938	11289	4.96	-0.21	2		E			99	99;	UNCLASSIFIED PROTEINS;					0	Cytoplasmic	C	low		727	no	2.73719
YJBJ_ECOLI	P32691	Protein yjbJ	3	143	3	1	9	1040	0.00956938	8326	5.27	-1.53	1		?			99	99;	UNCLASSIFIED PROTEINS;	a.60	a.60.11;	All alpha proteins	SAM domain-like	0	Unknown		low		728	no	3.01703
GLTI_ECOLI	P37902	Glutamate/aspartate periplasmic binding protein precursor	4	168	13	0.31	1.03	295	0.00478469	33421	9.02	-0.47	8		N			67,01	01.01;01;67.10;01.01.07;67;	TRANSPORT FACILITATION; METABOLISM;	c.94	c.94.1;	Alpha and beta proteins (a/b)	Periplasmic binding protein-like II	0	Periplasmic	P	low	gltIJKL	729	no	2.46982
FADR_ECOLI	P09371	Fatty acid metabolism regulator protein	4	166	13	0.31	1.03	295	0.00478469	26838	7.03	-0.29	4					01,63,04	01.06;63.03.01;01.06.10;01;63;04;04.05;04.05.01.04.03;04.05.01.04.01;04.05.01;63.03;04.05.01.04;	METABOLISM; PROTEIN WITH BINDING FUNCTION OR COFACTOR REQUIREMENT (structural or catalytic); TRANSCRIPTION;	a.4,a.78	a.4.5;a.78.1;	All alpha proteins	DNA/RNA-binding 3-helical bundle,Fatty acid responsive transcription factor FadR, C-terminal domain	0	Unknown		low		730	no	2.46982
YFHP_ECOLI	P77484	Hypothetical UPF0074 protein yfhP	3	146	9	0.33	1.15	315	0.0287081	17338	7.36	-0.26	5		N			4	04;04.05;04.05.01.04.03;04.05.01;04.05.01.04;	TRANSCRIPTION;					0	Unknown		low	iscRSUA	731	no	2.49831
FRE_ECOLI	P23486	NAD(P)H-flavin reductase (EC 1.5.1.29) (EC 1.16.1.3) (FMN reductase) (Aquacobalamin reduct	4	165	14	0.29	0.931	278	0.00837321	26112	5.25	-0.13	8		N			67,01,63	01;63;63.21.07;01.07;67.15;01.07.01;63.21;63.21.05;67;	TRANSPORT FACILITATION; METABOLISM; PROTEIN WITH BINDING FUNCTION OR COFACTOR REQUIREMENT (structural or catalytic);	c.25,b.43	b.43.4;c.25.1;c.25.1;c.25.1;c.25.1;	Alpha and beta proteins (a/b),All beta proteins	Reductase/isomerase/elongation factor common domain,Ferredoxin reductase-like, C-terminal NADP-linked domain	0	Cytoplasmic		low		732	no	2.44404
RLMB_ECOLI	P39290	Hypothetical tRNA/rRNA methyltransferase yjfH (EC 2.1.1.-)	3	145	9	0.33	1.15	315	0.0127592	26558	6.62	-0.03	5					4	04.01;04;04.01.99;	TRANSCRIPTION;	c.116	c.116.1;	Alpha and beta proteins (a/b)	alpha/beta knot	0	Cytoplasmic	C	low		733	no	2.49831
LDCA_ECOLI	P76008	Muramoyltetrapeptide carboxypeptidase (EC 3.4.17.13) (LD-carboxypeptidase A)	4	163	13	0.31	1.03	295	0.00478469	33569	6.57	0.02	7					63,40,30,06	63.02;06.13.99;30.34;63;30;06.13;40.03;30.34.07;40;06;	PROTEIN WITH BINDING FUNCTION OR COFACTOR REQUIREMENT (structural or catalytic); SUBCELLULAR LOCALISATION; CONTROL OF CELLULAR ORGANIZATION; PROTEIN FATE (folding, modification, destination);					0	Unknown		low		734	no	2.46982
RRAA_ECOLI	P32165	Regulator of ribonuclease activity A	4	161	5	0.8	5.31	763	0.0119617	17361	3.87	0.05	6					1	01;01.07;01.07.01;	METABOLISM;					0	Cytoplasmic		low		735	no	2.88252
YAJC_ECOLI	P19677	Hypothetical UPF0092 protein yajC	4	161	3	1.33	20.5	1680	0.0179426	11888	10.39	0.4	3	0.54	?		1.2	63,40,08,06	63;08.16;06.04;63.01;40;08.16.05;06;08;40.02;	PROTEIN WITH BINDING FUNCTION OR COFACTOR REQUIREMENT (structural or catalytic); SUBCELLULAR LOCALISATION; CELLULAR TRANSPORT AND TRANSPORT MECHANISMS; PROTEIN FATE (folding, modification, destination);					1	Unknown		low	tgt-yajC-secDF	736	no	3.22531
YEBR_ECOLI	P76270	UPF0067 protein yebR	4	161	8	0.5	2.16	453	0.0143541	20278	4.52	0.17	3		N			99	99;	UNCLASSIFIED PROTEINS;	d.110	d.110.2;	Alpha and beta proteins (a+b)	Profilin-like	0	Cytoplasmic		low		737	no	2.6561
KDSC_ECOLI	P45396	3-deoxy-D-manno-octulosonate 8-phosphate phosphatase (EC 3.1.3.45) (KDO 8-P phosphatase)	4	159	8	0.5	2.16	453	0.00598086	19998	4.79	0.24	6					01,63,40	01.05.01.03.01;01;63.17;63;40.03;01.05;40;01.05.01;01.05.01.03;	METABOLISM; PROTEIN WITH BINDING FUNCTION OR COFACTOR REQUIREMENT (structural or catalytic); SUBCELLULAR LOCALISATION;	c.108	c.108.1;	Alpha and beta proteins (a/b)	HAD-like	0	Cytoplasmic		low		738	no	2.6561
YCFP_ECOLI	P75950	Hypothetical UPF0227 protein ycfP	4	157	11	0.36	1.31	339	0.0167464	21227	6.6	-0.59	6					99	99;	UNCLASSIFIED PROTEINS;					0	Cytoplasmic		low		739	no	2.5302
YNIC_ECOLI	P77247	Protein yniC	4	156	13	0.31	1.03	295	0.00717703	24331	4.63	0.1	7		N			99	99;	UNCLASSIFIED PROTEINS;	c.108	c.108.1;c.108.1;c.108.1;c.108.1;	Alpha and beta proteins (a/b)	HAD-like	0	Cytoplasmic		low		740	no	2.46982
YCDY_ECOLI	P75915	Hypothetical protein ycdY	4	155	7	0.57	2.73	518	0.00837321	20725	4	-0.17	4		N			99	99;	UNCLASSIFIED PROTEINS;					0	Unknown		low		741	no	2.71433
FDOH_ECOLI	P32175	Formate dehydrogenase-O, iron-sulfur subunit (Formate dehydrogenase-O beta subunit) (FDH-Z	4	154	13	0.31	1.03	295	0.0119617	33102	5.07	-0.36	4	0.45	N			01,63,40,02	01;63;02;02.22;01.05;01.05.01;02.11.05;40.30;02.11;01.05.01.01;02.13.03;63.01;40;02.13;	METABOLISM; PROTEIN WITH BINDING FUNCTION OR COFACTOR REQUIREMENT (structural or catalytic); SUBCELLULAR LOCALISATION; ENERGY;	d.58	d.58.1;	Alpha and beta proteins (a+b)	Ferredoxin-like	0	CytoplasmicMembrane		low	fdoGHI-fdhE	742	no	2.46982
TOLQ_ECOLI	P05828	TolQ protein	4	154	9	0.44	1.78	405	0.00478469	25599	7.1	0.23	6	0.35	N			11,67,40,06	67.11;11.05.05;06.04;11;11.05.05.03;40;40.30;06;11.05;67;	CELL RESCUE, DEFENSE AND VIRULENCE; TRANSPORT FACILITATION; SUBCELLULAR LOCALISATION; PROTEIN FATE (folding, modification, destination);					3	CytoplasmicMembrane		low	ybgC-tolQRA	743	no	2.60746
LGUL_ECOLI	Q59384	Lactoylglutathione lyase (EC 4.4.1.5) (Methylglyoxalase) (Aldoketomutase) (Glyoxalase I) (	4	153	7	0.57	2.73	518	0.00837321	14921	4.79	-0.35	3		?			11,63,02	11.07.07;02.01;63.17;63;63.17.11;02.01.01;11.07.03;02;11;11.07.07.03;11.07;	CELL RESCUE, DEFENSE AND VIRULENCE; PROTEIN WITH BINDING FUNCTION OR COFACTOR REQUIREMENT (structural or catalytic); ENERGY;	d.32	d.32.1;	Alpha and beta proteins (a+b)	Glyoxalase/Bleomycin resistance protein/Dihydroxybiphenyl dioxygenase	0	Unknown		low		744	no	2.71433
STHA_ECOLI	P27306	Soluble pyridine nucleotide transhydrogenase (EC 1.6.1.1) (STH) (NAD(P)(+) transhydrogenase [B-speci	4	153	22	0.18	0.52	198	0.00717703	51430	6.55	-0.23	14					67,63,02	63;63.21.07;02;63.01;67.15;63.21;02.11.99;02.11;63.21.05;67;	TRANSPORT FACILITATION; PROTEIN WITH BINDING FUNCTION OR COFACTOR REQUIREMENT (structural or catalytic); ENERGY;	c.4,c.3,d.87	c.4.1;d.87.1;c.3.1;	Alpha and beta proteins (a/b),Alpha and beta proteins (a+b)	CO dehydrogenase flavoprotein C-domain-like,Nucleotide-binding domain,FAD/NAD(P)-binding domain	0	Cytoplasmic		low		745	no	2.29667
YBEB_ECOLI	P05848	Hypothetical protein ybeB	4	152	4	1	9	1040	0.00717703	11583	4.37	0.03	3					99	99;	UNCLASSIFIED PROTEINS;					0	Cytoplasmic		low		746	no	3.01703
YRDC_ECOLI	P45748	Protein yrdC	4	152	7	0.57	2.73	518	0.00478469	20769	4.78	-0.06	5	0.25	N			63,40	63.03.01;63;40.03;63.03;40;	PROTEIN WITH BINDING FUNCTION OR COFACTOR REQUIREMENT (structural or catalytic); SUBCELLULAR LOCALISATION;	d.115	d.115.1;	Alpha and beta proteins (a+b)	YrdC/RibB	0	Unknown	C	low		747	no	2.71433
POTF_ECOLI	P31133	Putrescine-binding periplasmic protein precursor	3	121	14	0.21	0.638	223	0.00478469	40841	6.1	-0.19	11	0.37	N			67,40	40.28;67.12;40;67;	TRANSPORT FACILITATION; SUBCELLULAR LOCALISATION;	c.94	c.94.1;	Alpha and beta proteins (a/b)	Periplasmic binding protein-like II	0	Periplasmic	P	low	potFGHI	748	no	2.3483
YJIY_ECOLI	P39396	Hypothetical protein yjiY	4	149	15	0.27	0.848	263	0.0155502	77859	9.14	0.72	9	0.53	N		1.59	11	11.01;11.01.11;11;	CELL RESCUE, DEFENSE AND VIRULENCE;					16	CytoplasmicMembrane		low		749	no	2.41996
HIS8_ECOLI	P06986	Histidinol-phosphate aminotransferase (EC 2.6.1.9) (Imidazole acetol-phosphate transaminas	3	120	15	0.2	0.585	212	0.00637959	39389	4.84	-0.03	12					01,63,06	01.01.01;01.01;01;06.10;63;01.01.01.11;01.01.01.11.15;63.21.17;63.21;06;	METABOLISM; PROTEIN WITH BINDING FUNCTION OR COFACTOR REQUIREMENT (structural or catalytic); PROTEIN FATE (folding, modification, destination);	c.67	c.67.1;c.67.1;c.67.1;	Alpha and beta proteins (a/b)	PLP-dependent transferases	0	Cytoplasmic		low	hisGDCBHAFI	750	no	2.32634
CYSE_ECOLI	P05796	Serine acetyltransferase (EC 2.3.1.30) (SAT)	4	145	12	0.33	1.15	315	0.00478469	29318	6.51	0	10	0.38	E			01,40	01.01.01;01.05.99;01.01;01;01.01.01.11;40.03;01.01.01.11.03;01.05;40;01.05.01;	METABOLISM; SUBCELLULAR LOCALISATION;	b.81	b.81.1;b.81.1;b.81.1;	All beta proteins	Single-stranded left-handed beta-helix	0	Cytoplasmic		low		751	no	2.49831
PSD_ECOLI	P10740	Phosphatidylserine decarboxylase proenzyme (EC 4.1.1.65) [Contains: Phosphatidylserine dec	4	144	11	0.36	1.31	339	0.00478469	35935	5.53	-0.09	12					1	01.06;01;01.06.01.01;01.06.01;	METABOLISM;					0	Unknown	IM	low		752	no	2.5302
TKT2_ECOLI	P33570	Transketolase 2 (EC 2.2.1.1) (TK 2)	4	143	23	0.17	0.492	192	0.00478469	73044	6.27	-0.31	15	0.36	N			01,63	63.21.11;01;63.17;01.04;63.13.01;63;63.13;01.05;63.21;01.05.01;63.17.01;	METABOLISM; PROTEIN WITH BINDING FUNCTION OR COFACTOR REQUIREMENT (structural or catalytic);	c.48,c.36	c.48.1;c.36.1;	Alpha and beta proteins (a/b)	Thiamin diphosphate-binding fold (THDP-binding),Transketolase C-terminal domain-like	0	Cytoplasmic		low		753	no	2.2833
TLDD_ECOLI	P46473	TldD protein	4	143	17	0.24	0.719	239	0.00478469	51365	4.77	-0.12	17	0.42	N			01,40,06	01.05.04;01;06.07;06.13;40.03;01.05;40;01.05.01;06;06.07.11;	METABOLISM; SUBCELLULAR LOCALISATION; PROTEIN FATE (folding, modification, destination);					0	Cytoplasmic	C	low		754	no	2.3784
RS22_ECOLI	P28690	30S ribosomal protein S22 (Stationary-phase-induced ribosome-associated protein) (SRA) (Pr	4	142	2	2	99	4180	0.0131579	5097	11.69	-1.27	1	0.36	N			63,05,40	05.01.01;63.07;63;05;05.04;40.03;63.03.03;63.03;63.01;05.01;40;	PROTEIN WITH BINDING FUNCTION OR COFACTOR REQUIREMENT (structural or catalytic); PROTEIN SYNTHESIS; SUBCELLULAR LOCALISATION;					0	Unknown		high	sra	755	no	3.62118
YIHI_ECOLI	P32130	Hypothetical UPF0241 protein yihI	4	140	9	0.44	1.78	405	0.00478469	19060	6.84	-1.38	4					99	99;	UNCLASSIFIED PROTEINS;					0	Unknown		low		756	no	2.60746
UBIG_ECOLI	P17993	3-demethylubiquinone-9 3-methyltransferase (EC 2.1.1.64) (3,4-dihydroxy-5-hexaprenylbenzoa	4	139	11	0.36	1.31	339	0.00478469	26557	6.59	-0.23	9					1	01;01.07;01.07.01;	METABOLISM;	c.66	c.66.1;c.66.1;c.66.1;	Alpha and beta proteins (a/b)	S-adenosyl-L-methionine-dependent methyltransferases	0	Cytoplasmic		low	ubiG	757	no	2.5302
USPG_ECOLI	P39177	Universal stress protein G	4	139	6	0.67	3.64	613	0.0119617	15936	6.51	-0.05	4					99	99;	UNCLASSIFIED PROTEINS;	c.29	c.29.1;	Alpha and beta proteins (a/b)	ETFP adenine nucleotide-binding domain-like	0	Cytoplasmic	IM	low		758	no	2.78746
PAND_ECOLI	P31664	Aspartate 1-decarboxylase precursor (EC 4.1.1.11) (Aspartate alpha-decarboxylase)	3	118	2	1.5	30.6	2110	0.0318979	13835	6.1	-0.06	5					01,06	01.01;01;01.01.10.03.01;06.10;01.01.10;01.07;01.01.10.03;01.07.01;06;	METABOLISM; PROTEIN FATE (folding, modification, destination);	b.52	b.52.2;	All beta proteins	Double psi beta-barrel	0	Unknown		high		759	no	3.32428
TESB_ECOLI	P23911	Acyl-CoA thioesterase II (EC 3.1.2.-) (TEII)	4	138	12	0.33	1.15	315	0.00478469	31836	6.66	-0.26	8					01,02	01.06;01;01.06.07;02.25;02;	METABOLISM; ENERGY;	d.38	d.38.1;	Alpha and beta proteins (a+b)	Thioesterase/thiol ester dehydrase-isomerase	0	Unknown		low		760	no	2.49831
PQIB_ECOLI	P43671	Paraquat-inducible protein B	4	137	25	0.16	0.445	181	0.00478469	60522	8.75	-0.28	18	0.32	N			11	11.01.01;11.01;11;	CELL RESCUE, DEFENSE AND VIRULENCE;					1	Unknown		low	pqiAB	761	no	2.25768
PROP_ECOLI	P30848	Proline/betaine transporter (Proline porter II) (PPII)	4	137	11	0.36	1.31	339	0.00598086	54847	7.25	0.56	13	0.34	N			67,01,40,20	01.01;01;67.10;01.01.07;20;40;40.30;20.05;67;	TRANSPORT FACILITATION; METABOLISM; SUBCELLULAR LOCALISATION; SYSTEMIC REGULATION OF / INTERACTION WITH ENVIRONMENT;					12	CytoplasmicMembrane		low	proP	762	no	2.5302
RNI_ECOLI	P21338	Ribonuclease I precursor (EC 3.1.27.6) (Enterobacter ribonuclease) (RNase I)	4	136	13	0.31	1.03	295	0.00478469	29619	8.61	-0.41	7					01,63,40	01;01.03;63;01.03.16;01.03.16.01;40.03;63.03.03;63.03;40;	METABOLISM; PROTEIN WITH BINDING FUNCTION OR COFACTOR REQUIREMENT (structural or catalytic); SUBCELLULAR LOCALISATION;	d.124,e.5	e.5.1;d.124.1;	Alpha and beta proteins (a+b),Multi-domain proteins (alpha and beta)	Ribonuclease Rh-like,Heme-linked catalases	0	Unknown		low		763	no	2.46982
YQCD_ECOLI	Q46920	Hypothetical protein yqcD	4	135	14	0.29	0.931	278	0.00478469	32589	6.05	-0.53	11		N			99	99;	UNCLASSIFIED PROTEINS;					0	Cytoplasmic		low		764	no	2.44404
CORC_ECOLI	P77392	Magnesium and cobalt efflux protein corC	4	134	15	0.27	0.848	263	0.00598086	33300	4.37	-0.37	7		N			67,13	13.01;67.04.01;13.01.01;67.04;13;13.01.01.01;67.04.01.01;67;	TRANSPORT FACILITATION; REGULATION OF / INTERACTION WITH CELLULAR ENVIRONMENT;					0	Cytoplasmic		low		765	no	2.41996
LOLB_ECOLI	P61320	Outer-membrane lipoprotein lolB precursor	3	114	14	0.21	0.638	223	0.00797448	23552	9.59	-0.64	11					40,06	40.31;06.04;40;06;	SUBCELLULAR LOCALISATION; PROTEIN FATE (folding, modification, destination);					0	Unknown	OM	low		766	no	2.3483
TRMA_ECOLI	P23003	tRNA (Uracil-5-)-methyltransferase (EC 2.1.1.35) (tRNA(M-5-U54)-methyltransferase) (RUMT)	2	82	17	0.12	0.311	147	0.00956938	41968	6	-0.32	13					01,63,04	04.03.03;01;01.03;01.03.01.03;63;04;04.03;63.03.03;63.03;01.03.01;	METABOLISM; PROTEIN WITH BINDING FUNCTION OR COFACTOR REQUIREMENT (structural or catalytic); TRANSCRIPTION;	c.66	c.66.1;	Alpha and beta proteins (a/b)	S-adenosyl-L-methionine-dependent methyltransferases	0	Unknown	C	low	trmA	767	no	2.16732
YGIM_ECOLI	P39202	Hypothetical protein ygiM precursor	3	111	12	0.25	0.778	250	0.00478469	23077	9.92	-0.43	6	0.36	N			99	99;	UNCLASSIFIED PROTEINS;					1	Unknown		low		768	no	2.39794
YHEO_ECOLI	P45533	Hypothetical protein yheO	4	132	7	0.57	2.73	518	0.00717703	26822	5.41	-0.16	6		N			99	99;	UNCLASSIFIED PROTEINS;					0	Cytoplasmic		low		769	no	2.71433
DNLJ_ECOLI	P15042	DNA ligase (EC 6.5.1.2) (Polydeoxyribonucleotide synthase [NAD+])	2	90	32	0.06	0.155	97.9	0.00956938	73607	5.35	-0.14	19		E			3	03;03.01.05.01;03.01.03;03.01.05;03.01;	CELL CYCLE AND DNA PROCESSING;	a.60,b.40,c.15,d.142	d.142.2;c.15.1;b.40.4;a.60.2;	Alpha and beta proteins (a/b),Alpha and beta proteins (a+b),All beta proteins,All alpha proteins	ATP-grasp,BRCT domain,SAM domain-like,OB-fold	0	Cytoplasmic	C	low		770	no	1.99078
CFA_ECOLI	P30010	Cyclopropane-fatty-acyl-phospholipid synthase (EC 2.1.1.79) (Cyclopropane fatty acid synth	3	103	21	0.14	0.389	167	0.00478469	43779	5.92	-0.32	10	0.32	N			01,40	01.06;01;01.06.07;40.03;40;01.06.01;01.06.01.05;	METABOLISM; SUBCELLULAR LOCALISATION;	c.66	c.66.1;	Alpha and beta proteins (a/b)	S-adenosyl-L-methionine-dependent methyltransferases	0	Cytoplasmic		low	cfa	771	no	2.22272
LAMB_ECOLI	P02943	Maltoporin precursor (Maltose-inducible porin) (Lambda receptor protein)	3	105	16	0.19	0.54	202	0.00956938	49913	4.65	-0.52	18					67,01,40	01;67.07.99;40.31;01.05.07;01.05;40;67;67.07;	TRANSPORT FACILITATION; METABOLISM; SUBCELLULAR LOCALISATION;	f.4	f.4.3;	Membrane and cell surface proteins and peptides	Transmembrane beta-barrels	0	OuterMembrane	OM	low	malK-lamB-malM	772	no	2.30535
YIHD_ECOLI	P32126	Protein yihD	4	126	5	0.8	5.31	763	0.00598086	10274	4.97	-0.42	4	0.42	N			99	99;	UNCLASSIFIED PROTEINS;					0	Cytoplasmic		low		773	no	2.88252
DHPS_ECOLI	P26282	Dihydropteroate synthase (EC 2.5.1.15) (DHPS) (Dihydropteroate pyrophosphorylase)	2	72	13	0.15	0.425	176	0.00478469	30616	5.97	-0.02	6					1	01;01.07;01.07.01;	METABOLISM;	c.1	c.1.21;	Alpha and beta proteins (a/b)	TIM beta/alpha-barrel	0	Cytoplasmic		low		774	no	2.24551
RSEB_ECOLI	P46186	Sigma-E factor regulatory protein rseB precursor	2	78	11	0.18	0.52	198	0.00717703	35751	9.12	-0.26	13	0.28	N			63,40,04,62	62.01;62.01.07;63;04;40.28;04.05;04.05.01;04.05.01.04;63.01;40;62;	PROTEIN WITH BINDING FUNCTION OR COFACTOR REQUIREMENT (structural or catalytic); SUBCELLULAR LOCALISATION; TRANSCRIPTION; PROTEIN ACTIVITY REGULATION;					0	Periplasmic	C	low	rpoE-rseABC	775	no	2.29667
YGGL_ECOLI	P38521	Hypothetical protein yggL	4	123	6	0.67	3.64	613	0.00478469	12882	4.71	-0.68	2	0.45	E		1.1	99	99;	UNCLASSIFIED PROTEINS;					0	Cytoplasmic		low		776	no	2.78746
AVTA_ECOLI	P09053	Valine--pyruvate aminotransferase (EC 2.6.1.66) (Transaminase C) (Alanine--valine transami	3	97	10	0.3	0.995	289	0.00478469	46712	5.87	-0.07	12	0.35	N			01,63	01.01.01;01.01;01;63;01.01.10;01.02.01;01.02.01.09;01.02;63.21.17;63.21;	METABOLISM; PROTEIN WITH BINDING FUNCTION OR COFACTOR REQUIREMENT (structural or catalytic);	c.67	c.67.1;c.67.1;c.67.1;c.67.1;	Alpha and beta proteins (a/b)	PLP-dependent transferases	0	Cytoplasmic		low		777	no	2.4609
T2E1_ECOLI	P00642	Type II restriction enzyme EcoRI (EC 3.1.21.4) (Endonuclease EcoRI) (R.EcoRI)	3	83	13	0.23	0.701	236	0.00637959	30929	8.4	-0.37	8								c.52	c.52.1;	Alpha and beta proteins (a/b)	Restriction endonuclease-like	0			low		778	no	2.37291
YDBD_ECOLI	P25907	Hypothetical protein ydbD	3	80	34	0.09	0.225	122	0.00637959	86718	5.18	-0.22	26	0.21	N			11	11.01.01;11.01;11.01.99;11.01.11;11;11.01.03;11.01.05;	CELL RESCUE, DEFENSE AND VIRULENCE;					0	CytoplasmicMembrane		low		779	no	2.08636
AK2H_ECOLI	P00562	Bifunctional aspartokinase/homoserine dehydrogenase II (AKII-HDII) [Includes: Aspartokinas	2	58	39	0.05	0.125	86.6	0.00478469	88758	5.34	-0.1	30	0.4	N			67,01,63,40	01.01.01;01.01;01;63;63.21.07;01.01.01.07.03;40.03;01.01.01.07;67.15;40;63.21;67;	TRANSPORT FACILITATION; METABOLISM; PROTEIN WITH BINDING FUNCTION OR COFACTOR REQUIREMENT (structural or catalytic); SUBCELLULAR LOCALISATION;	d.81,c.2	c.2.1;d.81.1;	Alpha and beta proteins (a/b),Alpha and beta proteins (a+b)	Glyceraldehyde-3-phosphate dehydrogenase-like, C-terminal domain,NAD(P)-binding Rossmann-fold domains	0	Cytoplasmic		low	metBL	780	no	1.93752
SPOT_ECOLI	P17580	Guanosine-3',5'-bis(diphosphate) 3'-pyrophosphohydrolase (EC 3.1.7.2) ((ppGpp)ase) (Penta-	2	53	34	0.06	0.145	94.3	0.00717703	79344	9.14	-0.33	18	0.38	?			11,01,63,40	11.01;01;01.03;63.17;01.04;63;40.03;63.17.07;11;40;	CELL RESCUE, DEFENSE AND VIRULENCE; METABOLISM; PROTEIN WITH BINDING FUNCTION OR COFACTOR REQUIREMENT (structural or catalytic); SUBCELLULAR LOCALISATION;					0	Cytoplasmic		low	rpoZ-spoTU-recG	781	no	1.97451
NARG_ECOLI	P09152	Respiratory nitrate reductase 1 alpha chain (EC 1.7.99.4) (Nitrate reductase A alpha subun	4	98	61	0.07	0.163	101	0.0143541	140360	6.47	-0.51	40	0.52	N		1.26	01,63,40,02	01;02.13.01;63;01.02.01;02;01.02;02.11.05;40.30;02.11;63.01;40;63.21;02.13;63.21.03;	METABOLISM; PROTEIN WITH BINDING FUNCTION OR COFACTOR REQUIREMENT (structural or catalytic); SUBCELLULAR LOCALISATION; ENERGY;	c.81	c.81.1;	Alpha and beta proteins (a/b)	Formate dehydrogenase/DMSO reductase, domains 1-3	0	Unknown		low	narGHJI	782	no	2.00432
YFAA_ECOLI	P17994	Hypothetical protein yfaA	2	49	24	0.08	0.212	117	0.00717703	62672	5.29	-0.21	19	0.29	N			99	99;	UNCLASSIFIED PROTEINS;					1	Unknown		low		783	no	2.06819
YEBY_ECOLI	P76277	Hypothetical protein yebY precursor	3	214	3	1	9	1040	0.00637959	12379	8.07	0.01	1		E			99	99;	UNCLASSIFIED PROTEINS;					1	Unknown		low		784	no	3.01703
YFCZ_ECOLI	P76504	Hypothetical protein yfcZ	3	207	4	0.75	4.62	704	0.0430622	10319	4.08	-0.09	6		N			99	99;	UNCLASSIFIED PROTEINS;					0	Cytoplasmic		low		785	no	2.84757
YCFM_ECOLI	P75947	Hypothetical protein ycfM	3	205	6	0.5	2.16	453	0.00956938	22517	6.95	-0.21	6		N			99	99;	UNCLASSIFIED PROTEINS;					0	Unknown		low		786	no	2.6561
YFHJ_ECOLI	P37096	Hypothetical protein yfhJ	3	189	2	1.5	30.6	2110	0.00797448	7733	3.77	-0.52	3	0.36	N			99	99;	UNCLASSIFIED PROTEINS;					0	Cytoplasmic		high		787	no	3.32428
MGSA_ECOLI	P37066	Methylglyoxal synthase (EC 4.2.3.3) (MGS)	3	182	5	0.6	2.98	546	0.00478469	16920	6.63	0.04	6		E			1	01;01.05;01.05.01;	METABOLISM;	c.24	c.24.1;	Alpha and beta proteins (a/b)	Methylglyoxal synthase-like	0	Unknown	C	low		788	no	2.73719
YQGE_ECOLI	P52049	UPF0301 protein yqgE	3	171	8	0.38	1.37	348	0.00637959	20687	5.35	-0.07	7					99	99;	UNCLASSIFIED PROTEINS;					0	Unknown		low		789	no	2.54158
MALK_ECOLI	P02914	Maltose/maltodextrin transport ATP-binding protein malK	3	164	15	0.2	0.585	212	0.0143541	40992	6.68	-0.03	11	0.38	N			67,63,01,40	01;63.19;63;01.05.07;01.05;67.50.25;40.30;63.19.03;67.07;67.50;67.07.99;40;67;	TRANSPORT FACILITATION; PROTEIN WITH BINDING FUNCTION OR COFACTOR REQUIREMENT (structural or catalytic); METABOLISM; SUBCELLULAR LOCALISATION;	c.37	c.37.1;	Alpha and beta proteins (a/b)	P-loop containing nucleotide triphosphate hydrolases	0	CytoplasmicMembrane	OM	low	malK-lamB-malM	790	no	2.32634
TAS_ECOLI	Q46933	Tas protein	3	158	10	0.3	0.995	289	0.00637959	38501	6.75	-0.32	9					67,63,08	67.01;63.17;63;63.17.03;67.01.01;08;67;	TRANSPORT FACILITATION; PROTEIN WITH BINDING FUNCTION OR COFACTOR REQUIREMENT (structural or catalytic); CELLULAR TRANSPORT AND TRANSPORT MECHANISMS;	c.1	c.1.7;	Alpha and beta proteins (a/b)	TIM beta/alpha-barrel	0	Unknown		low		791	no	2.4609
ADD_ECOLI	P22333	Adenosine deaminase (EC 3.5.4.4) (Adenosine aminohydrolase)	3	157	10	0.3	0.995	289	0.00478469	36399	5.44	-0.02	9					1	01.03.01.01;01;01.03;01.03.01;	METABOLISM;	c.67,c.1	c.1.9;c.67.1;	Alpha and beta proteins (a/b)	TIM beta/alpha-barrel,PLP-dependent transferases	0	Cytoplasmic	C	low		792	no	2.4609
YCEH_ECOLI	P29217	Hypothetical protein yceH (G20.3)	3	157	12	0.25	0.778	250	0.00478469	24178	4.84	-0.42	7	0.32	N			99	99;	UNCLASSIFIED PROTEINS;					0	Unknown		low		793	no	2.39794
TRMD_ECOLI	P07020	tRNA (Guanine-N(1)-)-methyltransferase (EC 2.1.1.31) (M1G-methyltransferase) (tRNA [GM37]	3	154	9	0.33	1.15	315	0.00478469	28423	5.65	-0.31	7					40,04	04;04.03;04.03.06;40;40.02;	SUBCELLULAR LOCALISATION; TRANSCRIPTION;					0	Cytoplasmic		low	rpsP-rimM-trmD-rplS	794	no	2.49831
BOLA_ECOLI	P15298	BolA protein	3	149	4	0.75	4.62	704	0.015949	11995	6.68	-0.19	2					11,14	14.01;11.01;11.01.99;11.01.11;11;14;11.01.03;	CELL RESCUE, DEFENSE AND VIRULENCE; CELL FATE;					0	Cytoplasmic		low	bolA	795	no	2.84757
USPE_ECOLI	P03807	Universal stress protein E	3	148	15	0.2	0.585	212	0.00637959	35577	5.09	-0.21	5					63,04	63.03.01;63;04;04.05;04.05.01.04.03;04.05.01.04.01;04.05.01;63.03;04.05.01.04;63.01;	PROTEIN WITH BINDING FUNCTION OR COFACTOR REQUIREMENT (structural or catalytic); TRANSCRIPTION;	c.29	c.29.1;	Alpha and beta proteins (a/b)	ETFP adenine nucleotide-binding domain-like	0	Cytoplasmic	IM	low		796	no	2.32634
YHIN_ECOLI	P37631	Hypothetical protein yhiN	2	122	17	0.12	0.311	147	0.00478469	43742	6.19	-0.04	13	0.32	?			99	99;	UNCLASSIFIED PROTEINS;					1	Unknown (This protein may have multiple localization sites.)		low		797	no	2.16732
NUOA_ECOLI	P33597	NADH-quinone oxidoreductase chain A (EC 1.6.99.5) (NADH dehydrogenase I, chain A) (NDH-1,	3	146	3	1	9	1040	0.00797448	16458	10.65	0.57	5	0.4	N			63,02	63;63.21.07;02;63.21;02.11.05;02.11;	PROTEIN WITH BINDING FUNCTION OR COFACTOR REQUIREMENT (structural or catalytic); ENERGY;					3	CytoplasmicMembrane		low	nuoABCEFGHIJKLMN	798	no	3.01703
YECD_ECOLI	P37347	Hypothetical isochorismatase family protein yecD	2	120	8	0.25	0.778	250	0.00717703	21743	5.67	0.01	4	0.28	N			67,01,40,13	01;13.01;13.01.01;67.04;40.03;01.05;67.04.01;13;01.07;40;01.07.01;13.01.01.01;67.04.01.01;67;	TRANSPORT FACILITATION; METABOLISM; SUBCELLULAR LOCALISATION; REGULATION OF / INTERACTION WITH CELLULAR ENVIRONMENT;	c.33	c.33.1;c.33.1;	Alpha and beta proteins (a/b)	Cysteine hydrolase	0	Unknown		low		799	no	2.39794
CREA_ECOLI	P08367	CreA protein	3	145	6	0.5	2.16	453	0.00478469	17109	9.62	-0.03	4	0.32	N			99	99;	UNCLASSIFIED PROTEINS;					0	Unknown		low	creABCD	800	no	2.6561
PNTB_ECOLI	P07002	NAD(P) transhydrogenase subunit beta (EC 1.6.1.2) (Pyridine nucleotide transhydrogenase su	2	116	11	0.18	0.52	198	0.00478469	48724	6.09	0.6	10	0.41	N			67,63,40,02	63;02.13.03;63.21.07;02;67.15;40;63.21;02.13;02.11.05;02.11;40.02;67;	TRANSPORT FACILITATION; PROTEIN WITH BINDING FUNCTION OR COFACTOR REQUIREMENT (structural or catalytic); SUBCELLULAR LOCALISATION; ENERGY;	c.31	c.31.1;	Alpha and beta proteins (a/b)	DHS-like NAD/FAD-binding domain	9	CytoplasmicMembrane	IM	low	pntAB	801	no	2.29667
QOR_ECOLI	P28304	Quinone oxidoreductase (EC 1.6.5.5) (NADPH:quinone reductase) (Zeta-crystallin homolog pro	2	118	16	0.13	0.334	153	0.00478469	35173	8.6	-0.06	6	0.32	N			2	02;02.11;	ENERGY;	b.35,c.2	b.35.1;c.2.1;	Alpha and beta proteins (a/b),All beta proteins	NAD(P)-binding Rossmann-fold domains,GroES-like	0	Cytoplasmic		low		802	no	2.18469
HAM1_ECOLI	P52061	HAM1 protein homolog	3	144	7	0.43	1.68	392	0.00956938	21040	5.14	-0.12	5					99	99;	UNCLASSIFIED PROTEINS;	c.51	c.51.4;	Alpha and beta proteins (a/b)	Anticodon-binding domain-like	0	Unknown		low		803	no	2.59329
YJHU_ECOLI	P39356	Hypothetical transcriptional regulator yjhU	3	144	13	0.23	0.701	236	0.00478469	29123	7.83	0.05	9	0.23	X			63,04	63.03.01;63;04;04.05;04.05.01.04.03;04.05.01;63.03;04.05.01.04;	PROTEIN WITH BINDING FUNCTION OR COFACTOR REQUIREMENT (structural or catalytic); TRANSCRIPTION;					0	Cytoplasmic		low		804	no	2.37291
PITA_ECOLI	P37308	Low-affinity inorganic phosphate transporter 1	2	117	8	0.25	0.778	250	0.00717703	53390	10.34	0.52	7	0.38	N			67,40	67.04.07.99;67.04;67.04.07;40;40.30;67;67.04.07.07;	TRANSPORT FACILITATION; SUBCELLULAR LOCALISATION;					10	CytoplasmicMembrane		low		805	no	2.39794
YQJH_ECOLI	Q46871	Hypothetical protein yqjH	3	142	7	0.43	1.68	392	0.0143541	28873	5.68	-0.44	12		N			67,63,40	67.04.01;63.17;63;67.04;63.17.09;40;67.04.01.01;40.02;67;	TRANSPORT FACILITATION; PROTEIN WITH BINDING FUNCTION OR COFACTOR REQUIREMENT (structural or catalytic); SUBCELLULAR LOCALISATION;					0	Cytoplasmic		low		806	no	2.59329
NAGD_ECOLI	P15302	NagD protein	3	140	10	0.3	0.995	289	0.00478469	27164	5.12	0.11	10	0.39	N			1	01;01.05;01.05.01;01.05.01.01;	METABOLISM;					0	Unknown		low	nagBACD	807	no	2.4609
FRDA_ECOLI	P00363	Fumarate reductase flavoprotein subunit (EC 1.3.99.1)	3	139	32	0.09	0.241	127	0.00956938	65842	6.25	-0.37	19	0.55	N		1.33	63,02	02.13.01;63;02;63.21;02.13;63.21.05;	PROTEIN WITH BINDING FUNCTION OR COFACTOR REQUIREMENT (structural or catalytic); ENERGY;	a.7,c.3,d.168	a.7.3;c.3.1;d.168.1;c.3.1;	Alpha and beta proteins (a/b),Alpha and beta proteins (a+b),All alpha proteins	Spectrin repeat-like,FAD/NAD(P)-binding domain,Succinate dehydrogenase/fumarate reductase catalytic domain	0	Periplasmic	C	low	frdABCD	808	no	2.1038
YCDX_ECOLI	P75914	Hypothetical protein ycdX precursor	3	138	9	0.33	1.15	315	0.00478469	26892	5.85	-0.12	7		E			99	99;	UNCLASSIFIED PROTEINS;					0	Cytoplasmic		low		809	no	2.49831
THIJ_ECOLI	Q46948	4-methyl-5(B-hydroxyethyl)-thiazole monophosphate biosynthesis enzyme	3	137	8	0.38	1.37	348	0.00478469	20778	5.1	0.32	4	0.4	N			11,06	11.01;06.13;11;06;	CELL RESCUE, DEFENSE AND VIRULENCE; PROTEIN FATE (folding, modification, destination);	c.23	c.23.16;	Alpha and beta proteins (a/b)	Flavodoxin-like	0	Unknown		low		810	no	2.54158
FKBX_ECOLI	P22563	FKBP-type 16 kDa peptidyl-prolyl cis-trans isomerase (EC 5.2.1.8) (PPIase) (Rotamase)	3	136	5	0.6	2.98	546	0.0111643	15951	4.14	-0.11	9		N			63,40,06	63;40.03;63.01;40;06;06.01;	PROTEIN WITH BINDING FUNCTION OR COFACTOR REQUIREMENT (structural or catalytic); SUBCELLULAR LOCALISATION; PROTEIN FATE (folding, modification, destination);	d.26	d.26.1;	Alpha and beta proteins (a+b)	FKBP-like	0	Unknown		low	ribF-ileS-lspA-slpA-lytB	811	no	2.73719
KTHY_ECOLI	P37345	Thymidylate kinase (EC 2.7.4.9) (dTMP kinase)	3	136	13	0.23	0.701	236	0.00478469	23784	5.25	-0.2	6					1	01;01.03;01.03.07.03;01.03.10;01.03.04.03;01.03.04;	METABOLISM;	c.37	c.37.1;	Alpha and beta proteins (a/b)	P-loop containing nucleotide triphosphate hydrolases	0	Cytoplasmic		low		812	no	2.37291
BFR_ECOLI	P11056	Bacterioferritin (BFR) (Cytochrome B-1) (Cytochrome B-557)	3	135	10	0.3	0.995	289	0.0127592	18496	4.53	-0.47	7	0.33	X			11,63,65	65;63.17;63;11.07.99;63.17.09;11;11.07;	CELL RESCUE, DEFENSE AND VIRULENCE; PROTEIN WITH BINDING FUNCTION OR COFACTOR REQUIREMENT (structural or catalytic); ;	a.25	a.25.1;	All alpha proteins	Ferritin-like	0	Cytoplasmic		low		813	no	2.4609
ILVD_ECOLI	P05791	Dihydroxy-acid dehydratase (EC 4.2.1.9) (DAD)	2	107	24	0.08	0.212	117	0.00478469	65402	5.72	-0.14	19					01,63	01.01.01;01.01;01;63;01.01.01.15.02;01.01.01.15.04;63.01;01.01.01.15;	METABOLISM; PROTEIN WITH BINDING FUNCTION OR COFACTOR REQUIREMENT (structural or catalytic);					0	Cytoplasmic		low	ilvLG_1G_2MEDA	814	no	2.06819
NUOE_ECOLI	P33601	NADH-quinone oxidoreductase chain E (EC 1.6.99.5) (NADH dehydrogenase I, chain E) (NDH-1,	3	134	5	0.6	2.98	546	0.00797448	18591	5.55	-0.39	6	0.45	X			63,02	63;63.21.07;02;63.21;02.11.05;02.11;	PROTEIN WITH BINDING FUNCTION OR COFACTOR REQUIREMENT (structural or catalytic); ENERGY;					0	Cytoplasmic	IM	low	nuoABCEFGHIJKLMN	815	no	2.73719
RCSF_ECOLI	P28633	Protein rcsF	3	134	6	0.5	2.16	453	0.00478469	14165	9.5	-0.19	9	0.32	N			01,30	01;30.34;30;30.34.03;01.05.01.03.02;01.05;01.05.01;01.05.01.03;	METABOLISM; CONTROL OF CELLULAR ORGANIZATION;					0	Unknown		low		816	no	2.6561
MURB_ECOLI	P08373	UDP-N-acetylenolpyruvoylglucosamine reductase (EC 1.1.1.158) (UDP-N-acetylmuramate dehydro	3	133	15	0.2	0.585	212	0.00478469	37852	6.14	-0.2	12					01,63,30	01;63;63.21.07;30;01.05;30.34.07;01.05.01;63.21.05;30.01;30.34;01.05.01.03.02;63.21;01.05.01.03;	METABOLISM; PROTEIN WITH BINDING FUNCTION OR COFACTOR REQUIREMENT (structural or catalytic); CONTROL OF CELLULAR ORGANIZATION;	d.146,d.145	d.145.1;d.146.1;	Alpha and beta proteins (a+b)	Uridine diphospho-N-Acetylenolpyruvylglucosamine reductase, MurB, C-terminal domain,FAD-binding domain	0	Unknown		low		817	no	2.32634
YHBY_ECOLI	P42550	UPF0044 protein yhbY	3	133	3	1	9	1040	0.0446571	10785	10.15	-0.18	3	0.37	N			99	99;	UNCLASSIFIED PROTEINS;	d.68	d.68.4;	Alpha and beta proteins (a+b)	IF3-like	0	Cytoplasmic		low		818	no	3.01703
GIDB_ECOLI	P17113	Methyltransferase gidB (EC 2.1.-.-) (Glucose inhibited division protein B)	3	131	11	0.27	0.874	268	0.00478469	23432	6.52	-0.15	5					01,03	01.01;01;03;03.03;03.03.03;03.01.03;03.01;	METABOLISM; CELL CYCLE AND DNA PROCESSING;	c.66	c.66.1;	Alpha and beta proteins (a/b)	S-adenosyl-L-methionine-dependent methyltransferases	0	Cytoplasmic		low		819	no	2.42813
DSBG_ECOLI	P77202	Thiol:disulfide interchange protein dsbG precursor	3	129	15	0.2	0.585	212	0.00478469	27496	8.58	-0.22	5					67,01,40	67.11;01;40.28;01.02;40;67;	TRANSPORT FACILITATION; METABOLISM; SUBCELLULAR LOCALISATION;					0	Periplasmic		low		820	no	2.32634
URK_ECOLI	P31218	Uridine kinase (EC 2.7.1.48) (Uridine monophosphokinase) (Cytidine monophosphokinase)	2	109	12	0.17	0.468	186	0.00717703	24354	6.87	-0.26	6					1	01;01.03;01.03.04;	METABOLISM;	c.37	c.37.1;	Alpha and beta proteins (a/b)	P-loop containing nucleotide triphosphate hydrolases	0	Cytoplasmic	C	low	udk-dcd	821	no	2.26951
YBAK_ECOLI	P37175	Protein ybaK	3	129	8	0.38	1.37	348	0.00478469	17094	9.85	-0.08	5		N			99	99;	UNCLASSIFIED PROTEINS;	d.116	d.116.1;	Alpha and beta proteins (a+b)	Hypothetical protein HI1434 (YbaK homologue)	0	Cytoplasmic		low		822	no	2.54158
YIIM_ECOLI	P32157	Hypothetical protein yiiM	3	129	10	0.3	0.995	289	0.00478469	25344	5.98	-0.42	7	0.26	N			99	99;	UNCLASSIFIED PROTEINS;					0	Unknown		low		823	no	2.4609
TESA_ECOLI	P29679	Acyl-CoA thioesterase I precursor (EC 3.1.2.-) (Protease I) (Lysophospholipase L1) (EC 3.1	2	103	12	0.17	0.468	186	0.00478469	23623	7.85	-0.2	7	0.27	N			01,40	01.06;01.06.04;01;40.28;40;	METABOLISM; SUBCELLULAR LOCALISATION;					1	Periplasmic		low		824	no	2.26951
YFFB_ECOLI	P24178	Protein yffB	3	128	3	1	9	1040	0.00478469	13602	6.52	-0.34	2	0.37	E			99	99;	UNCLASSIFIED PROTEINS;					0	Unknown		low		825	no	3.01703
DCUP_ECOLI	P29680	Uroporphyrinogen decarboxylase (EC 4.1.1.37) (URO-D) (UPD)	3	127	13	0.23	0.701	236	0.00478469	39249	6.26	-0.16	10					1	01.20.19.01;01;01.20.19;01.20;	METABOLISM;	c.1	c.1.22;	Alpha and beta proteins (a/b)	TIM beta/alpha-barrel	0	Unknown	C	low		826	no	2.37291
YBFF_ECOLI	P75736	Putative esterase/lipase ybfF (EC 3.1.-.-)	2	102	13	0.15	0.425	176	0.0550239	28438	6.32	-0.21	6		N			99	99;	UNCLASSIFIED PROTEINS;					0	Unknown	C	low		827	no	2.24551
MURE_ECOLI	P22188	UDP-N-acetylmuramoylalanyl-D-glutamate--2,6-diaminopimelate ligase (EC 6.3.2.13) (UDP-N-ac	3	125	20	0.15	0.413	173	0.00637959	53214	5.58	-0.05	16					63,01,40,30,06	01;63.19;63;30;40.03;01.05;01.05.01;06;63.19.03;06.07.02;30.01;06.07;01.05.01.03.02;40;01.05.01.03;	PROTEIN WITH BINDING FUNCTION OR COFACTOR REQUIREMENT (structural or catalytic); METABOLISM; SUBCELLULAR LOCALISATION; CONTROL OF CELLULAR ORGANIZATION; PROTEIN FATE (folding, modification, destination);	c.98,c.59,c.72	c.59.1;c.72.2;c.98.1;	Alpha and beta proteins (a/b)	MurF and HprK N-domain-like,MurD-like peptide ligases, peptide-binding domain,Ribokinase-like	0	Cytoplasmic		low	mraZW-ftsLI-murEF-mraY-murD-ftsW-murGC-ddlB-ftsQAZ	828	no	2.23805
YRBB_ECOLI	P45389	Hypothetical protein yrbB	3	125	4	0.75	4.62	704	0.00637959	10681	4.59	0.03	2	0.25	N			99	99;	UNCLASSIFIED PROTEINS;					0	Unknown		low		829	no	2.84757
YECO_ECOLI	P76290	Protein yecO	3	124	14	0.21	0.638	223	0.00478469	27778	5.41	-0.15	7		N			99	99;	UNCLASSIFIED PROTEINS;	c.66	c.66.1;	Alpha and beta proteins (a/b)	S-adenosyl-L-methionine-dependent methyltransferases	0	Cytoplasmic	C	low		830	no	2.3483
YGCF_ECOLI	P55139	Hypothetical protein ygcF	3	124	11	0.27	0.874	268	0.00478469	25031	5.98	-0.26	6		N			99	99;	UNCLASSIFIED PROTEINS;					0	Cytoplasmic		low		831	no	2.42813
LPXD_ECOLI	P21645	UDP-3-O-[3-hydroxymyristoyl] glucosamine N-acyltransferase (EC 2.3.1.-) (FirA protein) (Ri	3	123	6	0.5	2.16	453	0.00478469	35908	6.5	0.12	10					1	01.06;01;01.06.01;	METABOLISM;	b.81	b.81.1;b.81.1;b.81.1;b.81.1;	All beta proteins	Single-stranded left-handed beta-helix	0	Cytoplasmic		low		832	no	2.6561
KGTP_ECOLI	P17448	Alpha-ketoglutarate permease	3	122	7	0.43	1.68	392	0.00956938	47054	10.19	0.62	7	0.24	N			67,40	67.50;67.50.03;40;40.30;67;67.07;	TRANSPORT FACILITATION; SUBCELLULAR LOCALISATION;					12	CytoplasmicMembrane		low		833	no	2.59329
RMA3_ECOLI	P55253	Glucose-1-phosphate thymidylyltransferase (EC 2.7.7.24) (dTDP-glucose synthase) (dTDP-gluc	2	101	15	0.13	0.359	160	0.00478469	32611	5.14	-0.2	5					63,01	01.06;01;63.19;63;01.05.01.03.02;01.05;01.05.01;63.19.03;01.06.01.03;01.06.01;01.05.01.03;	PROTEIN WITH BINDING FUNCTION OR COFACTOR REQUIREMENT (structural or catalytic); METABOLISM;	c.68	c.68.1;c.68.1;c.68.1;	Alpha and beta proteins (a/b)	Nucleotide-diphospho-sugar transferases	0			low	rfbBDACX	834	no	2.20412
UCPA_ECOLI	P37440	Oxidoreductase ucpA (EC 1.-.-.-)	3	122	14	0.21	0.638	223	0.00478469	27851	4.98	0.05	6					99	99;	UNCLASSIFIED PROTEINS;	c.2	c.2.1;	Alpha and beta proteins (a/b)	NAD(P)-binding Rossmann-fold domains	0	Cytoplasmic		low		835	no	2.3483
YIBL_ECOLI	P36564	Hypothetical protein yibL	3	122	4	0.75	4.62	704	0.0127592	13697	10.28	-0.63	2	0.45	X			1	01;01.05.01.01.02;01.05;01.05.01;01.05.01.01;	METABOLISM;					0	Cytoplasmic		low		836	no	2.84757
CSPD_ECOLI	P24245	Cold shock-like protein cspD (CSP-D)	3	121	2	1.5	30.6	2110	0.015949	7970	6.23	-0.2	4	0.33	N			63,03,40	63.03.01;03;63;40.03;63.03.03;63.03;03.01.03;40;03.01;	PROTEIN WITH BINDING FUNCTION OR COFACTOR REQUIREMENT (structural or catalytic); CELL CYCLE AND DNA PROCESSING; SUBCELLULAR LOCALISATION;	b.40	b.40.4;	All beta proteins	OB-fold	0	Cytoplasmic		high		837	no	3.32428
YEEZ_ECOLI	P76370	Protein yeeZ precursor	3	121	13	0.23	0.701	236	0.00478469	29681	5.21	-0.1	8		N			99	99;	UNCLASSIFIED PROTEINS;					0	Cytoplasmic		low		838	no	2.37291
CSPB_ECOLI	P36995	Cold shock-like protein cspB (CSP-B)	3	120	5	0.6	2.98	546	0.0239234	7718	7.53	-0.09	2	0.33	N			11,40,05,04	11.01;11.01.06;05;04;05.04;04.05;40.03;04.05.01;04.05.01.04;11;40;	CELL RESCUE, DEFENSE AND VIRULENCE; SUBCELLULAR LOCALISATION; PROTEIN SYNTHESIS; TRANSCRIPTION;	b.40	b.40.4;	All beta proteins	OB-fold	0	Cytoplasmic		low		839	no	2.73719
NUDE_ECOLI	P45799	ADP compounds hydrolase nudE (EC 3.6.1.-)	3	119	9	0.33	1.15	315	0.00637959	21154	4.67	-0.25	5		N			63,01,10	01;63.19;01.03;63.17;63;63.03;01.03.10;01.03.01.01;63.19.99;10;01.03.01.01.99;10.01.09;10.01;01.03.01;63.17.07;	PROTEIN WITH BINDING FUNCTION OR COFACTOR REQUIREMENT (structural or catalytic); METABOLISM; CELLULAR COMMUNICATION/SIGNAL TRANSDUCTION MECHANISM;	d.113	d.113.1;	Alpha and beta proteins (a+b)	Nudix	0	Unknown	C	low		840	no	2.49831
THI2_ECOLI	P33636	Thioredoxin 2 (EC 1.8.1.8) (Protein-disulfide reductase) (Disulfide reductase) (Trx2)	2	94	7	0.29	0.931	278	0.00717703	15556	4.86	-0.2	4		E			11,63,02	11.01.01;11.01;63.17;63;02;63.17.09;11;02.11;	CELL RESCUE, DEFENSE AND VIRULENCE; PROTEIN WITH BINDING FUNCTION OR COFACTOR REQUIREMENT (structural or catalytic); ENERGY;	c.47	c.47.1;c.47.1;c.47.1;	Alpha and beta proteins (a/b)	Thioredoxin fold	0	Cytoplasmic	C	low		841	no	2.44404
YIBF_ECOLI	P32105	Hypothetical GST-like protein yibF	3	119	9	0.33	1.15	315	0.00478469	22546	4.93	-0.03	4		N			01,40	01;01.20.37;40.03;01.20.37.01;40;01.20;	METABOLISM; SUBCELLULAR LOCALISATION;	c.47	c.47.1;	Alpha and beta proteins (a/b)	Thioredoxin fold	0	Cytoplasmic		low		842	no	2.49831
ACFD_ECOLI	Q46837	Putative lipoprotein acfD homolog precursor	3	117	57	0.05	0.129	88	0.00478469	167247	4.75	-0.54	51		N			99	99;	UNCLASSIFIED PROTEINS;					0	Unknown		low		843	no	1.94448
MUTS_ECOLI	P23909	DNA mismatch repair protein mutS	2	92	38	0.05	0.129	88	0.00478469	95248	5.34	-0.24	24					63,03	63.03.01;03;63.19;03.01.05.01;63;63.03;03.01.05;03.01;63.19.03;	PROTEIN WITH BINDING FUNCTION OR COFACTOR REQUIREMENT (structural or catalytic); CELL CYCLE AND DNA PROCESSING;	d.75,a.113,c.37,c.55	c.37.1;a.113.1;c.55.6;d.75.2;	Alpha and beta proteins (a/b),Alpha and beta proteins (a+b),All alpha proteins	P-loop containing nucleotide triphosphate hydrolases,Ribonuclease H-like motif,MutS N-terminal domain-like,DNA repair protein MutS, domain III	0	Unknown		low	mutS	844	no	1.94448
YNJE_ECOLI	P78067	Putative thiosulfate sulfurtransferase ynjE precursor (EC 2.8.1.1)	2	88	19	0.11	0.274	137	0.00478469	48230	6.66	-0.45	8		N			99	99;	UNCLASSIFIED PROTEINS;	c.46	c.46.1;	Alpha and beta proteins (a/b)	Rhodanese/Cell cycle control phosphatase	0	Unknown		low		845	no	2.13672
DCOR_ECOLI	P21169	Ornithine decarboxylase, constitutive (EC 4.1.1.17)	2	89	25	0.08	0.202	114	0.00478469	79417	5.98	-0.16	18					01,63	01.01.01;01;63;01.01.10;01.01.10.01;01.01.01.03;63.21.17;01.01.10.01.03;01.20;01.20.29;01.01;01.01.01.03.02;63.11;63.21;	METABOLISM; PROTEIN WITH BINDING FUNCTION OR COFACTOR REQUIREMENT (structural or catalytic);	c.67,c.23,d.125	d.125.1;c.23.1;c.67.1;	Alpha and beta proteins (a/b),Alpha and beta proteins (a+b)	Ornithine decarboxylase C-terminal domain,Flavodoxin-like,PLP-dependent transferases	0	Unknown		low	speC	846	no	2.0569
USG_ECOLI	P08390	USG-1 protein	3	116	11	0.27	0.874	268	0.00797448	36365	4.2	0.06	11	0.44	N*			1	01.01.01;01.01;01;01.01.01.07;	METABOLISM;					0	Unknown	C	low	pdxB-usg-truA-dedA	847	no	2.42813
MOAD_ECOLI	P30748	Molybdopterin converting factor subunit 1 (MPT synthase subunit 1) (Molybdopterin synthase	3	115	4	0.75	4.62	704	0.00478469	8759	4.23	0.2	1	0.42	N			1	01;01.07;01.07.01;	METABOLISM;	d.15	d.15.3;	Alpha and beta proteins (a+b)	beta-Grasp (ubiquitin-like)	0	Unknown		low	moaABCDE	848	no	2.84757
PHNA_ECOLI	P16680	PhnA protein	3	115	4	0.75	4.62	704	0.00956938	12346	4.82	-0.53	4	0.62	N		1.5	1	01;01.04;	METABOLISM;					0	Unknown	C	low		849	no	2.84757
YACF_ECOLI	P36680	Hypothetical UPF0289 protein yacF	2	88	9	0.22	0.668	229	0.00478469	28293	6.78	-0.16	10					99	99;	UNCLASSIFIED PROTEINS;					0	Cytoplasmic		low		850	no	2.35984
AZOR_ECOLI	P41407	FMN-dependent NADH-azoreductase	3	114	9	0.33	1.15	315	0.00478469	21516	4.93	0.07	5				1.03	01,63,06	01;01.04;63;06.07;63.01;06;	METABOLISM; PROTEIN WITH BINDING FUNCTION OR COFACTOR REQUIREMENT (structural or catalytic); PROTEIN FATE (folding, modification, destination);	c.23	c.23.5;	Alpha and beta proteins (a/b)	Flavodoxin-like	0	Unknown		low		851	no	2.49831
YDCY_ECOLI	P76110	Hypothetical protein ydcY	3	114	3	1	9	1040	0.00956938	8801	5.92	-0.64	3		N			99	99;	UNCLASSIFIED PROTEINS;					0	Cytoplasmic		low		852	no	3.01703
LNT_ECOLI	P23930	Apolipoprotein N-acyltransferase (EC 2.3.1.-) (ALP N-acyltransferase) (Copper homeostasis	3	113	18	0.17	0.468	186	0.00478469	57067	10.24	0.27	14					63,40,30,06	63.17;63;06.07;30;40.35;30.35;63.17.09;40;06;	PROTEIN WITH BINDING FUNCTION OR COFACTOR REQUIREMENT (structural or catalytic); SUBCELLULAR LOCALISATION; CONTROL OF CELLULAR ORGANIZATION; PROTEIN FATE (folding, modification, destination);					6	CytoplasmicMembrane		low		853	no	2.26951
RRMJ_ECOLI	P28692	Ribosomal RNA large subunit methyltransferase J (EC 2.1.1.-) (rRNA (uridine-2'-O-)-methylt	2	93	9	0.22	0.668	229	0.00717703	23336	10.19	-0.24	5		N			11,63,03,40,04	63.17;63;04.01;04.01.99;40.03;11.01;03;04;03.03;11;03.03.01;63.17.07;40;11.01.05;	CELL RESCUE, DEFENSE AND VIRULENCE; PROTEIN WITH BINDING FUNCTION OR COFACTOR REQUIREMENT (structural or catalytic); CELL CYCLE AND DNA PROCESSING; SUBCELLULAR LOCALISATION; TRANSCRIPTION;	c.66	c.66.1;	Alpha and beta proteins (a/b)	S-adenosyl-L-methionine-dependent methyltransferases	0	Unknown		low	ftsJ-hflB	854	no	2.35984
SDHL_ECOLI	P16095	L-serine dehydratase 1 (EC 4.3.1.17) (L-serine deaminase 1) (SDH 1) (L-SD1)	3	113	10	0.3	0.995	289	0.0111643	48908	5.08	-0.05	12	0.44	N			1	01.01;01;01.01.10;01.01.10.05.01;01.01.10.05;	METABOLISM;					0	Unknown		low	sdaA	855	no	2.4609
UVRD_ECOLI	P03018	DNA helicase II (EC 3.6.1.-)	2	93	35	0.06	0.141	92.6	0.00956938	81991	6.18	-0.46	14	0.39	N			63,03,40	03.01.03.01;03;63.19;03.01.05.01;63;03.01.03;40.37;40;03.01.05;03.01;63.19.03;	PROTEIN WITH BINDING FUNCTION OR COFACTOR REQUIREMENT (structural or catalytic); CELL CYCLE AND DNA PROCESSING; SUBCELLULAR LOCALISATION;	c.37	c.37.1;	Alpha and beta proteins (a/b)	P-loop containing nucleotide triphosphate hydrolases	0	Unknown		low	uvrD	856	no	1.96661
MALQ_ECOLI	P15977	4-alpha-glucanotransferase (EC 2.4.1.25) (Amylomaltase) (Disproportionating enzyme) (D-enz	3	112	25	0.12	0.318	149	0.00637959	78505	6.56	-0.39	23	0.33	N			01,40	01;40.03;01.05.01.03.02;01.05;40;01.05.01;01.05.01.03;	METABOLISM; SUBCELLULAR LOCALISATION;	c.1	c.1.8;	Alpha and beta proteins (a/b)	TIM beta/alpha-barrel	0	Cytoplasmic		low	malPQ	857	no	2.17319
YBHA_ECOLI	P21829	Hypothetical protein ybhA	3	112	7	0.43	1.68	392	0.00478469	30202	5.82	-0.13	9	0.36	E			99	99;	UNCLASSIFIED PROTEINS;	c.108,f.2	c.108.1;f.2.1;	Alpha and beta proteins (a/b),Membrane and cell surface proteins and peptides	HAD-like,Membrane all-alpha	0	Unknown		low		858	no	2.59329
GAL7_ECOLI	P09148	Galactose-1-phosphate uridylyltransferase (EC 2.7.7.12) (Gal-1-P uridylyltransferase) (UDP	3	110	15	0.2	0.585	212	0.00797448	39647	6.45	-0.52	12	0.37	N			63,01,40	01;63.19;63;63.19.99;40.03;01.05;40;01.05.01;01.05.01.01;01.05.01.01.01;	PROTEIN WITH BINDING FUNCTION OR COFACTOR REQUIREMENT (structural or catalytic); METABOLISM; SUBCELLULAR LOCALISATION;	d.13	d.13.1;	Alpha and beta proteins (a+b)	HIT-like	0	Unknown		low	galETKM	859	no	2.32634
PYRD_ECOLI	P05021	Dihydroorotate dehydrogenase (EC 1.3.3.1) (Dihydroorotate oxidase) (DHOdehase) (DHODase) (	3	110	20	0.15	0.413	173	0.00478469	36776	7.86	-0.11	9					01,63,40	01;01.03;63;01.03.04.03;40;63.21;40.30;63.21.05;01.03.04;	METABOLISM; PROTEIN WITH BINDING FUNCTION OR COFACTOR REQUIREMENT (structural or catalytic); SUBCELLULAR LOCALISATION;	c.1	c.1.4;	Alpha and beta proteins (a/b)	TIM beta/alpha-barrel	0	Unknown	C	low	pyrD	860	no	2.23805
GCVR_ECOLI	P23483	Glycine cleavage system transcriptional repressor (Gcv operon repressor)	3	109	5	0.6	2.98	546	0.00478469	20639	5.54	-0.03	7	0.24	E			01,40,04	01.01;01;04;01.01.10;04.05;04.05.01.04.03;01.01.10.05.04;40.03;04.05.01;04.05.01.04;01.01.10.05;40;	METABOLISM; SUBCELLULAR LOCALISATION; TRANSCRIPTION;					0	Cytoplasmic		low		861	no	2.73719
HCHA_ECOLI	P31658	Chaperone protein hchA (Hsp31) (EcHsp31)	3	109	10	0.3	0.995	289	0.00478469	31060	5.96	-0.23	8					11,63,06	11.01;63.19;06.10;63;63.01;11;63.19.03;06;06.01;11.01.05;	CELL RESCUE, DEFENSE AND VIRULENCE; PROTEIN WITH BINDING FUNCTION OR COFACTOR REQUIREMENT (structural or catalytic); PROTEIN FATE (folding, modification, destination);					0	Unknown	C	low		862	no	2.4609
YCIO_ECOLI	P45847	Protein yciO	2	89	7	0.29	0.931	278	0.0119617	23213	6.29	-0.31	2	0.36	N			99	99;	UNCLASSIFIED PROTEINS;	d.115	d.115.1;	Alpha and beta proteins (a+b)	YrdC/RibB	0	Cytoplasmic		low		863	no	2.44404
ENGC_ECOLI	P39286	Probable GTPase engC precursor (EC 3.6.1.-)	3	107	16	0.19	0.54	202	0.00478469	39194	5.81	-0.4	10					63	63.19.05;63.19;63;	PROTEIN WITH BINDING FUNCTION OR COFACTOR REQUIREMENT (structural or catalytic);					0	Cytoplasmic		low		864	no	2.30535
GNTR_ECOLI	P46860	HTH-type transcriptional regulator gntR (Gluconate utilization system GNT-I transcriptiona	3	107	15	0.2	0.585	212	0.00956938	36423	6.88	-0.1	9					01,63,04	63.03.01;01;01.03;01.03.01.03;63;04;04.05;04.05.01.04.03;04.05.01;63.03;04.05.01.04;01.03.01;	METABOLISM; PROTEIN WITH BINDING FUNCTION OR COFACTOR REQUIREMENT (structural or catalytic); TRANSCRIPTION;	c.93,a.35	c.93.1;a.35.1;	Alpha and beta proteins (a/b),All alpha proteins	Periplasmic binding protein-like I,lambda repressor-like DNA-binding domains	0	Cytoplasmic	C	low	gntR	865	no	2.32634
PDXK_ECOLI	P40191	Pyridoxine kinase (EC 2.7.1.35) (Pyridoxal kinase) (Vitamin B6 kinase) (Pyridoxamine kinas	3	107	10	0.3	0.995	289	0.00478469	30848	5.04	0.09	8		N			1	01;01.07;01.07.04;01.07.01;	METABOLISM;					0	Unknown	C	low		866	no	2.4609
YGDH_ECOLI	P37350	Hypothetical protein ygdH	3	106	22	0.14	0.369	162	0.00478469	50973	6.45	-0.11	13	0.36	N			99	99;	UNCLASSIFIED PROTEINS;					0	Unknown		low		867	no	2.20952
TATA_ECOLI	O65938	Sec-independent protein translocase protein tatA	3	105	5	0.6	2.98	546	0.00956938	9665	5.89	-0.47	2					40,08,06	08.16;06.04;40;40.30;06;08.16.11;08;	SUBCELLULAR LOCALISATION; CELLULAR TRANSPORT AND TRANSPORT MECHANISMS; PROTEIN FATE (folding, modification, destination);					1	Unknown		low		868	no	2.73719
YJAG_ECOLI	P32680	Hypothetical protein yjaG	3	105	11	0.27	0.874	268	0.00637959	22614	4.27	-0.24	7	0.34	?			99	99;	UNCLASSIFIED PROTEINS;					0	Cytoplasmic		low		869	no	2.42813
AROC_ECOLI	P12008	Chorismate synthase (EC 4.2.3.5) (5-enolpyruvylshikimate-3-phosphate phospholyase)	3	104	13	0.23	0.701	236	0.00797448	39007	6.13	-0.27	7					1	01.01.01;01.01;01;01.01.01.11;	METABOLISM;					0	Cytoplasmic	C	low		870	no	2.37291
EMRA_ECOLI	P27303	Multidrug resistance protein A	3	102	19	0.16	0.438	179	0.00637959	42737	10.16	-0.13	15	0.39	N			11,67,40	11.07.05;67.28;11;40;40.30;11.07;67;	CELL RESCUE, DEFENSE AND VIRULENCE; TRANSPORT FACILITATION; SUBCELLULAR LOCALISATION;					1	Unknown		low	emrRAB	871	no	2.25285
MIOC_ECOLI	P03817	Protein mioC	2	81	3	0.67	3.64	613	0.0239234	15677	4.13	-0.17	4					67,01,63,03	01;03;63;63.01;01.07;03.01.03;67.15;03.01;01.07.07;67;	TRANSPORT FACILITATION; METABOLISM; PROTEIN WITH BINDING FUNCTION OR COFACTOR REQUIREMENT (structural or catalytic); CELL CYCLE AND DNA PROCESSING;	c.48,c.23	c.23.5;c.23.5;c.48.1;	Alpha and beta proteins (a/b)	Flavodoxin-like,Transketolase C-terminal domain-like	0	Cytoplasmic		low		872	no	2.78746
MODE_ECOLI	P46930	Transcriptional regulator modE	3	101	10	0.3	0.995	289	0.00478469	28282	5.15	-0.02	5	0.3	N			63,40,13,04	63.03.01;13.01;13.01.01;63;04.05;40.03;63.03;04.05.01.04;04;13;04.05.01;63.01;40;13.01.01.01;	PROTEIN WITH BINDING FUNCTION OR COFACTOR REQUIREMENT (structural or catalytic); SUBCELLULAR LOCALISATION; REGULATION OF / INTERACTION WITH CELLULAR ENVIRONMENT; TRANSCRIPTION;	b.40,a.4	a.4.5;b.40.6;b.40.6;	All beta proteins,All alpha proteins	DNA/RNA-binding 3-helical bundle,OB-fold	0	Unknown		low		873	no	2.4609
SRMB_ECOLI	P21507	ATP-dependent RNA helicase srmB	3	101	23	0.13	0.35	157	0.00478469	49915	10.03	-0.56	15	0.42	?			63,05	63.19;63;05;63.03.03;63.03;05.01;05.01.99;63.19.03;	PROTEIN WITH BINDING FUNCTION OR COFACTOR REQUIREMENT (structural or catalytic); PROTEIN SYNTHESIS;	c.37	c.37.1;	Alpha and beta proteins (a/b)	P-loop containing nucleotide triphosphate hydrolases	0	Cytoplasmic		low		874	no	2.1959
SUFC_ECOLI	P77499	Probable ATP-dependent transporter sufC	2	80	13	0.15	0.425	176	0.00478469	27583	4.68	-0.21	14		N			67,63,01,40	67.50;01.01;01;63.19;63;67.10;01.01.07;67.50.25;40;40.30;63.19.03;67;	TRANSPORT FACILITATION; PROTEIN WITH BINDING FUNCTION OR COFACTOR REQUIREMENT (structural or catalytic); METABOLISM; SUBCELLULAR LOCALISATION;	c.37	c.37.1;	Alpha and beta proteins (a/b)	P-loop containing nucleotide triphosphate hydrolases	0	Unknown (This protein may have multiple localization sites.)	C	low	sufABCDSE	875	no	2.24551
YFFS_ECOLI	P76550	Hypothetical protein yffS	3	101	16	0.19	0.54	202	0.00478469	31043	5.32	-0.63	10		E			99	99;	UNCLASSIFIED PROTEINS;					0	Cytoplasmic		low		876	no	2.30535
YGIW_ECOLI	P52083	Protein ygiW precursor	3	101	6	0.5	2.16	453	0.00956938	14012	4.93	-0.27	6		N			99	99;	UNCLASSIFIED PROTEINS;					0	Unknown	P	low		877	no	2.6561
YCFH_ECOLI	P37346	Putative deoxyribonuclease ycfH (EC 3.1.21.-)	3	99	15	0.2	0.585	212	0.00478469	29810	5.15	-0.21	4	0.37	N			01,63,40	01;01.03;63.17;63;01.03.16;40.03;63.17.09;63.17.07;40;01.03.16.03;	METABOLISM; PROTEIN WITH BINDING FUNCTION OR COFACTOR REQUIREMENT (structural or catalytic); SUBCELLULAR LOCALISATION;					0	Cytoplasmic	C	low		878	no	2.32634
YEEF_ECOLI	P33016	Hypothetical transport protein yeeF	3	99	7	0.43	1.68	392	0.00797448	49539	9.15	0.73	10	0.53	X		1.5	67,01,40	01.01;01;67.10;01.01.07;40;40.30;67;	TRANSPORT FACILITATION; METABOLISM; SUBCELLULAR LOCALISATION;					12	CytoplasmicMembrane		low		879	no	2.59329
ARGT_ECOLI	P09551	Lysine-arginine-ornithine-binding periplasmic protein precursor (LAO-binding protein)	3	98	15	0.2	0.585	212	0.00478469	27993	5.52	-0.23	13	0.37	N			63	63;63.11;	PROTEIN WITH BINDING FUNCTION OR COFACTOR REQUIREMENT (structural or catalytic);	c.94	c.94.1;	Alpha and beta proteins (a/b)	Periplasmic binding protein-like II	0	Periplasmic	C	low	argT-hisJQMP	880	no	2.32634
CRL_ECOLI	P24251	Curlin genes transcriptional activatory protein	3	98	8	0.38	1.37	348	0.0191388	15526	5.8	-0.53	6	0.43	N			40,04	04;04.05;40.03;04.05.01.04.01;04.05.01;04.05.01.04;40;	SUBCELLULAR LOCALISATION; TRANSCRIPTION;					0	Cytoplasmic		low		881	no	2.54158
HFLX_ECOLI	P25519	GTP-binding protein hflX	3	98	21	0.14	0.389	167	0.00478469	48328	5.88	-0.33	17	0.34	N			11,63	63.19.05;63.19;63;11;11.05;	CELL RESCUE, DEFENSE AND VIRULENCE; PROTEIN WITH BINDING FUNCTION OR COFACTOR REQUIREMENT (structural or catalytic);					0	Cytoplasmic		low	yjeFE-amiB-mutL-miaA-hfq-hflXKC	882	no	2.22272
OXYR_ECOLI	P11721	Hydrogen peroxide-inducible genes activator (Morphology and auto-aggregation control prote	2	78	15	0.13	0.359	160	0.00717703	34277	6.38	-0.09	7	0.39	N			11,63,06,04	11.01.01;63.03.01;63;04.05;04.05.01.04.01;04.05.01.04;63.03;06;11.01;06.10;04;04.05.01;11;	CELL RESCUE, DEFENSE AND VIRULENCE; PROTEIN WITH BINDING FUNCTION OR COFACTOR REQUIREMENT (structural or catalytic); PROTEIN FATE (folding, modification, destination); TRANSCRIPTION;	c.94	c.94.1;	Alpha and beta proteins (a/b)	Periplasmic binding protein-like II	0	Cytoplasmic		low	oxyR	883	no	2.20412
ROB_ECOLI	P27292	Right origin-binding protein	2	71	11	0.18	0.52	198	0.00717703	33146	7.17	-0.36	12	0.38	N			63,03,40	63.03.01;03;63;40.03;03.01.03.03;63.03;03.01.03;40;03.01;	PROTEIN WITH BINDING FUNCTION OR COFACTOR REQUIREMENT (structural or catalytic); CELL CYCLE AND DNA PROCESSING; SUBCELLULAR LOCALISATION;	d.60,a.4	d.60.1;a.4.1;	Alpha and beta proteins (a+b),All alpha proteins	DNA/RNA-binding 3-helical bundle,Probable bacterial effector-binding domain	0	Cytoplasmic		low		884	no	2.29667
TRPA_ECOLI	P00928	Tryptophan synthase alpha chain (EC 4.2.1.20)	3	95	14	0.21	0.638	223	0.00478469	28725	5.23	0.12	2					01,63	01.01.01;01.01;01;01.04;63;01.01.10;01.01.01.11;63.11;01.01.10.05.01;01.01.10.05;63.01;01.01.01.11.13;	METABOLISM; PROTEIN WITH BINDING FUNCTION OR COFACTOR REQUIREMENT (structural or catalytic);	c.1	c.1.2;	Alpha and beta proteins (a/b)	TIM beta/alpha-barrel	0	Cytoplasmic	C	low	trpLEDCBA	885	no	2.3483
DHAB_ECOLI	P17445	Betaine aldehyde dehydrogenase (EC 1.2.1.8) (BADH)	3	94	17	0.18	0.501	194	0.0143541	52781	5.06	-0.08	10					67,01,63,02	01;63;63.21.07;02;01.05;67.15;63.21;01.05.01;02.11;01.05.01.01;67;	TRANSPORT FACILITATION; METABOLISM; PROTEIN WITH BINDING FUNCTION OR COFACTOR REQUIREMENT (structural or catalytic); ENERGY;	c.82	c.82.1;	Alpha and beta proteins (a/b)	ALDH-like	0	Cytoplasmic		low	betIBA	886	no	2.2878
UUP_ECOLI	P43672	ABC transporter ATP-binding protein uup	3	93	27	0.11	0.292	141	0.00478469	72068	5.29	-0.47	21		N			29	29.07;29;	TRANSPOSABLE ELEMENTS, VIRAL AND PLASMID PROTEINS;	c.37	c.37.1;	Alpha and beta proteins (a/b)	P-loop containing nucleotide triphosphate hydrolases	0	CytoplasmicMembrane		low	ycbY-uup	887	no	2.14922
FEOB_ECOLI	P33650	Ferrous iron transport protein B	3	92	22	0.14	0.369	162	0.00478469	84475	6.12	0.42	21	0.42	N			67,63,40,10,20	63.19;63.17;63;67.04;20.07;63.17.09;20;10.05;10.05.01;20.07.03;40.30;67.50;67.04.01;63.19.05;10;10.01;10.05.01.10;40;67.04.01.01;67;	TRANSPORT FACILITATION; PROTEIN WITH BINDING FUNCTION OR COFACTOR REQUIREMENT (structural or catalytic); SUBCELLULAR LOCALISATION; CELLULAR COMMUNICATION/SIGNAL TRANSDUCTION MECHANISM; SYSTEMIC REGULATION OF / INTERACTION WITH ENVIRONMENT;	c.37	c.37.1;	Alpha and beta proteins (a/b)	P-loop containing nucleotide triphosphate hydrolases	10	CytoplasmicMembrane		low	feoAB	888	no	2.20952
INTD_ECOLI	P24218	Prophage DLP12 integrase (Prophage QSR' integrase)	3	92	15	0.2	0.585	212	0.00797448	45091	10.53	-0.67	9	0.2	N			63,03,29	63.03.01;03.01.05.03;03;63;29;63.03;29.06;03.01.05;03.01;	PROTEIN WITH BINDING FUNCTION OR COFACTOR REQUIREMENT (structural or catalytic); CELL CYCLE AND DNA PROCESSING; TRANSPOSABLE ELEMENTS, VIRAL AND PLASMID PROTEINS;	d.163	d.163.1;	Alpha and beta proteins (a+b)	DNA breaking-rejoining enzymes	0	Cytoplasmic		low		889	no	2.32634
TYRR_ECOLI	P07604	Transcriptional regulatory protein tyrR	3	92	26	0.12	0.304	145	0.00637959	57657	5.6	-0.21	19	0.28	N			63,01,04	01.01.01;01;63.19;63;04.05;04.05.01.04;63.19.03;01.01;04;63.11;04.05.01;01.01.07;63.01;	PROTEIN WITH BINDING FUNCTION OR COFACTOR REQUIREMENT (structural or catalytic); METABOLISM; TRANSCRIPTION;	a.4	a.4.1;	All alpha proteins	DNA/RNA-binding 3-helical bundle	0	Cytoplasmic	C	low	tyrR	890	no	2.16137
YJGK_ECOLI	P39335	Protein yjgK	2	66	8	0.25	0.778	250	0.00478469	16866	5.32	-0.25	5	0.34	N			99	99;	UNCLASSIFIED PROTEINS;					0	Cytoplasmic		low		891	no	2.39794
PRMA_ECOLI	P28637	Ribosomal protein L11 methyltransferase (EC 2.1.1.-) (L11 Mtase)	2	71	9	0.22	0.668	229	0.0119617	31878	4.15	-0.06	6					40,05,06	06.07;05;40.03;05.01;05.01.99;40;06.07.09;06;	SUBCELLULAR LOCALISATION; PROTEIN SYNTHESIS; PROTEIN FATE (folding, modification, destination);	c.66	c.66.1;c.66.1;	Alpha and beta proteins (a/b)	S-adenosyl-L-methionine-dependent methyltransferases	0	Cytoplasmic		low	panF-prmA	892	no	2.35984
PEPT_ECOLI	P29745	Peptidase T (EC 3.4.11.4) (Tripeptide aminopeptidase) (Aminotripeptidase) (Tripeptidase)	3	90	17	0.18	0.501	194	0.00478469	44925	5.39	-0.22	22					63,40,06	06.13.01;63.17;63.02;63;06.13;40.03;63.17.09;40;06;	PROTEIN WITH BINDING FUNCTION OR COFACTOR REQUIREMENT (structural or catalytic); SUBCELLULAR LOCALISATION; PROTEIN FATE (folding, modification, destination);	d.58,c.56	c.56.5;d.58.19;	Alpha and beta proteins (a/b),Alpha and beta proteins (a+b)	Phosphorylase/hydrolase-like,Ferredoxin-like	0	Cytoplasmic		low		893	no	2.2878
TATB_ECOLI	O69415	Sec-independent protein translocase protein tatB	2	70	8	0.25	0.778	250	0.00956938	18422	4.99	-0.38	4					08,06	08.16;06.04;06;08.16.11;08;	CELLULAR TRANSPORT AND TRANSPORT MECHANISMS; PROTEIN FATE (folding, modification, destination);					1	Unknown	IM	low		894	no	2.39794
ALF1_ECOLI	P71295	Fructose-bisphosphate aldolase class I (EC 4.1.2.13) (FBP aldolase)	3	89	15	0.2	0.585	212	0.00478469	37979	6.71	-0.15	2					01,02	01;02.01;02;01.05;01.05.01;01.05.01.01;01.05.01.01.01;	METABOLISM; ENERGY;					0	Unknown		low		895	no	2.32634
E4PD_ECOLI	P11603	D-erythrose-4-phosphate dehydrogenase (EC 1.2.1.-) (E4PDH)	2	68	16	0.13	0.334	153	0.00956938	37169	6.75	-0.05	11	0.3	N			01,63,40,06	01;63;01.04;63.21.07;63.13;40.03;01.05;01.05.01;06;06.10;01.07;63.01;40;01.07.01;63.21;	METABOLISM; PROTEIN WITH BINDING FUNCTION OR COFACTOR REQUIREMENT (structural or catalytic); SUBCELLULAR LOCALISATION; PROTEIN FATE (folding, modification, destination);	d.81,c.2	c.2.1;d.81.1;	Alpha and beta proteins (a/b),Alpha and beta proteins (a+b)	Glyceraldehyde-3-phosphate dehydrogenase-like, C-terminal domain,NAD(P)-binding Rossmann-fold domains	0	Cytoplasmic		low	epd-pgk	896	no	2.18469
YEBT_ECOLI	P76272	Hypothetical protein yebT	2	64	34	0.06	0.145	94.3	0.00717703	94972	5.96	-0.1	39		N			11	11.05.01.03;11.05.01;11;11.05;	CELL RESCUE, DEFENSE AND VIRULENCE;					1	CytoplasmicMembrane	P	low		897	no	1.97451
LPLA_ECOLI	P32099	Lipoate-protein ligase A (EC 6.3.2.-)	2	62	16	0.13	0.334	153	0.00478469	37796	5.93	-0.33	11					40,06	06.07;40.03;06.07.99;40;06;	SUBCELLULAR LOCALISATION; PROTEIN FATE (folding, modification, destination);					0	Cytoplasmic		low		898	no	2.18469
MAOC_ECOLI	P77455	MaoC protein (Phenylacetic acid degradation protein paaZ)	3	85	23	0.13	0.35	157	0.00478469	73004	6.43	0	19		N			01,63	01;63;63.13;63.01;01.05;01.05.01;01.05.01.01;63.13.99;	METABOLISM; PROTEIN WITH BINDING FUNCTION OR COFACTOR REQUIREMENT (structural or catalytic);	c.82	c.82.1;	Alpha and beta proteins (a/b)	ALDH-like	0	CytoplasmicMembrane		low	paaZ	899	no	2.1959
NANE_ECOLI	P45426	Putative N-acetylmannosamine-6-phosphate 2-epimerase (EC 5.1.3.9) (ManNAc-6-P epimerase)	2	64	9	0.22	0.668	229	0.0119617	24075	4.75	0.16	5					01,40	01;40.03;01.05.01.01.04;01.05;40;01.05.01;01.05.01.01;	METABOLISM; SUBCELLULAR LOCALISATION;					0	Unknown		low		900	no	2.35984
CS32_ECOLI	P15484	Outer membrane usher protein CS3-2 (CS3 pili synthesis 104 kDa protein)	3	83	37	0.08	0.205	115	0.00478469	104041	6.63	-0.37	40					40,30,06	06.10;40.31;30;06.04;30.33;40;06;06.01;	SUBCELLULAR LOCALISATION; CONTROL OF CELLULAR ORGANIZATION; PROTEIN FATE (folding, modification, destination);					0			low		901	no	2.0607
FECB_ECOLI	P15028	Iron(III) dicitrate-binding periplasmic protein precursor	3	83	8	0.38	1.37	348	0.00478469	33147	9.66	0.03	9	0.36	X	H		67,63,08,40,13	13.01;13.01.01;63.17;63;40.28;67.04;63.17.09;67.50.25;67.50;67.04.01.01.02;67.04.01;13;63.01;08.19;40;13.01.01.01;67.04.01.01;08;67;	TRANSPORT FACILITATION; PROTEIN WITH BINDING FUNCTION OR COFACTOR REQUIREMENT (structural or catalytic); CELLULAR TRANSPORT AND TRANSPORT MECHANISMS; SUBCELLULAR LOCALISATION; REGULATION OF / INTERACTION WITH CELLULAR ENVIRONMENT;	c.92	c.92.2;	Alpha and beta proteins (a/b)	Chelatase-like	0	Periplasmic		low	fecABCDE	902	no	2.54158
GLGA_ECOLI	P08323	Glycogen synthase (EC 2.4.1.21) (Starch [bacterial glycogen] synthase)	2	54	15	0.13	0.359	160	0.0119617	52824	6.62	0	12					01,02	01;01.05.01.03.02;02;02.19;01.05;01.05.01;01.05.01.03;	METABOLISM; ENERGY;					0	Unknown		low	glgCAP	903	no	2.20412
PTMA_ECOLI	P00550	PTS system, mannitol-specific IIABC component (EIIABC-Mtl) (Mannitol-permease IIABC compon	3	81	18	0.17	0.468	186	0.00478469	67973	6.46	0.33	14	0.55	N		1.85	67,01,40	01;01.05.07;01.05;40;40.30;01.05.01;67.07.01;67;67.07;	TRANSPORT FACILITATION; METABOLISM; SUBCELLULAR LOCALISATION;	d.112	d.112.1;	Alpha and beta proteins (a+b)	Phoshotransferase/anion transport protein	8	CytoplasmicMembrane	IM	low	mtlADR	904	no	2.26951
PBPA_ECOLI	P02918	Penicillin-binding protein 1A (PBP-1a) (PBP1a) [Includes: Penicillin-insensitive transglyc	2	55	44	0.05	0.11	80.4	0.00717703	93637	6.54	-0.26	18					40,30	30.34;30;30.34.07;40;40.30;	SUBCELLULAR LOCALISATION; CONTROL OF CELLULAR ORGANIZATION;	e.3	e.3.1;	Multi-domain proteins (alpha and beta)	beta-Lactamase/D-ala carboxypeptidase	1	Unknown (This protein may have multiple localization sites.)	OM	low		905	no	1.90526
GLNE_ECOLI	P30870	Glutamate-ammonia-ligase adenylyltransferase (EC 2.7.7.42) ([Glutamate--ammonia-ligase] ad	2	56	38	0.05	0.129	88	0.00478469	108420	4.93	-0.32	21					63,01,06,62	01;62.01;63.19;01.04;63;06.07;62.01.01;63.01;06.07.03;62;63.19.03;06;	PROTEIN WITH BINDING FUNCTION OR COFACTOR REQUIREMENT (structural or catalytic); METABOLISM; PROTEIN FATE (folding, modification, destination); PROTEIN ACTIVITY REGULATION;					0	Cytoplasmic		low		906	no	1.94448
YFCY_ECOLI	P76503	Probable 3-ketoacyl-CoA thiolase (EC 2.3.1.16) (Acetyl-CoA acyltransferase) (Beta-ketothio	2	52	21	0.1	0.245	128	0.00717703	46532	8.65	0.04	8					01,02	01.06;01.06.04;01;02.25;02;	METABOLISM; ENERGY;	c.95	c.95.1;	Alpha and beta proteins (a/b)	Thiolase-like	0	Cytoplasmic		low	fadIJ	907	no	2.10721
FDNG_ECOLI	P24183	Formate dehydrogenase, nitrate-inducible, major subunit (EC 1.2.1.2) (Formate dehydrogenas	2	50	52	0.04	0.0926	72.7	0.00956938	112918	6.97	-0.42	28	0.48	N			01,63,40,02	01;02.13.01;63;63.21.07;40.28;63.13;02;01.05;01.05.01;01.05.01.01;63.13.99;01.05.01.01.03;63.01;40;63.21;02.13;63.21.03;	METABOLISM; PROTEIN WITH BINDING FUNCTION OR COFACTOR REQUIREMENT (structural or catalytic); SUBCELLULAR LOCALISATION; ENERGY;	b.52,c.81	c.81.1;b.52.2;	Alpha and beta proteins (a/b),All beta proteins	Formate dehydrogenase/DMSO reductase, domains 1-3,Double psi beta-barrel	0	Periplasmic		low	fdnGHI	908	no	1.86153
PTTB_ECOLI	P36672	PTS system, trehalose-specific IIBC component (EIIBC-Tre) (Trehalose-permease IIBC component) (Phosp	2	56	8	0.25	0.778	250	0.00717703	51082	9.57	0.65	13	0.34	N			67,11,01,63,40,08,10,06	01;63;01.05.07;01.05;06;11.01.03;40.02;67.07;11.01;10;63.13.01;10.01;10.01.05;06.07.03;08.19;11;40;67.07.01;08;67;	TRANSPORT FACILITATION; CELL RESCUE, DEFENSE AND VIRULENCE; METABOLISM; PROTEIN WITH BINDING FUNCTION OR COFACTOR REQUIREMENT (structural or catalytic); SUBCELLULAR LOCALISATION; CELLULAR TRANSPORT AND TRANSPORT MECHANISMS; CELLULAR COMMUNICATION/SIGNAL T					10	CytoplasmicMembrane		low	treBC	909	no	2.39794
HIPA_ECOLI	P23874	Protein hipA	2	55	24	0.08	0.212	117	0.00717703	49277	8.36	-0.15	17	0.22	N	H		63,04	63;04;04.05;04.05.01.04.03;04.05.01;04.05.01.04;63.01;	PROTEIN WITH BINDING FUNCTION OR COFACTOR REQUIREMENT (structural or catalytic); TRANSCRIPTION;					0	Unknown		low	hipBA	910	no	2.06819
YIEM_ECOLI	P03818	Hypothetical protein yieM	2	55	24	0.08	0.212	117	0.00956938	55908	6.45	-0.31	13		N			99	99;	UNCLASSIFIED PROTEINS;					0	Cytoplasmic		low		911	no	2.06819
CEA1_ECOLI	P02978	Colicin E1 protein	2	54	28	0.07	0.179	106	0.0167464	57281	10.11	-0.59	17					11,67,40,13	13.01;67.01;13.01.01;67.04;67.01.01;40.30;11.01.03;11.01;67.04.01;13;67.04.01.02;11;40;13.01.01.01;67;	CELL RESCUE, DEFENSE AND VIRULENCE; TRANSPORT FACILITATION; SUBCELLULAR LOCALISATION; REGULATION OF / INTERACTION WITH CELLULAR ENVIRONMENT;	f.1	f.1.1;	Membrane and cell surface proteins and peptides	Toxins' membrane translocation domains	1			low		912	no	2.02531
YEHM_ECOLI	P33349	Hypothetical protein yehM	3	74	25	0.12	0.318	149	0.00478469	83391	5.86	-0.11	17		N			99	99;	UNCLASSIFIED PROTEINS;					0	Cytoplasmic		low		913	no	2.17319
YBIO_ECOLI	P75783	Hypothetical UPF0003 protein ybiO	2	50	26	0.08	0.194	112	0.00478469	81905	9.96	0.39	13		N			99	99;	UNCLASSIFIED PROTEINS;					11	CytoplasmicMembrane		low		914	no	2.04922
YEJF_ECOLI	P33916	Hypothetical ABC transporter ATP-binding protein yejF	2	50	28	0.07	0.179	106	0.00717703	58727	9.61	-0.06	17	0.23	N			67,63	67.50;63.19;63;67.50.25;63.19.03;67;	TRANSPORT FACILITATION; PROTEIN WITH BINDING FUNCTION OR COFACTOR REQUIREMENT (structural or catalytic);	c.37	c.37.1;	Alpha and beta proteins (a/b)	P-loop containing nucleotide triphosphate hydrolases	0	CytoplasmicMembrane		low		915	no	2.02531
YGIS_ECOLI	Q46863	Putative binding protein ygiS precursor	3	73	21	0.14	0.389	167	0.00637959	60695	6.82	-0.37	18		N			63,40,08	63.02;63;40.28;08.19;40;08;	PROTEIN WITH BINDING FUNCTION OR COFACTOR REQUIREMENT (structural or catalytic); SUBCELLULAR LOCALISATION; CELLULAR TRANSPORT AND TRANSPORT MECHANISMS;	c.94	c.94.1;	Alpha and beta proteins (a/b)	Periplasmic binding protein-like II	0	Periplasmic		low		916	no	2.22272
YIGL_ECOLI	P27848	Hypothetical protein yigL	2	42	15	0.13	0.359	160	0.00956938	29709	5.23	-0.19	9					99	99;	UNCLASSIFIED PROTEINS;	c.108	c.108.1;	Alpha and beta proteins (a/b)	HAD-like	0	Cytoplasmic		low		917	no	2.20412
MGLA_ECOLI	P23199	Galactoside transport ATP-binding protein mglA	2	44	32	0.06	0.155	97.9	0.00478469	56416	7.69	-0.15	12	0.28	N			67,63,01,08	01;63.19;63;63.13;01.05.07;01.05;67.50.25;63.19.03;67.07;67.50;63.13.01;08.19;08;67;	TRANSPORT FACILITATION; PROTEIN WITH BINDING FUNCTION OR COFACTOR REQUIREMENT (structural or catalytic); METABOLISM; CELLULAR TRANSPORT AND TRANSPORT MECHANISMS;	c.37	c.37.1;	Alpha and beta proteins (a/b)	P-loop containing nucleotide triphosphate hydrolases	0	CytoplasmicMembrane		low	mglBAC	918	no	1.99078
YGFB_ECOLI	P25533	Hypothetical UPF0149 protein ygfB	2	154	2	1	9	1040	0.00717703	21231	4.03	-0.36	6					99	99;	UNCLASSIFIED PROTEINS;					0	Cytoplasmic		low		919	no	3.01703
YAIE_ECOLI	P36768	Hypothetical protein yaiE	2	135	2	1	9	1040	0.0239234	10235	4.29	-0.04	6	0.37	N			99	99;	UNCLASSIFIED PROTEINS;					0	Unknown		low		920	no	3.01703
ISPB_ECOLI	P19641	Octaprenyl-diphosphate synthase (EC 2.5.1.-) (Octaprenyl pyrophosphate synthetase) (OPP sy	2	131	9	0.22	0.668	229	0.00717703	35218	4.53	-0.1	12	0.39	E			1	01.06.01.07;01.06;01;01.07;01.07.01;01.06.01;	METABOLISM;	a.128	a.128.1;	All alpha proteins	Terpenoid synthases	0	Cytoplasmic		low		921	no	2.35984
THIM_ECOLI	P76423	Hydroxyethylthiazole kinase (EC 2.7.1.50) (4-methyl-5-beta-hydroxyethylthiazole kinase) (T	2	130	7	0.29	0.931	278	0.00478469	27340	5.93	0.22	7					1	01;01.07;01.07.01;	METABOLISM;	c.72	c.72.1;	Alpha and beta proteins (a/b)	Ribokinase-like	0	Unknown		low		922	no	2.44404
YBDZ_ECOLI	P18393	Hypothetical protein ybdZ	2	127	2	1	9	1040	0.00478469	8272	4.29	-0.43	4		?										0	Unknown		low		923	no	3.01703
CORA_ECOLI	P27841	Magnesium and cobalt transport protein corA	2	125	10	0.2	0.585	212	0.00478469	36591	4.46	-0.16	9	0.45	E		1.04	67,40,08,13	13.01;13.01.01;08.16;67.04;40.30;67.04.01;13;08.19;40;13.01.01.01;08;67.04.01.01;67;	TRANSPORT FACILITATION; SUBCELLULAR LOCALISATION; CELLULAR TRANSPORT AND TRANSPORT MECHANISMS; REGULATION OF / INTERACTION WITH CELLULAR ENVIRONMENT;					2	Cytoplasmic		low	corA	924	no	2.32634
FNR_ECOLI	P03019	Fumarate and nitrate reduction regulatory protein	2	123	4	0.5	2.16	453	0.00956938	27968	8.08	-0.27	7	0.44	N		1.05	63,04	63.03.01;63;04;04.05;04.05.01.04.03;04.05.01.04.01;04.05.01;63.03;04.05.01.04;63.01;	PROTEIN WITH BINDING FUNCTION OR COFACTOR REQUIREMENT (structural or catalytic); TRANSCRIPTION;					0	Cytoplasmic		low	fnr	925	no	2.6561
YGFE_ECOLI	P45580	Hypothetical protein ygfE	2	121	6	0.33	1.15	315	0.00717703	12595	4.98	-0.73	5	0.28	N			99	99;	UNCLASSIFIED PROTEINS;					0	Unknown		low		926	no	2.49831
AK3_ECOLI	P08660	Lysine-sensitive aspartokinase III (EC 2.7.2.4) (Aspartate kinase III)	2	117	20	0.1	0.259	132	0.00478469	48533	4.86	0.21	9	0.38	N			1	01.01.01;01.01;01;01.04;01.01.01.07.03;01.01.01.07;01.01.01.07.06.01;01.01.01.07.04;01.01.01.07.06;	METABOLISM;					0	Unknown		low		927	no	2.12057
RMA2_ECOLI	P61887	Glucose-1-phosphate thymidylyltransferase 2 (EC 2.7.7.24) (dTDP-glucose synthase 2) (dTDP-	2	117	13	0.15	0.425	176	0.00478469	32735	5.19	-0.19	8					63,01,30	01;01.03;63.19;30.34;63;63.19.99;30;01.03.07;01.05.01.03.02;01.05;01.05.01;01.05.01.03;	PROTEIN WITH BINDING FUNCTION OR COFACTOR REQUIREMENT (structural or catalytic); METABOLISM; CONTROL OF CELLULAR ORGANIZATION;	c.68	c.68.1;c.68.1;c.68.1;	Alpha and beta proteins (a/b)	Nucleotide-diphospho-sugar transferases	0	Unknown		low		928	no	2.24551
OPGB_ECOLI	P39401	Phosphoglycerol transferase I (EC 2.7.8.20) (Phosphatidylglycerol--membrane-oligosaccharid	2	116	30	0.07	0.166	102	0.00478469	85495	6.52	-0.24	24					11,01,40	01.06;11.01;01;11;40;40.30;11.01.03;	CELL RESCUE, DEFENSE AND VIRULENCE; METABOLISM; SUBCELLULAR LOCALISATION;					4	CytoplasmicMembrane		low		929	no	2.0086
HTPX_ECOLI	P23894	Probable protease htpX (EC 3.4.24.-) (Heat shock protein htpX)	2	114	7	0.29	0.931	278	0.00717703	31924	7.16	0.34	8					11,63,40,30	63;63.17;30;11.01.07;63.17.09;40.30;30.30;11.01;30.01;30.02;11;40;11.01.05;	CELL RESCUE, DEFENSE AND VIRULENCE; PROTEIN WITH BINDING FUNCTION OR COFACTOR REQUIREMENT (structural or catalytic); SUBCELLULAR LOCALISATION; CONTROL OF CELLULAR ORGANIZATION;					4	CytoplasmicMembrane		low	htpX	930	no	2.44404
GCSH_ECOLI	P23884	Glycine cleavage system H protein	2	113	3	0.67	3.64	613	0.0287081	13681	3.81	-0.15	6				1.05	01,63,06	01.01;01;06.10;63;01.01.10;01.01.10.05.04;01.01.10.05;63.01;06;	METABOLISM; PROTEIN WITH BINDING FUNCTION OR COFACTOR REQUIREMENT (structural or catalytic); PROTEIN FATE (folding, modification, destination);	b.84	b.84.1;	All beta proteins	Barrel-sandwich hybrid	0	Cytoplasmic		low	gcvTHP	931	no	2.78746
RLUD_ECOLI	P33643	Ribosomal large subunit pseudouridine synthase D (EC 4.2.1.70) (Pseudouridylate synthase)	2	112	13	0.15	0.425	176	0.00478469	36992	6.81	-0.42	13					01,63,04	01;01.03;04.01;63;04;63.03.03;63.03;04.01.04;01.03.04;	METABOLISM; PROTEIN WITH BINDING FUNCTION OR COFACTOR REQUIREMENT (structural or catalytic); TRANSCRIPTION;					0	Cytoplasmic		low		932	no	2.24551
SECF_ECOLI	P19674	Protein-export membrane protein secF	2	112	9	0.22	0.668	229	0.0119617	35383	5.71	0.4	9	0.42	E			63,40,08,06	63;08.16;06.04;63.01;40;08.16.05;06;08;40.02;	PROTEIN WITH BINDING FUNCTION OR COFACTOR REQUIREMENT (structural or catalytic); SUBCELLULAR LOCALISATION; CELLULAR TRANSPORT AND TRANSPORT MECHANISMS; PROTEIN FATE (folding, modification, destination);					6	CytoplasmicMembrane		low	tgt-yajC-secDF	933	no	2.35984
AMPC_ECOLI	P00811	Beta-lactamase precursor (EC 3.5.2.6) (Cephalosporinase)	2	111	17	0.12	0.311	147	0.00478469	41557	9.4	-0.18	10	0.26	N			11	11.05.01.01;11.05.01;11.07.03;11;11.07;11.05;	CELL RESCUE, DEFENSE AND VIRULENCE;	e.3	e.3.1;	Multi-domain proteins (alpha and beta)	beta-Lactamase/D-ala carboxypeptidase	0	Periplasmic		low	ampC	934	no	2.16732
PUR3_ECOLI	P08179	Phosphoribosylglycinamide formyltransferase (EC 2.1.2.2) (GART) (GAR transformylase) (5'-p	2	111	11	0.18	0.52	198	0.00478469	23239	5.77	-0.12	6	0.34	N			1	01;01.03;01.03.01.03;01.03.01;	METABOLISM;	c.65	c.65.1;	Alpha and beta proteins (a/b)	Formyltransferase	0	Cytoplasmic		low	purMN	935	no	2.29667
MDAB_ECOLI	P40717	Modulator of drug activity B	2	109	10	0.2	0.585	212	0.00478469	21892	6.25	-0.36	5	0.46	N			11	11.05.01.03;11.05.01.01;11.05.01;11;11.05;	CELL RESCUE, DEFENSE AND VIRULENCE;	c.23	c.23.5;	Alpha and beta proteins (a/b)	Flavodoxin-like	0	Unknown		low		936	no	2.32634
RL35_ECOLI	P07085	50S ribosomal protein L35 (Ribosomal protein A)	2	109	1	2	99	4180	0.0526316	7159	12.33	-0.66	2					63,05,40	05.01.01;63.07;63;05;40.03;63.03.03;63.03;05.01;40;	PROTEIN WITH BINDING FUNCTION OR COFACTOR REQUIREMENT (structural or catalytic); PROTEIN SYNTHESIS; SUBCELLULAR LOCALISATION;					0	Unknown		-	thrS-infC-rpmI-rplT	937	yes	3.62118
YJJA_ECOLI	P18390	Hypothetical protein yjjA precursor (Protein P-18)	2	108	5	0.4	1.51	368	0.00478469	17354	5.79	-0.21	1	0.36	N			99	99;	UNCLASSIFIED PROTEINS;					0	Unknown		low		938	no	2.56585
YCBL_ECOLI	P75849	Hypothetical protein ycbL	2	105	8	0.25	0.778	250	0.00478469	23785	4.85	-0.15	4		N			99	99;	UNCLASSIFIED PROTEINS;	d.157	d.157.1;d.157.1;	Alpha and beta proteins (a+b)	Metallo-hydrolase/oxidoreductase	0	Unknown	C	low		939	no	2.39794
NUPC_ECOLI	P33031	Nucleoside permease nupC (Nucleoside-transport system protein nupC)	2	104	11	0.18	0.52	198	0.00478469	43477	9.05	0.9	9	0.51	N		1.43	67,01	01;01.03;67.17;01.03.19;67;	TRANSPORT FACILITATION; METABOLISM;					8	CytoplasmicMembrane		low	nupC	940	no	2.29667
PTKC_ECOLI	P37189	PTS system, galactitol-specific IIC component (EIIC-Gat) (Galacticol-permease IIC componen	2	104	9	0.22	0.668	229	0.0119617	48366	10.05	0.82	10					67,01,40	01;01.05.07;01.05;40;40.30;67.07.01;67;67.07;	TRANSPORT FACILITATION; METABOLISM; SUBCELLULAR LOCALISATION;					11	CytoplasmicMembrane		low	gatYZABCDR_2	941	no	2.35984
YTFP_ECOLI	P39323	Hypothetical UPF0131 protein ytfP	2	104	4	0.5	2.16	453	0.00478469	12867	6.97	-0.51	3	0.24	N			99	99;	UNCLASSIFIED PROTEINS;					0	Unknown		low		942	no	2.6561
EX7S_ECOLI	P22938	Exodeoxyribonuclease VII small subunit (EC 3.1.11.6) (Exonuclease VII small subunit)	2	102	5	0.4	1.51	368	0.0167464	8822	4.19	-0.77	2					1	01;01.03;01.03.16;01.03.16.03;	METABOLISM;					0	Unknown		low	xseB-ispA-dxs-yajO	943	no	2.56585
GLNQ_ECOLI	P10346	Glutamine transport ATP-binding protein glnQ	2	99	6	0.33	1.15	315	0.00478469	26732	6.52	-0.14	9	0.46	N			67,01,63,40	67.50;01.01;01;63.19;63;67.10;01.01.07;67.50.25;40;40.30;63.19.03;67;	TRANSPORT FACILITATION; METABOLISM; PROTEIN WITH BINDING FUNCTION OR COFACTOR REQUIREMENT (structural or catalytic); SUBCELLULAR LOCALISATION;	c.37	c.37.1;	Alpha and beta proteins (a/b)	P-loop containing nucleotide triphosphate hydrolases	0	Cytoplasmic	IM	low	glnHPQ	944	no	2.49831
KDGK_ECOLI	P37647	2-dehydro-3-deoxygluconokinase (EC 2.7.1.45) (2-keto-3-deoxygluconokinase) (3-deoxy-2-oxo-	2	99	9	0.22	0.668	229	0.00478469	33963	4.76	-0.2	7					63,01,40	01;63.19;63;40.03;01.05;40;01.05.01;63.19.03;01.05.01.01;01.05.01.01.01;	PROTEIN WITH BINDING FUNCTION OR COFACTOR REQUIREMENT (structural or catalytic); METABOLISM; SUBCELLULAR LOCALISATION;	c.72	c.72.1;	Alpha and beta proteins (a/b)	Ribokinase-like	0	Unknown	C	low		945	no	2.35984
SMPA_ECOLI	P23089	Small protein A precursor	2	99	2	1	9	1040	0.00717703	12303	8.67	-0.09	2					99	99;	UNCLASSIFIED PROTEINS;					0	Unknown		low		946	no	3.01703
YDHF_ECOLI	P76187	Hypothetical oxidoreductase ydhF (EC 1.-.-.-)	2	99	11	0.18	0.52	198	0.00956938	33677	6.14	-0.12	8		N			99	99;	UNCLASSIFIED PROTEINS;	c.1	c.1.7;	Alpha and beta proteins (a/b)	TIM beta/alpha-barrel	0	Cytoplasmic		low		947	no	2.29667
DFP_ECOLI	P24285	Coenzyme A biosynthesis bifunctional protein coaBC (DNA/pantothenate metabolism flavoprote	2	97	15	0.13	0.359	160	0.00478469	43308	7.51	0.03	10					01,63,40	01;63;40.03;01.07;01.07.01;40;63.21;63.21.05;	METABOLISM; PROTEIN WITH BINDING FUNCTION OR COFACTOR REQUIREMENT (structural or catalytic); SUBCELLULAR LOCALISATION;	c.34	c.34.1;	Alpha and beta proteins (a/b)	DFP DNA/pantothenate metabolism flavoprotein	0	Unknown		low		948	no	2.20412
LTAE_ECOLI	P75823	Low-specificity L-threonine aldolase (EC 4.1.2.5) (Low-specificity L-TA)	2	97	17	0.12	0.311	147	0.0167464	36496	6.13	-0.13	9					1	01.01.01;01.01;01;01.01.10;	METABOLISM;	c.67	c.67.1;c.67.1;c.67.1;c.67.1;c.67.1;	Alpha and beta proteins (a/b)	PLP-dependent transferases	0	Unknown		low		949	no	2.16732
RFBC_ECOLI	P37745	dTDP-4-dehydrorhamnose 3,5-epimerase (EC 5.1.3.13) (dTDP-4-keto-6-deoxyglucose 3,5-epimera	2	97	8	0.25	0.778	250	0.00956938	21271	5.63	-0.2	4	0.21	N			1	01.06;01;01.05.01.03.02;01.05;01.05.01;01.06.01.03;01.06.01;01.05.01.03;	METABOLISM;	b.82	b.82.1;	All beta proteins	Double-stranded beta-helix	0	Cytoplasmic	C	low	rfbBDACX	950	no	2.39794
YOHN_ECOLI	P76426	Hypothetical protein yohN precursor	2	97	4	0.5	2.16	453	0.00478469	12467	7.78	-0.24	4		N			99	99;	UNCLASSIFIED PROTEINS;					1	Unknown		low		951	no	2.6561
FENR_ECOLI	P28861	Ferredoxin--NADP reductase (EC 1.18.1.2) (FNR) (Flavodoxin reductase) (FLXR) (FLDR) (Methy	2	96	10	0.2	0.585	212	0.00478469	27621	6.63	-0.2	12					67,11,63,02	11.07.07;63;02;11.07.07.07;11;67.15;63.21;02.11.05;02.11;63.21.05;11.07;67;	TRANSPORT FACILITATION; CELL RESCUE, DEFENSE AND VIRULENCE; PROTEIN WITH BINDING FUNCTION OR COFACTOR REQUIREMENT (structural or catalytic); ENERGY;	c.25,b.43	b.43.4;c.25.1;	Alpha and beta proteins (a/b),All beta proteins	Reductase/isomerase/elongation factor common domain,Ferredoxin reductase-like, C-terminal NADP-linked domain	0	Cytoplasmic		low	fpr	952	no	2.32634
YQJI_ECOLI	Q46872	Hypothetical protein yqjI	2	96	9	0.22	0.668	229	0.00717703	23402	6.74	-0.76	8		N			99	99;	UNCLASSIFIED PROTEINS;					0	Cytoplasmic		low		953	no	2.35984
LOLE_ECOLI	P75958	Lipoprotein releasing system transmembrane protein lolE	2	93	11	0.18	0.52	198	0.00478469	45214	9.52	0.41	8		E			67,63,40,30,06	67.50;63.19;63;30;30.31;06.04;67.50.25;40;40.30;63.19.03;06;67;	TRANSPORT FACILITATION; PROTEIN WITH BINDING FUNCTION OR COFACTOR REQUIREMENT (structural or catalytic); SUBCELLULAR LOCALISATION; CONTROL OF CELLULAR ORGANIZATION; PROTEIN FATE (folding, modification, destination);					4	CytoplasmicMembrane		low		954	no	2.29667
ARAF_ECOLI	P02924	L-arabinose-binding periplasmic protein precursor (ABP)	2	92	19	0.11	0.274	137	0.00717703	35542	6.55	-0.19	9	0.47	E			67,01,63,40	01;63.13.01;63;40.28;63.13;01.05.07;01.05;40;67;67.07;	TRANSPORT FACILITATION; METABOLISM; PROTEIN WITH BINDING FUNCTION OR COFACTOR REQUIREMENT (structural or catalytic); SUBCELLULAR LOCALISATION;	c.93	c.93.1;	Alpha and beta proteins (a/b)	Periplasmic binding protein-like I	0	Periplasmic	P	low	araFGH_1H_2	955	no	2.13672
TRUB_ECOLI	P60340	tRNA pseudouridine synthase B (EC 4.2.1.70) (tRNA pseudouridine 55 synthase) (Psi55 syntha	2	92	12	0.17	0.468	186	0.00717703	35088	5.83	-0.37	5					01,40,04	01;01.03;04;04.03;40.03;04.03.06;40;01.03.04;	METABOLISM; SUBCELLULAR LOCALISATION; TRANSCRIPTION;	d.58	d.58.35;	Alpha and beta proteins (a+b)	Ferredoxin-like	0	Cytoplasmic		low	metY-yhbC-nusA-infB-rbfA-truB-rpsO-pnp	956	no	2.26951
SAPA_ECOLI	Q47622	Peptide transport periplasmic protein sapA precursor	2	91	22	0.09	0.233	124	0.00478469	61566	7.33	-0.32	28	0.3	N			11,40,08	40.28;11.05.01;08.19;11;40;08;11.05;	CELL RESCUE, DEFENSE AND VIRULENCE; SUBCELLULAR LOCALISATION; CELLULAR TRANSPORT AND TRANSPORT MECHANISMS;	c.94	c.94.1;	Alpha and beta proteins (a/b)	Periplasmic binding protein-like II	0	Periplasmic		low		957	no	2.09342
FDOI_ECOLI	P32174	Formate dehydrogenase, cytochrome b556(FDO) subunit (Formate dehydrogenase-O gamma subunit	2	90	5	0.4	1.51	368	0.00478469	24607	11.02	0.5	5	0.37	N			01,63,40,02	01;63;02;02.22;01.05;01.05.01;40.30;02.11;02.11.99;01.05.01.01;02.13.03;63.01;40;02.13;	METABOLISM; PROTEIN WITH BINDING FUNCTION OR COFACTOR REQUIREMENT (structural or catalytic); SUBCELLULAR LOCALISATION; ENERGY;	f.2	f.2.1;	Membrane and cell surface proteins and peptides	Membrane all-alpha	4	CytoplasmicMembrane		low	fdoGHI-fdhE	958	no	2.56585
LEXA_ECOLI	P03033	LexA repressor (EC 3.4.21.88)	2	90	10	0.2	0.585	212	0.00478469	22359	6.7	-0.24	7					63,04,03	63.03.01;03;03.01.05.01;63;04;04.05;04.05.01.04.03;04.05.01;63.03;04.05.01.04;03.01.05;03.01;	PROTEIN WITH BINDING FUNCTION OR COFACTOR REQUIREMENT (structural or catalytic); TRANSCRIPTION; CELL CYCLE AND DNA PROCESSING;	a.4,b.87	a.4.5;b.87.1;	All beta proteins,All alpha proteins	DNA/RNA-binding 3-helical bundle,LexA/Signal peptidase	0	Cytoplasmic	C	low	lexA-dinF	959	no	2.32634
YJCE_ECOLI	P32703	Putative Na(+)/H(+) exchanger yjcE	2	90	15	0.13	0.359	160	0.00717703	60524	5.81	0.63	13	0.32	N			99	99;	UNCLASSIFIED PROTEINS;					11	CytoplasmicMembrane		low		960	no	2.20412
YRBA_ECOLI	P43781	Protein yrbA	2	89	2	1	9	1040	0.00717703	9453	6.25	-0.27	2	0.35	N			11,30	11.05.01.03;30.01;30;11.05.01;11;	CELL RESCUE, DEFENSE AND VIRULENCE; CONTROL OF CELLULAR ORGANIZATION;					0	Unknown		low		961	no	3.01703
NAGZ_ECOLI	P75949	Beta-hexosaminidase (EC 3.2.1.52) (N-acetyl-beta-glucosaminidase) (Beta-N-acetylhexosamini	2	87	14	0.14	0.389	167	0.00478469	37596	6.25	-0.29	12					01,40,30	01;30;40.03;01.05;30.34.07;01.20.01;01.05.01;01.20;01.05.01.01;30.34;01.05.01.01.02;01.20.01.01;40;	METABOLISM; SUBCELLULAR LOCALISATION; CONTROL OF CELLULAR ORGANIZATION;					0	Cytoplasmic	C	low		962	no	2.22272
YBDB_ECOLI	P15050	Hypothetical UPF0152 protein ybdB (p15)	2	87	5	0.4	1.51	368	0.00478469	14971	6.61	-0.14	6	0.29	N	H		99	99;	UNCLASSIFIED PROTEINS;					0	Unknown		low	entCEBA-ybdB	963	no	2.56585
YCGC_ECOLI	P37349	Protein ycgC	2	87	20	0.1	0.259	132	0.00478469	51581	4.44	-0.01	16					1	01.06;01.06.10;01;	METABOLISM;	a.60,d.94	a.60.10;d.94.1;	Alpha and beta proteins (a+b),All alpha proteins	SAM domain-like,HPr-like	0	Cytoplasmic	C	low	dhaKLM	964	no	2.12057
DCYD_ECOLI	P76316	D-cysteine desulfhydrase (EC 4.4.1.15)	2	84	12	0.17	0.468	186	0.00478469	35023	4.79	0.12	7					01,40	01.01.10.05.02;01.01;01;01.01.10;40.03;01.01.10.05;40;	METABOLISM; SUBCELLULAR LOCALISATION;	c.79	c.79.1;	Alpha and beta proteins (a/b)	Tryptophan synthase beta subunit-like PLP-dependent enzymes	0	Cytoplasmic		low		965	no	2.26951
MSYB_ECOLI	P25738	Acidic protein msyB	2	84	3	0.67	3.64	613	0.00478469	14260	3.43	-0.83	8	0.32	E			14	14.01;14;	CELL FATE;					0	Cytoplasmic		low		966	no	2.78746
YAAA_ECOLI	P11288	UPF0246 protein yaaA	2	84	10	0.2	0.585	212	0.00478469	29587	7.77	-0.4	8					99	99;	UNCLASSIFIED PROTEINS;					0	Unknown		low		967	no	2.32634
YJIA_ECOLI	P24203	Hypothetical protein yjiA	2	84	12	0.17	0.468	186	0.00478469	35661	4.62	-0.08	10					99	99;	UNCLASSIFIED PROTEINS;					0	Cytoplasmic		low		968	no	2.26951
NARL_ECOLI	P10957	Nitrate/nitrite response regulator protein narL	2	83	9	0.22	0.668	229	0.00956938	23928	6	-0.15	10	0.38	N			11,63,04,02,10	10.01.05.07;11.01.01;63.03.01;02.13.01;63;02.13.05;04.05;63.03;04.05.01.04;02;11.01;10;04;10.01;10.01.05;04.05.01;11;02.13;	CELL RESCUE, DEFENSE AND VIRULENCE; PROTEIN WITH BINDING FUNCTION OR COFACTOR REQUIREMENT (structural or catalytic); TRANSCRIPTION; ENERGY; CELLULAR COMMUNICATION/SIGNAL TRANSDUCTION MECHANISM;	c.23,a.4	c.23.1;a.4.6;	Alpha and beta proteins (a/b),All alpha proteins	DNA/RNA-binding 3-helical bundle,Flavodoxin-like	0	Cytoplasmic		low	narXL	969	no	2.35984
YCGT_ECOLI	P76015	Hypothetical protein ycgT	2	83	14	0.14	0.389	167	0.00478469	39496	4.8	-0.13	10					1	01.06;01;01.06.01.03;01.06.01;	METABOLISM;					0	Unknown		low	dhaKLM	970	no	2.22272
ARAD_ECOLI	P08203	L-ribulose-5-phosphate 4-epimerase (EC 5.1.3.4) (Phosphoribulose isomerase)	2	82	8	0.25	0.778	250	0.0311005	25520	6.12	-0.25	6					1	01;01.05;01.05.01;01.05.01.01;	METABOLISM;	c.74	c.74.1;	Alpha and beta proteins (a/b)	Class II aldolase	0	Unknown		low	araBAD	971	no	2.39794
ATDA_ECOLI	P37354	Spermidine N(1)-acetyltransferase (EC 2.3.1.57) (Diamine acetyltransferase) (SAT)	2	82	12	0.17	0.468	186	0.00478469	21757	6.68	-0.45	7	0.34	N			11,01,40	01;11.01.06;01.02.04.01;01.02.01;01.02.01.09;01.02.01.09.99;40.03;01.07.04;01.02.04;01.02;11.01;01.02.01.09.01;01.07;11;40;01.07.99;	CELL RESCUE, DEFENSE AND VIRULENCE; METABOLISM; SUBCELLULAR LOCALISATION;					0	Cytoplasmic		low		972	no	2.26951
CYAY_ECOLI	P27838	CyaY protein	2	81	6	0.33	1.15	315	0.00478469	12232	4.08	-0.59	4					99	99;	UNCLASSIFIED PROTEINS;	d.82	d.82.2;	Alpha and beta proteins (a+b)	N domain of copper amine oxidase-like	0	Cytoplasmic		low		973	no	2.49831
MEND_ECOLI	P17109	Menaquinone biosynthesis protein menD [Includes: 2-succinyl-6-hydroxy-2,4-cyclohexadiene-1	2	81	22	0.09	0.233	124	0.0119617	61368	6.55	-0.13	15	0.32	?			1	01;01.07;01.07.01;	METABOLISM;	c.36	c.36.1;	Alpha and beta proteins (a/b)	Thiamin diphosphate-binding fold (THDP-binding)	0	CytoplasmicMembrane		low	menFD-yfbB-menBCE	974	no	2.09342
RPOE_ECOLI	P34086	RNA polymerase sigma-E factor (Sigma-24)	2	81	9	0.22	0.668	229	0.00478469	21697	5.24	-0.25	2	0.26	?			63,04	63.03.01;04.05.01.01;63;04;04.05;04.05.01;63.03;	PROTEIN WITH BINDING FUNCTION OR COFACTOR REQUIREMENT (structural or catalytic); TRANSCRIPTION;					0	Cytoplasmic	IM	low	rpoE-rseABC	975	no	2.35984
YDEW_ECOLI	P76141	Hypothetical transcriptional regulator ydeW	2	81	14	0.14	0.389	167	0.00717703	33798	6.67	0.13	10		N			01,63,04	01;63.13.01;63;04;63.13;04.05;04.05.01.04.03;04.05.01;04.05.01.04;01.05;01.05.01;	METABOLISM; PROTEIN WITH BINDING FUNCTION OR COFACTOR REQUIREMENT (structural or catalytic); TRANSCRIPTION;					0	Cytoplasmic		low		976	no	2.22272
YHBG_ECOLI	P31220	Probable ABC transporter ATP-binding protein yhbG	2	81	13	0.15	0.425	176	0.00478469	26671	5.89	-0.13	7	0.41	E			67,63,01,40	67.50;01.01;01;63.19;63;67.10;01.01.07;67.50.25;40;40.30;63.19.03;67;	TRANSPORT FACILITATION; PROTEIN WITH BINDING FUNCTION OR COFACTOR REQUIREMENT (structural or catalytic); METABOLISM; SUBCELLULAR LOCALISATION;	c.37	c.37.1;	Alpha and beta proteins (a/b)	P-loop containing nucleotide triphosphate hydrolases	0	Cytoplasmic	OM	low		977	no	2.24551
ACSA_ECOLI	P27550	Acetyl-coenzyme A synthetase (EC 6.2.1.1) (Acetate--CoA ligase) (Acyl-activating enzyme)	2	80	26	0.08	0.194	112	0.00478469	72095	5.64	-0.29	21					01,63	01;63.17;63;01.05;63.17.07;63.21;01.05.01;01.05.01.01;01.05.01.01.01;63.21.99;	METABOLISM; PROTEIN WITH BINDING FUNCTION OR COFACTOR REQUIREMENT (structural or catalytic);	e.23	e.23.1;	Multi-domain proteins (alpha and beta)	Firefly luciferase-like	0	Cytoplasmic		low	acs-yjcHG	978	no	2.04922
YAIL_ECOLI	P51024	Hypothetical protein yaiL	2	80	7	0.29	0.931	278	0.00478469	19924	8.94	-0.47	7		N			99	99;	UNCLASSIFIED PROTEINS;					0	Cytoplasmic		low		979	no	2.44404
YCCJ_ECOLI	P46131	Hypothetical protein yccJ	2	80	4	0.5	2.16	453	0.00717703	8526	4.53	-0.65	1	0.36	?			99	99;	UNCLASSIFIED PROTEINS;					0	Unknown		low		980	no	2.6561
DCD_ECOLI	P28248	Deoxycytidine triphosphate deaminase (EC 3.5.4.13) (dCTP deaminase)	2	79	8	0.25	0.778	250	0.00478469	21250	5.74	-0.16	7					1	01;01.03;01.03.04.03;01.03.04;	METABOLISM;					0	Unknown		low	udk-dcd	981	no	2.39794
DJLA_ECOLI	P31680	DnaJ-like protein djlA	2	79	14	0.14	0.389	167	0.00478469	30580	10.54	-0.34	7					40,30,06	30.34;30;30.34.03;40;40.30;06;06.01;	SUBCELLULAR LOCALISATION; CONTROL OF CELLULAR ORGANIZATION; PROTEIN FATE (folding, modification, destination);					1	CytoplasmicMembrane		low		982	no	2.22272
GPDA_ECOLI	P37606	Glycerol-3-phosphate dehydrogenase [NAD(P)+] (EC 1.1.1.94) (NAD(P)H-dependent glycerol-3-p	2	79	12	0.17	0.468	186	0.00478469	36363	6.52	-0.02	3					01,63,40	01.06;01;63;63.21.07;40.03;01.06.01.01;40;63.21;01.06.01;	METABOLISM; PROTEIN WITH BINDING FUNCTION OR COFACTOR REQUIREMENT (structural or catalytic); SUBCELLULAR LOCALISATION;	a.100,c.2	c.2.1;c.2.1;a.100.1;	Alpha and beta proteins (a/b),All alpha proteins	6-phosphogluconate dehydrogenase C-terminal domain-like,NAD(P)-binding Rossmann-fold domains	0	Cytoplasmic		low		983	no	2.26951
ISPD_ECOLI	Q46893	2-C-methyl-D-erythritol 4-phosphate cytidylyltransferase (EC 2.7.7.60) (4-diphosphocytidyl	2	79	14	0.14	0.389	167	0.00478469	25607	6.64	-0.18	7					01,63	01.06.01.07;01.06;01;63.17;63;63.17.11;63.17.07;01.06.01;	METABOLISM; PROTEIN WITH BINDING FUNCTION OR COFACTOR REQUIREMENT (structural or catalytic);	c.68	c.68.1;	Alpha and beta proteins (a/b)	Nucleotide-diphospho-sugar transferases	0	Cytoplasmic		low		984	no	2.22272
YQIC_ECOLI	Q46868	Hypothetical protein yqiC	2	79	10	0.2	0.585	212	0.00956938	13764	7.54	-0.86	4		N			99	99;	UNCLASSIFIED PROTEINS;					0	Cytoplasmic		low		985	no	2.32634
PYRF_ECOLI	P08244	Orotidine 5'-phosphate decarboxylase (EC 4.1.1.23) (OMP decarboxylase) (OMPDCase) (OMPdeca	2	78	10	0.2	0.585	212	0.00478469	26351	6.13	0.06	9					01,63,06	01;01.03;06.10;63;63.01;01.03.04.03;06;01.03.04;	METABOLISM; PROTEIN WITH BINDING FUNCTION OR COFACTOR REQUIREMENT (structural or catalytic); PROTEIN FATE (folding, modification, destination);	c.1	c.1.2;	Alpha and beta proteins (a/b)	TIM beta/alpha-barrel	0	Unknown	C	low		986	no	2.32634
ICLR_ECOLI	P16528	Acetate operon repressor	2	77	14	0.14	0.389	167	0.00478469	29740	8.06	-0.05	5	0.29	N			63,04,02	63.03.01;63;04;04.05;04.05.01.04.03;04.05.01;63.03;04.05.01.04;02;02.22;	PROTEIN WITH BINDING FUNCTION OR COFACTOR REQUIREMENT (structural or catalytic); TRANSCRIPTION; ENERGY;	d.110	d.110.2;	Alpha and beta proteins (a+b)	Profilin-like	0	Cytoplasmic		low	iclR	987	no	2.22272
BISC_ECOLI	P20099	Biotin sulfoxide reductase (EC 1.-.-.-) (BDS reductase) (BSO reductase)	2	76	31	0.06	0.16	99.9	0.00478469	85852	5.84	-0.3	16	0.34	N			01,40,02	01;02.13.01;40.28;02;01.02;40;02.13;	METABOLISM; SUBCELLULAR LOCALISATION; ENERGY;	b.52,c.81	c.81.1;b.52.2;	Alpha and beta proteins (a/b),All beta proteins	Formate dehydrogenase/DMSO reductase, domains 1-3,Double psi beta-barrel	0	Periplasmic		low		988	no	1.99957
MSRB_ECOLI	P39903	Peptide methionine sulfoxide reductase msrB (EC 1.8.4.6)	2	76	8	0.25	0.778	250	0.00478469	15452	5.87	-0.74	6		X			11,13,06	11.01.01;13.01;11.01;13.01.01;06.07;13;11;06.07.09;13.01.01.01;06;	CELL RESCUE, DEFENSE AND VIRULENCE; REGULATION OF / INTERACTION WITH CELLULAR ENVIRONMENT; PROTEIN FATE (folding, modification, destination);	b.88	b.88.1;	All beta proteins	Mss4-like	0	Cytoplasmic		low		989	no	2.39794
POXB_ECOLI	P07003	Pyruvate dehydrogenase [cytochrome] (EC 1.2.2.2) (Pyruvate oxidase) (POX) (Pyruvate dehydr	2	76	22	0.09	0.233	124	0.00717703	62013	6.24	0.01	17	0.34	N			01,63,40,02	01;63.17;63;40.03;02;01.05;01.05.01;63.21.05;01.05.01.01;63.21.11;63.17.07;02.08;40;63.21;02.13;	METABOLISM; PROTEIN WITH BINDING FUNCTION OR COFACTOR REQUIREMENT (structural or catalytic); SUBCELLULAR LOCALISATION; ENERGY;	c.36,c.31	c.31.1;c.36.1;	Alpha and beta proteins (a/b)	Thiamin diphosphate-binding fold (THDP-binding),DHS-like NAD/FAD-binding domain	0	Cytoplasmic		low		990	no	2.09342
GTRB_ECOLI	P77293	Bactoprenol glucosyl transferase homolog from prophage CPS-53 (EC 2.4.1.-)	2	75	9	0.22	0.668	229	0.00478469	34636	8.86	0.08	7		X			67,01,29	01;29;01.05.07;29.06;01.05;67;67.07;	TRANSPORT FACILITATION; METABOLISM; TRANSPOSABLE ELEMENTS, VIRAL AND PLASMID PROTEINS;					2	Unknown		low		991	no	2.35984
GSPA_ECOLI	P45756	Probable general secretion pathway protein A	2	74	24	0.08	0.212	117	0.00956938	55299	8.43	-0.15	16		N			8	08.16;08.16.05;08;	CELLULAR TRANSPORT AND TRANSPORT MECHANISMS;					1	Cytoplasmic		low		992	no	2.06819
SOHB_ECOLI	P24213	Possible protease sohB (EC 3.4.21.-)	2	73	18	0.11	0.292	141	0.00478469	39368	10.02	-0.35	8					6	06.07;06.13;06;06.07.11;	PROTEIN FATE (folding, modification, destination);					2	Unknown	IM	low	sohB	993	no	2.14922
QUEA_ECOLI	P21516	S-adenosylmethionine:tRNA ribosyltransferase-isomerase (EC 5.-.-.-) (Queuosine biosynthesi	2	72	11	0.18	0.52	198	0.00717703	39432	4.96	-0.13	13	0.38	N			01,04	01;01.03;04;04.03;01.03.10;04.03.06;	METABOLISM; TRANSCRIPTION;					0	Cytoplasmic		low		994	no	2.29667
RFAF_ECOLI	P37692	ADP-heptose--LPS heptosyltransferase II (EC 2.-.-.-)	2	72	16	0.13	0.334	153	0.00717703	39043	7.54	-0.19	8	0.33	N			01,30	01.05.01.03.01;01;30.34;30;01.05.01.03.02;01.05;30.34.07;01.05.01;01.05.01.03;	METABOLISM; CONTROL OF CELLULAR ORGANIZATION;					0	Unknown		low	rfaDFCL	995	no	2.18469
YBGK_ECOLI	P75745	Hypothetical protein ybgK	2	72	12	0.17	0.468	186	0.00478469	34387	8.36	-0.35	9		N			99	99;	UNCLASSIFIED PROTEINS;					0	Unknown		low		996	no	2.26951
DUSA_ECOLI	P32695	tRNA-dihydrouridine synthase A (EC 1.-.-.-)	2	71	19	0.11	0.274	137	0.00478469	36811	6.51	-0.25	9					4	04;04.03;04.03.06;	TRANSCRIPTION;	c.1	c.1.4;	Alpha and beta proteins (a/b)	TIM beta/alpha-barrel	0	Cytoplasmic		low		997	no	2.13672
SLP_ECOLI	P37194	Outer membrane protein slp precursor	2	71	7	0.29	0.931	278	0.00478469	20965	7.55	-0.14	8	0.29	E			11,40	11.01;40.31;11.01.11;11;40;	CELL RESCUE, DEFENSE AND VIRULENCE; SUBCELLULAR LOCALISATION;					0	Unknown		low	slp	998	no	2.44404
WECC_ECOLI	P27829	UDP-N-acetyl-D-mannosamine dehydrogenase (EC 1.1.1.-) (UDP-ManNAc dehydrogenase)	2	71	16	0.13	0.334	153	0.00478469	45840	5.15	0.07	14		N			67,01,30	01;30.34;30;01.05;67.15;01.05.01;01.05.01.03;67;01.05.01.03.04;	TRANSPORT FACILITATION; METABOLISM; CONTROL OF CELLULAR ORGANIZATION;	c.2	c.2.1;	Alpha and beta proteins (a/b)	NAD(P)-binding Rossmann-fold domains	0	Cytoplasmic		low		999	no	2.18469
YFCE_ECOLI	P76495	Hypothetical UPF0025 protein yfcE	2	71	4	0.5	2.16	453	0.0119617	20123	6.02	0.02	4		N			99	99;	UNCLASSIFIED PROTEINS;					0	Unknown		low		1000	no	2.6561
YHBW_ECOLI	P45529	Hypothetical protein yhbW	2	71	11	0.18	0.52	198	0.00717703	37130	6.45	-0.17	9	0.3	N			01,63	01;63;01.05;63.21;01.05.01;63.21.05;	METABOLISM; PROTEIN WITH BINDING FUNCTION OR COFACTOR REQUIREMENT (structural or catalytic);	c.1	c.1.16;c.1.16;	Alpha and beta proteins (a/b)	TIM beta/alpha-barrel	0	Cytoplasmic		low		1001	no	2.29667
YFJI_ECOLI	P52124	Hypothetical protein yfjI	2	70	23	0.09	0.222	121	0.00478469	54028	8.69	-0.22	10		X	H		99	99;	UNCLASSIFIED PROTEINS;					0	Unknown		low		1002	no	2.08279
YMFE_ECOLI	P75968	Hypothetical protein ymfE	2	70	5	0.4	1.51	368	0.00478469	27580	9.72	0.26	5		X	H		99	99;	UNCLASSIFIED PROTEINS;					4	CytoplasmicMembrane		low		1003	no	2.56585
ATPL_ECOLI	P00844	ATP synthase C chain (EC 3.6.3.14) (Lipid-binding protein) (Dicyclohexylcarbodiimide-bindi	2	69	1	2	99	4180	0.0143541	8257	4.29	1.27	1					67,40,02,13	13.01;13.01.01;67.04;02;02.45;67.15;40.30;02.11;13.01.01.03;67.50;67.04.01;67.50.22;13;67.04.01.02;02.45.15;40;02.13;67;	TRANSPORT FACILITATION; SUBCELLULAR LOCALISATION; ENERGY; REGULATION OF / INTERACTION WITH CELLULAR ENVIRONMENT;	f.2	f.2.1;	Membrane and cell surface proteins and peptides	Membrane all-alpha	2	CytoplasmicMembrane		high	atpIBEFHAGDC	1004	no	3.62118
CYDB_ECOLI	P11027	Cytochrome d ubiquinol oxidase subunit II (EC 1.10.3.-) (Cytochrome bd-I oxidase subunit I	2	69	3	0.67	3.64	613	0.00478469	42454	7.43	0.66	8	0.53	E		1.35	67,40,02	02;67.15;40;40.30;02.13;02.11;67;	TRANSPORT FACILITATION; SUBCELLULAR LOCALISATION; ENERGY;					8	CytoplasmicMembrane		low	cydAB	1005	no	2.78746
ELAB_ECOLI	P52084	ElaB protein	2	69	4	0.5	2.16	453	0.00478469	11307	5.25	-0.52	1		N			99	99;	UNCLASSIFIED PROTEINS;					1	Unknown		low		1006	no	2.6561
YEBG_ECOLI	P33220	Hypothetical protein yebG	2	69	3	0.67	3.64	613	0.00478469	10718	4.18	-0.48	3	0.37	E			11,03	11.01;03;11;03.01;11.01.09;	CELL RESCUE, DEFENSE AND VIRULENCE; CELL CYCLE AND DNA PROCESSING;					0	Unknown		low		1007	no	2.78746
YEHZ_ECOLI	P33362	Hypothetical protein yehZ precursor	2	68	15	0.13	0.359	160	0.00478469	32610	5.94	-0.07	7	0.31	N			67	67.50;67.50.25;67;	TRANSPORT FACILITATION;					0	Unknown	P	low	yehZYXW	1008	no	2.20412
CSPI_ECOLI	P77605	Cold shock-like protein cspI (CPS-I)	2	67	5	0.4	1.51	368	0.00478469	7685	6.52	-0.25	1		?			11	11.01;11.01.06;11;	CELL RESCUE, DEFENSE AND VIRULENCE;	b.40	b.40.4;	All beta proteins	OB-fold	0	Cytoplasmic		low		1009	no	2.56585
CYSQ_ECOLI	P22255	CysQ protein	2	67	10	0.2	0.585	212	0.00478469	27177	5.86	-0.25	9					1	01;01.02;01.02.04;	METABOLISM;	e.7	e.7.1;	Multi-domain proteins (alpha and beta)	Sugar phosphatases	0	Unknown	IM	low		1010	no	2.32634
SDHD_ECOLI	P00926	D-serine dehydratase (EC 4.3.1.18) (D-serine deaminase) (DSD)	2	67	17	0.12	0.311	147	0.00478469	47902	5.8	-0.09	14					1	01.01;01;01.01.10;01.01.10.05.01;01.01.10.05;	METABOLISM;	c.79	c.79.1;	Alpha and beta proteins (a/b)	Tryptophan synthase beta subunit-like PLP-dependent enzymes	0	Cytoplasmic		low	dsdXA	1011	no	2.16732
SUFI_ECOLI	P26648	Protein sufI precursor	2	67	20	0.1	0.259	132	0.00478469	51859	6.28	-0.17	20	0.31	N			40,03	03;40.28;03.03;03.03.03;40;	SUBCELLULAR LOCALISATION; CELL CYCLE AND DNA PROCESSING;	b.6	b.6.1;	All beta proteins	Cupredoxin-like	0	Periplasmic	P	low		1012	no	2.12057
EVGA_ECOLI	P30854	Positive transcription regulator evgA	2	66	11	0.18	0.52	198	0.00478469	22691	7.36	-0.09	3	0.28	N	H		11,40,04,10	10.01.05.07;04.05;04.05.01.04.01;04.05.01.04;11.05;10;04;10.01;10.01.05;04.05.01;11;40;40.37;	CELL RESCUE, DEFENSE AND VIRULENCE; SUBCELLULAR LOCALISATION; TRANSCRIPTION; CELLULAR COMMUNICATION/SIGNAL TRANSDUCTION MECHANISM;	c.23,a.4	c.23.1;c.23.1;a.4.6;	Alpha and beta proteins (a/b),All alpha proteins	DNA/RNA-binding 3-helical bundle,Flavodoxin-like	0	Cytoplasmic	C	low		1013	no	2.29667
HTRE_ECOLI	P33129	Outer membrane usher protein htrE precursor (Heat shock protein E)	2	66	33	0.06	0.15	96.1	0.00478469	95501	4.73	-0.41	35	0.27	N	H		40,30	40.31;30;30.33;40;	SUBCELLULAR LOCALISATION; CONTROL OF CELLULAR ORGANIZATION;					0	OuterMembrane		low	ecpD-htrE	1014	no	1.98272
NRFA_ECOLI	P32050	Cytochrome c-552 precursor (EC 1.7.2.2) (Ammonia-forming cytochrome c nitrite reductase) (	2	66	24	0.08	0.212	117	0.00478469	53704	7.23	-0.59	19	0.45	N			01,63,02	01;02.13.01;63;01.02.01;63.21.01;02;01.02;63.21;02.13;02.11.05;02.11;01.02.01.03;	METABOLISM; PROTEIN WITH BINDING FUNCTION OR COFACTOR REQUIREMENT (structural or catalytic); ENERGY;	a.138	a.138.1;	All alpha proteins	Multiheme cytochromes	0	Periplasmic		low	nrfABCDEFG	1015	no	2.06819
AMN_ECOLI	P15272	AMP nucleosidase (EC 3.2.2.4)	2	65	17	0.12	0.311	147	0.00478469	53996	6.31	-0.29	14	0.28	N			01,40	01;01.03;40.03;01.03.01;40;	METABOLISM; SUBCELLULAR LOCALISATION;					0	Unknown		low		1016	no	2.16732
DLD_ECOLI	P06149	D-lactate dehydrogenase (EC 1.1.1.28) (Respiratory D-lactate dehydrogenase)	2	65	34	0.06	0.145	94.3	0.0143541	64482	6.65	-0.45	13	0.36	N			1	01;01.05.01.01.03;01.05;01.05.01;01.05.01.01;	METABOLISM;	d.58,d.145	d.145.1;d.58.32;	Alpha and beta proteins (a+b)	FAD-binding domain,Ferredoxin-like	0	Unknown		low		1017	no	1.97451
FDHD_ECOLI	P32177	FdhD protein	2	65	10	0.2	0.585	212	0.00478469	30561	6.4	-0.17	9					02,62	62.02.01.01;02.11.07;02.13.05;62.02.01.01.99;02;62.02;02.13;62;62.02.01;02.11;	ENERGY; PROTEIN ACTIVITY REGULATION;					0	Cytoplasmic		low		1018	no	2.32634
LOLD_ECOLI	P75957	Lipoprotein releasing system ATP-binding protein lolD	2	65	8	0.25	0.778	250	0.00717703	25439	8.16	-0.18	11					67,63,40,30,06	67.50;63.19;63;30;30.31;06.04;67.50.25;40;40.30;63.19.03;06;67;	TRANSPORT FACILITATION; PROTEIN WITH BINDING FUNCTION OR COFACTOR REQUIREMENT (structural or catalytic); SUBCELLULAR LOCALISATION; CONTROL OF CELLULAR ORGANIZATION; PROTEIN FATE (folding, modification, destination);	c.37	c.37.1;	Alpha and beta proteins (a/b)	P-loop containing nucleotide triphosphate hydrolases	0	CytoplasmicMembrane		low		1019	no	2.39794
NARH_ECOLI	P11349	Respiratory nitrate reductase 1 beta chain (EC 1.7.99.4) (Nitrate reductase A beta subunit	2	65	24	0.08	0.212	117	0.00717703	58068	6.74	-0.48	13	0.55	N		1.11	01,40,02	01;02.13.01;01.02.01;02;01.02;40;40.30;02.13;02.11;01.02.01.03;	METABOLISM; SUBCELLULAR LOCALISATION; ENERGY;	d.58	d.58.1;d.58.1;d.58.1;d.58.1;d.58.1;	Alpha and beta proteins (a+b)	Ferredoxin-like	0	Cytoplasmic	IM	low	narGHJI	1020	no	2.06819
YDCW_ECOLI	P77674	Putative betaine aldehyde dehydrogenase (EC 1.2.1.8) (BADH)	2	65	19	0.11	0.274	137	0.00478469	50831	5.92	-0.03	12		N			01,63	01;63;63.13;01.05;63.21;01.05.01;63.13.99;	METABOLISM; PROTEIN WITH BINDING FUNCTION OR COFACTOR REQUIREMENT (structural or catalytic);	c.82	c.82.1;	Alpha and beta proteins (a/b)	ALDH-like	0	Cytoplasmic		low		1021	no	2.13672
YIJP_ECOLI	P32678	UPF0141 protein yijP	2	65	28	0.07	0.179	106	0.00478469	66611	7.45	-0.32	14	0.4	N			11	11.05.05;11;11.05;	CELL RESCUE, DEFENSE AND VIRULENCE;					5	CytoplasmicMembrane		low		1022	no	2.02531
YMJA_ECOLI	P76036	Hypothetical protein ymjA	2	65	5	0.4	1.51	368	0.00478469	9322	4	-0.47	0		N			99	99;	UNCLASSIFIED PROTEINS;					0	Cytoplasmic		low		1023	no	2.56585
ARTP_ECOLI	P30858	Arginine transport ATP-binding protein artP	2	64	5	0.4	1.51	368	0.00478469	27023	6.62	-0.13	10	0.42	N			67,01,63,40	67.50;01.01;01;63.19;63;67.10;01.01.07;67.50.25;40;40.30;63.19.03;67;	TRANSPORT FACILITATION; METABOLISM; PROTEIN WITH BINDING FUNCTION OR COFACTOR REQUIREMENT (structural or catalytic); SUBCELLULAR LOCALISATION;	c.37	c.37.1;	Alpha and beta proteins (a/b)	P-loop containing nucleotide triphosphate hydrolases	0	CytoplasmicMembrane	IM	low	artPIQMJ	1024	no	2.56585
CYSZ_ECOLI	P12610	CysZ protein	2	64	5	0.4	1.51	368	0.00478469	29306	10.33	0.55	1	0.28	N			67,40	67.04;67.04.07.05;67.04.07;40;40.30;67;	TRANSPORT FACILITATION; SUBCELLULAR LOCALISATION;					4	CytoplasmicMembrane		low		1025	no	2.56585
HHA_ECOLI	P23870	Haemolysin expression modulating protein	2	64	4	0.5	2.16	453	0.00478469	8629	9.24	-0.57	2	0.33	N			63,40,04,03,13	63.03.01;03.01.03.01;63;04.05;63.03;04.05.01.04;13.11;03.01.03;13.11.03.15;03.01;13.11.03.07;03;13.11.03;04;13;04.05.01.04.03;04.05.01;40.37;40;	PROTEIN WITH BINDING FUNCTION OR COFACTOR REQUIREMENT (structural or catalytic); SUBCELLULAR LOCALISATION; TRANSCRIPTION; CELL CYCLE AND DNA PROCESSING; REGULATION OF / INTERACTION WITH CELLULAR ENVIRONMENT;	a.23	a.23.5;	All alpha proteins	Open three-helical up-and-down bundle	0	Unknown		low		1026	no	2.6561
YADG_ECOLI	P36879	Hypothetical ABC transporter ATP-binding protein yadG	2	64	16	0.13	0.334	153	0.00478469	34648	8.99	-0.24	7	0.32	N			67,11,40,08	67.50;08.16;11.05.01;67.50.25;11;40;40.30;08;11.05;08.16.03;67;	TRANSPORT FACILITATION; CELL RESCUE, DEFENSE AND VIRULENCE; SUBCELLULAR LOCALISATION; CELLULAR TRANSPORT AND TRANSPORT MECHANISMS;	c.37	c.37.1;	Alpha and beta proteins (a/b)	P-loop containing nucleotide triphosphate hydrolases	0	CytoplasmicMembrane	IM	low		1027	no	2.18469
YCEI_ECOLI	P37904	Protein yceI precursor	2	64	10	0.2	0.585	212	0.00478469	20913	5.72	-0.42	10	0.42	N			11,40	11.01;11.01.04;40.28;11;40;	CELL RESCUE, DEFENSE AND VIRULENCE; SUBCELLULAR LOCALISATION;					0	Unknown		low		1028	no	2.32634
INTB_ECOLI	P39347	Prophage P4 integrase (Int(P4))	2	63	18	0.11	0.292	141	0.00478469	45584	10.33	-0.5	10	0.21	N			63,03,29	63.03.01;03.01.05.03;03;03.01.05.01;63;29.07;29;63.03;29.06;03.01.05;03.01;	PROTEIN WITH BINDING FUNCTION OR COFACTOR REQUIREMENT (structural or catalytic); CELL CYCLE AND DNA PROCESSING; TRANSPOSABLE ELEMENTS, VIRAL AND PLASMID PROTEINS;					0	Cytoplasmic		low		1029	no	2.14922
MINC_ECOLI	P18196	Septum site-determining protein minC	2	63	8	0.25	0.778	250	0.00478469	24777	6.87	-0.05	13					40,03,30	03;30;40.03;03.03;03.03.03;30.04.05;40;30.04;	SUBCELLULAR LOCALISATION; CELL CYCLE AND DNA PROCESSING; CONTROL OF CELLULAR ORGANIZATION;	b.80	b.80.3;	All beta proteins	Single-stranded right-handed beta-helix	0	Cytoplasmic		low	minCDE	1030	no	2.39794
MURG_ECOLI	P17443	UDP-N-acetylglucosamine--N-acetylmuramyl-(pentapeptide) pyrophosphoryl-undecaprenol N-acet	2	63	15	0.13	0.359	160	0.00717703	37685	10.54	0.03	10					40,30,06	30.01;06.07;30;06.07.01;40;40.30;06;	SUBCELLULAR LOCALISATION; CONTROL OF CELLULAR ORGANIZATION; PROTEIN FATE (folding, modification, destination);	c.87	c.87.1;	Alpha and beta proteins (a/b)	UDP-Glycosyltransferase/glycogen phosphorylase	0	CytoplasmicMembrane	OM	low	mraZW-ftsLI-murEF-mraY-murD-ftsW-murGC-ddlB-ftsQAZ	1031	no	2.20412
RSMB_ECOLI	P36929	Ribosomal RNA small subunit methyltransferase B (EC 2.1.1.-) (rRNA (cytosine-C(5)-)-methyl	2	63	18	0.11	0.292	141	0.00478469	48349	7.49	-0.39	14					63,40,04	04.01;63;04;40.03;04.01.99;63.03.03;63.03;40;	PROTEIN WITH BINDING FUNCTION OR COFACTOR REQUIREMENT (structural or catalytic); SUBCELLULAR LOCALISATION; TRANSCRIPTION;					0	Unknown		low		1032	no	2.14922
GMHB_ECOLI	P31546	Hypothetical protein yaeD	2	63	7	0.29	0.931	278	0.00478469	21295	4.85	-0.25	8					01,30	01.05.01.03.01;01;30.34;30;30.34.05;01.05;01.05.01.03;	METABOLISM; CONTROL OF CELLULAR ORGANIZATION;					0	Cytoplasmic	C	low		1033	no	2.44404
YHDH_ECOLI	P26646	Protein yhdH	2	63	12	0.17	0.468	186	0.00478469	34725	5.77	0	9	0.35	X			67,01,63	01.06;01;63;63.21.07;01.05;67.15;63.21;67;	TRANSPORT FACILITATION; METABOLISM; PROTEIN WITH BINDING FUNCTION OR COFACTOR REQUIREMENT (structural or catalytic);					0	CytoplasmicMembrane	C	low		1034	no	2.26951
DNAA_ECOLI	P03004	Chromosomal replication initiator protein dnaA	2	62	26	0.08	0.194	112	0.00478469	52552	9.11	-0.36	9					63,40,04,03	63.03.01;63.19;63;04.05;63.03;04.05.01.04;03.01.03;63.19.03;03.01;03;04;04.05.01.04.03;04.05.01;03.01.03.03;40.37;40;63.09;	PROTEIN WITH BINDING FUNCTION OR COFACTOR REQUIREMENT (structural or catalytic); SUBCELLULAR LOCALISATION; TRANSCRIPTION; CELL CYCLE AND DNA PROCESSING;					0	Cytoplasmic		low	dnaAN-recF	1035	no	2.04922
PQQL_ECOLI	P31828	Probable zinc protease pqqL (EC 3.4.99.-)	2	62	48	0.04	0.101	76.3	0.00478469	104658	6.26	-0.4	30		N			63,06	63;06.07;06.13;63.01;06;06.07.11;	PROTEIN WITH BINDING FUNCTION OR COFACTOR REQUIREMENT (structural or catalytic); PROTEIN FATE (folding, modification, destination);					1	Unknown	C	low		1036	no	1.88252
THD2_ECOLI	P05792	Threonine dehydratase catabolic (EC 4.3.1.19) (Threonine deaminase)	2	62	16	0.13	0.334	153	0.00478469	35234	6	0.04	13	0.38	N			63,01,40,02,13	01;63.19;02.13.01;63;40.03;13.11;02;01.01.10.03;13.11.03.01;02.16.11;63.21.17;63.19.03;01.01;13.11.03;13;01.01.10.05.01;01.01.10.05;40;02.13;01.01.10.03.03;	PROTEIN WITH BINDING FUNCTION OR COFACTOR REQUIREMENT (structural or catalytic); METABOLISM; SUBCELLULAR LOCALISATION; ENERGY; REGULATION OF / INTERACTION WITH CELLULAR ENVIRONMENT;	c.79	c.79.1;	Alpha and beta proteins (a/b)	Tryptophan synthase beta subunit-like PLP-dependent enzymes	0	Cytoplasmic		low	tdcABCDEFG	1037	no	2.18469
YBIC_ECOLI	P30178	Hypothetical oxidoreductase ybiC (EC 1.1.1.-)	2	62	12	0.17	0.468	186	0.00478469	38898	6.42	-0.08	10					01,63,40	01;63;63.21.07;40.03;01.07;01.07.01;40;63.21;	METABOLISM; PROTEIN WITH BINDING FUNCTION OR COFACTOR REQUIREMENT (structural or catalytic); SUBCELLULAR LOCALISATION;					0	Cytoplasmic		low		1038	no	2.26951
YEHQ_ECOLI	P33353	Hypothetical protein yehQ	2	62	26	0.08	0.194	112	0.00478469	67731	6.17	-0.14	25	0.28	N			99	99;	UNCLASSIFIED PROTEINS;					0	Unknown		low		1039	no	2.04922
DADA_ECOLI	P29011	D-amino acid dehydrogenase small subunit (EC 1.4.99.1)	2	61	19	0.11	0.274	137	0.00478469	47608	6.6	-0.22	15					01,63,40	01.01.10.04.01;01.01;01;01.01.10.09;01.01.10.04;63;01.01.10;40;63.21;40.30;63.21.05;	METABOLISM; PROTEIN WITH BINDING FUNCTION OR COFACTOR REQUIREMENT (structural or catalytic); SUBCELLULAR LOCALISATION;	c.4,c.3	c.4.1;c.3.1;	Alpha and beta proteins (a/b)	Nucleotide-binding domain,FAD/NAD(P)-binding domain	0	Cytoplasmic	OM	low	dadAX	1040	no	2.13672
EVGS_ECOLI	P30855	Sensor protein evgS precursor (EC 2.7.3.-)	2	61	43	0.05	0.113	81.6	0.00478469	134744	6.17	-0.2	36					11,10,06	10.01.05.07;10;06.07;10.01;10.01.05;06.07.03;11;06;11.05;	CELL RESCUE, DEFENSE AND VIRULENCE; CELLULAR COMMUNICATION/SIGNAL TRANSDUCTION MECHANISM; PROTEIN FATE (folding, modification, destination);	d.122,c.23	c.23.1;d.122.1;c.23.1;	Alpha and beta proteins (a/b),Alpha and beta proteins (a+b)	ATPase domain of HSP90 chaperone/DNA topoisomerase II/histidine kinase,Flavodoxin-like	0	CytoplasmicMembrane		low		1041	no	1.91169
TRI6_ECOLI	Q00191	TraI protein	2	61	35	0.06	0.141	92.6	0.00478469	81564	10.78	-0.76	22												0			low		1042	no	1.96661
YDEP_ECOLI	P77561	Hypothetical protein ydeP	2	61	30	0.07	0.166	102	0.00478469	83496	6.75	-0.27	16					01,63	01;63;63.21.07;63.13;63.01;01.05;63.21;01.05.01;01.05.01.01;63.13.99;	METABOLISM; PROTEIN WITH BINDING FUNCTION OR COFACTOR REQUIREMENT (structural or catalytic);	c.81	c.81.1;	Alpha and beta proteins (a/b)	Formate dehydrogenase/DMSO reductase, domains 1-3	0	Periplasmic		low		1043	no	2.0086
YFCL_ECOLI	P76496	Hypothetical protein yfcL	2	61	4	0.5	2.16	453	0.00478469	10001	4.1	-0.15	2		N			99	99;	UNCLASSIFIED PROTEINS;					0	Unknown		low		1044	no	2.6561
YKGE_ECOLI	P77252	Hypothetical protein ykgE	2	61	12	0.17	0.468	186	0.00478469	26005	7.49	0.04	10	0.27	N			99	99;	UNCLASSIFIED PROTEINS;					0	Cytoplasmic		low		1045	no	2.26951
ALSA_ECOLI	P32721	D-allose transport ATP-binding protein alsA	2	60	25	0.08	0.202	114	0.00478469	56746	7.37	-0.09	15		N			67,01,40	67.50;01;01.05.07;67.50.25;01.05;40;40.02;67;67.07;	TRANSPORT FACILITATION; METABOLISM; SUBCELLULAR LOCALISATION;	c.37	c.37.1;	Alpha and beta proteins (a/b)	P-loop containing nucleotide triphosphate hydrolases	0	CytoplasmicMembrane		low	alsRBACE	1046	no	2.0569
METJ_ECOLI	P08338	Met repressor (Met regulon regulatory protein metJ)	2	60	4	0.5	2.16	453	0.00478469	12011	5.36	-0.77	4					01,63,04	63.03.01;01.01;01;63;04;01.01.04;04.05;04.05.01.04.03;04.05.01;63.03;04.05.01.04;63.01;	METABOLISM; PROTEIN WITH BINDING FUNCTION OR COFACTOR REQUIREMENT (structural or catalytic); TRANSCRIPTION;	a.43	a.43.1;	All alpha proteins	Met repressor-like	0	Cytoplasmic		low	metJ	1047	no	2.6561
DMSA_ECOLI	P18775	Anaerobic dimethyl sulfoxide reductase chain A precursor (EC 1.8.99.-) (DMSO reductase)	2	59	39	0.05	0.125	86.6	0.00478469	90400	6.84	-0.44	28					67,63,40	63.17;63;40.03;63.17.09;67.15;40;40.02;67;	TRANSPORT FACILITATION; PROTEIN WITH BINDING FUNCTION OR COFACTOR REQUIREMENT (structural or catalytic); SUBCELLULAR LOCALISATION;	b.52,c.81	c.81.1;b.52.2;	Alpha and beta proteins (a/b),All beta proteins	Formate dehydrogenase/DMSO reductase, domains 1-3,Double psi beta-barrel	0	Periplasmic		low	dmsABC	1048	no	1.93752
MASZ_ECOLI	P37330	Malate synthase G (EC 2.3.3.9)	2	59	25	0.08	0.202	114	0.00478469	80310	5.78	-0.32	22					63,40,02	63.17;63;40.03;02;02.22;63.17.07;40;63.21;	PROTEIN WITH BINDING FUNCTION OR COFACTOR REQUIREMENT (structural or catalytic); SUBCELLULAR LOCALISATION; ENERGY;	c.1	c.1.13;	Alpha and beta proteins (a/b)	TIM beta/alpha-barrel	0	Cytoplasmic		low	glcDEFGBA	1049	no	2.0569
MQO_ECOLI	P33940	Malate:quinone oxidoreductase (EC 1.1.99.16) (Malate dehydrogenase [acceptor]) (MQO)	2	59	25	0.08	0.202	114	0.00717703	60231	6.99	-0.26	17					2	02.10;02;	ENERGY;					0	Unknown		low		1050	no	2.0569
THID_ECOLI	P76422	Phosphomethylpyrimidine kinase (EC 2.7.4.7) (HMP-phosphate kinase) (HMP-P kinase)	2	59	12	0.17	0.468	186	0.00478469	28635	6.1	-0.04	8		N			1	01;01.07;01.07.01;	METABOLISM;	c.72	c.72.1;	Alpha and beta proteins (a/b)	Ribokinase-like	0	Unknown	C	low		1051	no	2.26951
TRFA_ECOLI	P07676	TrfA transcriptional repressor protein	2	58	17	0.12	0.311	147	0.00478469	43767	9.65	-0.56	11												0			low		1052	no	2.16732
YGHQ_ECOLI	Q46841	Hypothetical protein yghQ	2	58	12	0.17	0.468	186	0.00478469	38534	10.6	0.6	3		N			99	99;	UNCLASSIFIED PROTEINS;	d.136	d.136.1;	Alpha and beta proteins (a+b)	Phospholipase D/nuclease	6	CytoplasmicMembrane		low		1053	no	2.26951
YHES_ECOLI	P45535	Hypothetical ABC transporter ATP-binding protein yheS	2	58	30	0.07	0.166	102	0.00478469	71845	5.54	-0.46	24	0.4	N			67,63,08	67.50;63.19;63;67.50.25;63.19.03;08;67;	TRANSPORT FACILITATION; PROTEIN WITH BINDING FUNCTION OR COFACTOR REQUIREMENT (structural or catalytic); CELLULAR TRANSPORT AND TRANSPORT MECHANISMS;	c.37	c.37.1;	Alpha and beta proteins (a/b)	P-loop containing nucleotide triphosphate hydrolases	0	CytoplasmicMembrane		low		1054	no	2.0086
[truncated: 49 more rows]
