# Supplementary material for: Protein abundance profiling of the Escherichia coli cytosol
Source: BMC Genomics. 2008 Feb 27;9:102. doi: 10.1186/1471-2164-9-102 (PMC2292177; doi:10.1186/1471-2164-9-102)
Supplement: Additional file 3 — Supplementary Table S3. Data on all identified peptides. [file 1471-2164-9-102-S3.xls]

## Sheet: Sheet1
SwissProt ID	SwissProt Accession	Protein description	Peptide sequence	Charge	Modification	Mascot Score	Identity score (p=0.05)	Retention time (min)	Experimental m/z	Experimental peptide mass	Calculated peptide mass	Delta peptide mass	Instrument type	Other proteins sharing this peptide hit
RPOB_ECOLI	P00575	DNA-directed RNA polymerase beta chain (EC 2.7.7.6) (RNAP beta subunit) (Transcriptase bet	YDLSAVGR	2		42	22	58.78	440.736	879.457	879.445	0.012	Q-TOF
RPOB_ECOLI	P00575	DNA-directed RNA polymerase beta chain (EC 2.7.7.6) (RNAP beta subunit) (Transcriptase bet	WLELGLTDEEK	2		71	24	88.75	666.83	1331.64	1331.66	-0.016	Q-TOF
RPOB_ECOLI	P00575	DNA-directed RNA polymerase beta chain (EC 2.7.7.6) (RNAP beta subunit) (Transcriptase bet	VTPKGETQLTPEEK	3		21	21	47.68	519.621	1555.84	1555.81	0.032	Q-TOF
RPOB_ECOLI	P00575	DNA-directed RNA polymerase beta chain (EC 2.7.7.6) (RNAP beta subunit) (Transcriptase bet	VPNGVSGTVIDVQVFTR	2		95	29	73.628	894.63	1787.24	1786.96	0.288	LIT
RPOB_ECOLI	P00575	DNA-directed RNA polymerase beta chain (EC 2.7.7.6) (RNAP beta subunit) (Transcriptase bet	VNEDEMYPGEAGIDIYNLTK	3		34	22	121.87	757.691	2270.05	2270.04	0.01	Q-TOF
RPOB_ECOLI	P00575	DNA-directed RNA polymerase beta chain (EC 2.7.7.6) (RNAP beta subunit) (Transcriptase bet	VNEDEMYPGEAGIDIYNLTK	2		79	26	70.179	1136.94	2271.86	2270.04	1.824	LIT
RPOB_ECOLI	P00575	DNA-directed RNA polymerase beta chain (EC 2.7.7.6) (RNAP beta subunit) (Transcriptase bet	VLYNAR	2		30	22	34.93	368.196	734.377	734.408	-0.03	Q-TOF
RPOB_ECOLI	P00575	DNA-directed RNA polymerase beta chain (EC 2.7.7.6) (RNAP beta subunit) (Transcriptase bet	VIVSQLHR	2		46	21	22	476.285	950.556	950.566	-0.01	Q-TOF
RPOB_ECOLI	P00575	DNA-directed RNA polymerase beta chain (EC 2.7.7.6) (RNAP beta subunit) (Transcriptase bet	VIFEIR	2		37	22	47.96	388.687	775.359	775.459	-0.1	Q-TOF
RPOB_ECOLI	P00575	DNA-directed RNA polymerase beta chain (EC 2.7.7.6) (RNAP beta subunit) (Transcriptase bet	VDPTNDR	2		42	22	34.44	408.719	815.423	815.377	0.046	Q-TOF
RPOB_ECOLI	P00575	DNA-directed RNA polymerase beta chain (EC 2.7.7.6) (RNAP beta subunit) (Transcriptase bet	VDLSTFSDEEVMR	2		105	21	83.63	764.393	1526.77	1526.69	0.078	Q-TOF
RPOB_ECOLI	P00575	DNA-directed RNA polymerase beta chain (EC 2.7.7.6) (RNAP beta subunit) (Transcriptase bet	VAFMPWNGYNFEDSILVSER	2		81	30	108.037	1188.53	2375.05	2373.11	1.936	LIT
RPOB_ECOLI	P00575	DNA-directed RNA polymerase beta chain (EC 2.7.7.6) (RNAP beta subunit) (Transcriptase bet	TGEQFERPVTVGYMYMLK	3		66	30	70.948	717.37	2149.09	2148.04	1.05	LIT
RPOB_ECOLI	P00575	DNA-directed RNA polymerase beta chain (EC 2.7.7.6) (RNAP beta subunit) (Transcriptase bet	TGEQFERPVTVGYMYMLK	2		39	27	71.385	1075	2147.99	2148.04	-0.053	LIT
RPOB_ECOLI	P00575	DNA-directed RNA polymerase beta chain (EC 2.7.7.6) (RNAP beta subunit) (Transcriptase bet	SVGEMAENQFR	2		75	21	44.71	634.305	1266.6	1266.57	0.029	Q-TOF
RPOB_ECOLI	P00575	DNA-directed RNA polymerase beta chain (EC 2.7.7.6) (RNAP beta subunit) (Transcriptase bet	SVFPIQSYSGNSELQYVSYR	3		38	21	51.39	775.376	2323.11	2323.11	-0.006	Q-TOF
RPOB_ECOLI	P00575	DNA-directed RNA polymerase beta chain (EC 2.7.7.6) (RNAP beta subunit) (Transcriptase bet	SVFPIQSYSGNSELQYVSYR	2		138	29	77.322	1163.14	2324.26	2323.11	1.153	LIT
RPOB_ECOLI	P00575	DNA-directed RNA polymerase beta chain (EC 2.7.7.6) (RNAP beta subunit) (Transcriptase bet	STGSYSLVTQQPLGGK	3		49	21	27.36	541.602	1621.79	1621.83	-0.046	Q-TOF
RPOB_ECOLI	P00575	DNA-directed RNA polymerase beta chain (EC 2.7.7.6) (RNAP beta subunit) (Transcriptase bet	STGSYSLVTQQPLGGK	2		73	21	62.18	811.972	1621.93	1621.83	0.099	Q-TOF
RPOB_ECOLI	P00575	DNA-directed RNA polymerase beta chain (EC 2.7.7.6) (RNAP beta subunit) (Transcriptase bet	SPGVFFDSDKGK	3		30	21	33.92	428.511	1282.51	1282.62	-0.108	Q-TOF
RPOB_ECOLI	P00575	DNA-directed RNA polymerase beta chain (EC 2.7.7.6) (RNAP beta subunit) (Transcriptase bet	SPGVFFDSDKGK	2		59	21	29.12	642.326	1282.64	1282.62	0.018	Q-TOF
RPOB_ECOLI	P00575	DNA-directed RNA polymerase beta chain (EC 2.7.7.6) (RNAP beta subunit) (Transcriptase bet	SPGVFFDSDK	2		58	24	51.72	549.731	1097.45	1097.5	-0.055	Q-TOF
RPOB_ECOLI	P00575	DNA-directed RNA polymerase beta chain (EC 2.7.7.6) (RNAP beta subunit) (Transcriptase bet	SNQNTCINQMPCVSLGEPVER	3		62	24	80.1	811.726	2432.16	2432.09	0.067	Q-TOF
RPOB_ECOLI	P00575	DNA-directed RNA polymerase beta chain (EC 2.7.7.6) (RNAP beta subunit) (Transcriptase bet	SNQNTCINQMPCVSLGEPVER	2		76	30	56.389	1216.99	2431.97	2432.09	-0.122	LIT
RPOB_ECOLI	P00575	DNA-directed RNA polymerase beta chain (EC 2.7.7.6) (RNAP beta subunit) (Transcriptase bet	SLLREEIEGSGILSK	3		41	24	70.76	544.292	1629.86	1629.89	-0.039	Q-TOF
RPOB_ECOLI	P00575	DNA-directed RNA polymerase beta chain (EC 2.7.7.6) (RNAP beta subunit) (Transcriptase bet	SLLREEIEGSGILSK	2		56	21	32.97	815.952	1629.89	1629.89	-0.004	Q-TOF
RPOB_ECOLI	P00575	DNA-directed RNA polymerase beta chain (EC 2.7.7.6) (RNAP beta subunit) (Transcriptase bet	SKGESSLFSR	3		30	22	42.32	366.516	1096.53	1096.55	-0.025	Q-TOF
RPOB_ECOLI	P00575	DNA-directed RNA polymerase beta chain (EC 2.7.7.6) (RNAP beta subunit) (Transcriptase bet	SKGESSLFSR	2		37	21	46.87	549.303	1096.59	1096.55	0.039	Q-TOF
RPOB_ECOLI	P00575	DNA-directed RNA polymerase beta chain (EC 2.7.7.6) (RNAP beta subunit) (Transcriptase bet	RPQVLDVPYLLSIQLDSFQK	4		39	21	58.04	590.553	2358.18	2358.3	-0.111	Q-TOF
RPOB_ECOLI	P00575	DNA-directed RNA polymerase beta chain (EC 2.7.7.6) (RNAP beta subunit) (Transcriptase bet	RPQVLDVPYLLSIQLDSFQK	3		55	26	84.79	787.18	2358.52	2358.3	0.223	LIT
RPOB_ECOLI	P00575	DNA-directed RNA polymerase beta chain (EC 2.7.7.6) (RNAP beta subunit) (Transcriptase bet	RPQVLDVPYLLSIQLDSFQK	2		69	30	107.571	1180.26	2358.51	2358.3	0.215	LIT
RPOB_ECOLI	P00575	DNA-directed RNA polymerase beta chain (EC 2.7.7.6) (RNAP beta subunit) (Transcriptase bet	RIQPGDK	2		22	21	8.15	407.239	812.463	812.45	0.012	Q-TOF
RPOB_ECOLI	P00575	DNA-directed RNA polymerase beta chain (EC 2.7.7.6) (RNAP beta subunit) (Transcriptase bet	RIETLFTNDLDHGPYISETLR	3		49	24	98.79	830.793	2489.36	2489.26	0.103	Q-TOF
RPOB_ECOLI	P00575	DNA-directed RNA polymerase beta chain (EC 2.7.7.6) (RNAP beta subunit) (Transcriptase bet	RGGVVQYVDASR	3		37	21	57.69	436.24	1305.7	1305.68	0.019	Q-TOF
RPOB_ECOLI	P00575	DNA-directed RNA polymerase beta chain (EC 2.7.7.6) (RNAP beta subunit) (Transcriptase bet	RGGVVQYVDASR	2		60	21	21.42	653.855	1305.7	1305.68	0.017	Q-TOF
RPOB_ECOLI	P00575	DNA-directed RNA polymerase beta chain (EC 2.7.7.6) (RNAP beta subunit) (Transcriptase bet	RALEIEEMQLK	3		32	30	37.477	454.147	1359.42	1358.72	0.698	LIT
RPOB_ECOLI	P00575	DNA-directed RNA polymerase beta chain (EC 2.7.7.6) (RNAP beta subunit) (Transcriptase bet	QNQLEQLAEQYDELK	3		62	27	66.317	617.02	1848.04	1847.89	0.148	LIT
RPOB_ECOLI	P00575	DNA-directed RNA polymerase beta chain (EC 2.7.7.6) (RNAP beta subunit) (Transcriptase bet	QNQLEQLAEQYDELK	2		67	27	80.518	925.89	1849.77	1847.89	1.875	LIT
RPOB_ECOLI	P00575	DNA-directed RNA polymerase beta chain (EC 2.7.7.6) (RNAP beta subunit) (Transcriptase bet	QLEKDDVK	2		33	22	29.19	487.756	973.497	973.508	-0.011	Q-TOF
RPOB_ECOLI	P00575	DNA-directed RNA polymerase beta chain (EC 2.7.7.6) (RNAP beta subunit) (Transcriptase bet	QKVDLSTFSDEEVMR	3		49	21	75.24	595.296	1782.87	1782.85	0.02	Q-TOF
RPOB_ECOLI	P00575	DNA-directed RNA polymerase beta chain (EC 2.7.7.6) (RNAP beta subunit) (Transcriptase bet	QAVPTLR	2		29	22	41.9	392.724	783.433	783.46	-0.027	Q-TOF
RPOB_ECOLI	P00575	DNA-directed RNA polymerase beta chain (EC 2.7.7.6) (RNAP beta subunit) (Transcriptase bet	NGKGEVDDIDHLGNR	4		31	21	37.35	410.496	1637.96	1637.78	0.18	Q-TOF
RPOB_ECOLI	P00575	DNA-directed RNA polymerase beta chain (EC 2.7.7.6) (RNAP beta subunit) (Transcriptase bet	NGKGEVDDIDHLGNR	3		23	21	48.83	546.953	1637.84	1637.78	0.061	Q-TOF
RPOB_ECOLI	P00575	DNA-directed RNA polymerase beta chain (EC 2.7.7.6) (RNAP beta subunit) (Transcriptase bet	MVYSYTEK	2		45	22	42.44	510.735	1019.46	1019.46	-0.008	Q-TOF
RPOB_ECOLI	P00575	DNA-directed RNA polymerase beta chain (EC 2.7.7.6) (RNAP beta subunit) (Transcriptase bet	MNIGQILETHLGMAAK	3		39	27	81.25	576.87	1727.59	1725.89	1.698	LIT
RPOB_ECOLI	P00575	DNA-directed RNA polymerase beta chain (EC 2.7.7.6) (RNAP beta subunit) (Transcriptase bet	VDLSTFSDEEVMR	2	Met(O)	37	27	53.896	772.54	1543.07	1542.69	0.378	LIT
RPOB_ECOLI	P00575	DNA-directed RNA polymerase beta chain (EC 2.7.7.6) (RNAP beta subunit) (Transcriptase bet	VAFMPWNGYNFEDSILVSER	2	Met(O)	62	30	99.539	1196.01	2390.01	2389.11	0.902	LIT
RPOB_ECOLI	P00575	DNA-directed RNA polymerase beta chain (EC 2.7.7.6) (RNAP beta subunit) (Transcriptase bet	SVGEMAENQFR	2	Met(O)	56	21	44.49	642.288	1282.56	1282.56	0	Q-TOF
RPOB_ECOLI	P00575	DNA-directed RNA polymerase beta chain (EC 2.7.7.6) (RNAP beta subunit) (Transcriptase bet	MVYSYTEK	2	Met(O)	24	22	37.13	518.736	1035.46	1035.46	-0.001	Q-TOF
RPOB_ECOLI	P00575	DNA-directed RNA polymerase beta chain (EC 2.7.7.6) (RNAP beta subunit) (Transcriptase bet	LQMELVPER	2	Met(O)	24	22	48.25	565.803	1129.59	1129.58	0.011	Q-TOF
RPOB_ECOLI	P00575	DNA-directed RNA polymerase beta chain (EC 2.7.7.6) (RNAP beta subunit) (Transcriptase bet	LNHLVDDKMHAR	3	Met(O)	27	22	32.39	488.911	1463.71	1463.73	-0.019	Q-TOF
RPOB_ECOLI	P00575	DNA-directed RNA polymerase beta chain (EC 2.7.7.6) (RNAP beta subunit) (Transcriptase bet	KGMPIATPVFDGAK	3	Met(O)	22	22	63.71	483.262	1446.76	1446.75	0.01	Q-TOF
RPOB_ECOLI	P00575	DNA-directed RNA polymerase beta chain (EC 2.7.7.6) (RNAP beta subunit) (Transcriptase bet	INPIEDMPYDENGTPVDIVLNPLGVPSR	3	Met(O)	41	30	102.727	1027.36	3079.07	3079.52	-0.449	LIT
RPOB_ECOLI	P00575	DNA-directed RNA polymerase beta chain (EC 2.7.7.6) (RNAP beta subunit) (Transcriptase bet	GMPIATPVFDGAK	2	Met(O)	53	21	31.78	660.342	1318.67	1318.66	0.011	Q-TOF
RPOB_ECOLI	P00575	DNA-directed RNA polymerase beta chain (EC 2.7.7.6) (RNAP beta subunit) (Transcriptase bet	GDVLADGPSTDLGELALGQNMR	3	Met(O)	23	22	116.49	749.032	2244.07	2244.07	0.005	Q-TOF
RPOB_ECOLI	P00575	DNA-directed RNA polymerase beta chain (EC 2.7.7.6) (RNAP beta subunit) (Transcriptase bet	DDIIDVMK	2	Met(O)	33	22	56.75	482.74	963.465	963.458	0.007	Q-TOF
RPOB_ECOLI	P00575	DNA-directed RNA polymerase beta chain (EC 2.7.7.6) (RNAP beta subunit) (Transcriptase bet	ALMGANMQR	2	Met(O)	32	21	39.29	504.241	1006.47	1006.47	-0.001	Q-TOF
RPOB_ECOLI	P00575	DNA-directed RNA polymerase beta chain (EC 2.7.7.6) (RNAP beta subunit) (Transcriptase bet	ALEIEEMQLK	2	Met(O)	40	22	58.36	610.323	1218.63	1218.62	0.015	Q-TOF
RPOB_ECOLI	P00575	DNA-directed RNA polymerase beta chain (EC 2.7.7.6) (RNAP beta subunit) (Transcriptase bet	ADKPLVGTGMER	3	Met(O)	27	22	34.26	430.548	1288.62	1288.64	-0.022	Q-TOF
RPOB_ECOLI	P00575	DNA-directed RNA polymerase beta chain (EC 2.7.7.6) (RNAP beta subunit) (Transcriptase bet	LVIYER	2		29	22	48.15	396.723	791.431	791.454	-0.023	Q-TOF
RPOB_ECOLI	P00575	DNA-directed RNA polymerase beta chain (EC 2.7.7.6) (RNAP beta subunit) (Transcriptase bet	LSQSGHKR	2		33	21	0.29	456.727	911.44	911.494	-0.053	Q-TOF
RPOB_ECOLI	P00575	DNA-directed RNA polymerase beta chain (EC 2.7.7.6) (RNAP beta subunit) (Transcriptase bet	LSALVEIYR	2		54	30	48.501	533.131	1064.25	1062.61	1.64	LIT
RPOB_ECOLI	P00575	DNA-directed RNA polymerase beta chain (EC 2.7.7.6) (RNAP beta subunit) (Transcriptase bet	LRGETASFDIEANGK	3		51	21	52.44	536.642	1606.9	1606.8	0.108	Q-TOF
RPOB_ECOLI	P00575	DNA-directed RNA polymerase beta chain (EC 2.7.7.6) (RNAP beta subunit) (Transcriptase bet	LRGETASFDIEANGK	2		60	21	71.52	804.471	1606.93	1606.8	0.132	Q-TOF
RPOB_ECOLI	P00575	DNA-directed RNA polymerase beta chain (EC 2.7.7.6) (RNAP beta subunit) (Transcriptase bet	LREFIQR	2		32	22	50.19	481.275	960.535	960.55	-0.015	Q-TOF
RPOB_ECOLI	P00575	DNA-directed RNA polymerase beta chain (EC 2.7.7.6) (RNAP beta subunit) (Transcriptase bet	LQMELVPER	2		50	22	59.76	557.789	1113.56	1113.59	-0.022	Q-TOF
RPOB_ECOLI	P00575	DNA-directed RNA polymerase beta chain (EC 2.7.7.6) (RNAP beta subunit) (Transcriptase bet	LPATIILR	2		40	21	87.62	448.826	895.638	895.585	0.052	Q-TOF
RPOB_ECOLI	P00575	DNA-directed RNA polymerase beta chain (EC 2.7.7.6) (RNAP beta subunit) (Transcriptase bet	LNHLVDDKMHAR	3		22	22	39.27	483.588	1447.74	1447.73	0.007	Q-TOF
RPOB_ECOLI	P00575	DNA-directed RNA polymerase beta chain (EC 2.7.7.6) (RNAP beta subunit) (Transcriptase bet	LNHLVDDK	2		51	24	31.46	477.287	952.56	952.498	0.062	Q-TOF
RPOB_ECOLI	P00575	DNA-directed RNA polymerase beta chain (EC 2.7.7.6) (RNAP beta subunit) (Transcriptase bet	LIEVPVEYIAGK	3		44	21	40.36	444.254	1329.74	1329.75	-0.014	Q-TOF
RPOB_ECOLI	P00575	DNA-directed RNA polymerase beta chain (EC 2.7.7.6) (RNAP beta subunit) (Transcriptase bet	LIEVPVEYIAGK	2		49	21	40.13	665.901	1329.79	1329.75	0.033	Q-TOF
RPOB_ECOLI	P00575	DNA-directed RNA polymerase beta chain (EC 2.7.7.6) (RNAP beta subunit) (Transcriptase bet	LGPEEITADIPNVGEAALSK	3		62	27	67.969	675.51	2023.51	2023.05	0.461	LIT
RPOB_ECOLI	P00575	DNA-directed RNA polymerase beta chain (EC 2.7.7.6) (RNAP beta subunit) (Transcriptase bet	LGPEEITADIPNVGEAALSK	2		91	27	82.125	1012.57	2023.12	2023.05	0.078	LIT
RPOB_ECOLI	P00575	DNA-directed RNA polymerase beta chain (EC 2.7.7.6) (RNAP beta subunit) (Transcriptase bet	LGEPVFDVQECQIR	3		28	22	110.35	563.954	1688.84	1688.82	0.021	Q-TOF
RPOB_ECOLI	P00575	DNA-directed RNA polymerase beta chain (EC 2.7.7.6) (RNAP beta subunit) (Transcriptase bet	LGEPVFDVQECQIR	2		72	24	80.2	845.447	1688.88	1688.82	0.059	Q-TOF
RPOB_ECOLI	P00575	DNA-directed RNA polymerase beta chain (EC 2.7.7.6) (RNAP beta subunit) (Transcriptase bet	LGDLPTSGQIR	2		63	22	56.23	578.82	1155.62	1155.62	0.001	Q-TOF
RPOB_ECOLI	P00575	DNA-directed RNA polymerase beta chain (EC 2.7.7.6) (RNAP beta subunit) (Transcriptase bet	LDESGIVYIGAEVTGGDILVGK	3		21	21	62.52	735.714	2204.12	2204.16	-0.036	Q-TOF
RPOB_ECOLI	P00575	DNA-directed RNA polymerase beta chain (EC 2.7.7.6) (RNAP beta subunit) (Transcriptase bet	LAENLRK	2		30	21	31.2	422.271	842.527	842.497	0.03	Q-TOF
RPOB_ECOLI	P00575	DNA-directed RNA polymerase beta chain (EC 2.7.7.6) (RNAP beta subunit) (Transcriptase bet	LAENLR	2		30	22	35.29	358.192	714.369	714.402	-0.033	Q-TOF	P75931
RPOB_ECOLI	P00575	DNA-directed RNA polymerase beta chain (EC 2.7.7.6) (RNAP beta subunit) (Transcriptase bet	KLPATIILR	2		38	21	86.65	512.881	1023.75	1023.68	0.067	Q-TOF
RPOB_ECOLI	P00575	DNA-directed RNA polymerase beta chain (EC 2.7.7.6) (RNAP beta subunit) (Transcriptase bet	KITQGDDLAPGVLK	3		36	21	29.78	485.588	1453.74	1453.81	-0.073	Q-TOF
RPOB_ECOLI	P00575	DNA-directed RNA polymerase beta chain (EC 2.7.7.6) (RNAP beta subunit) (Transcriptase bet	KITQGDDLAPGVLK	2		48	21	35.28	727.912	1453.81	1453.81	-0.004	Q-TOF
RPOB_ECOLI	P00575	DNA-directed RNA polymerase beta chain (EC 2.7.7.6) (RNAP beta subunit) (Transcriptase bet	KDLSEELQILEAGLFSR	3		47	21	38.18	650.052	1947.13	1947.03	0.103	Q-TOF
RPOB_ECOLI	P00575	DNA-directed RNA polymerase beta chain (EC 2.7.7.6) (RNAP beta subunit) (Transcriptase bet	KDLSEELQILEAGLFSR	2		51	26	86.624	973.53	1945.05	1947.03	-1.986	LIT
RPOB_ECOLI	P00575	DNA-directed RNA polymerase beta chain (EC 2.7.7.6) (RNAP beta subunit) (Transcriptase bet	ITQGDDLAPGVLK	3		21	21	37	442.873	1325.6	1325.72	-0.122	Q-TOF
RPOB_ECOLI	P00575	DNA-directed RNA polymerase beta chain (EC 2.7.7.6) (RNAP beta subunit) (Transcriptase bet	ITQGDDLAPGVLK	2		74	24	52.11	663.83	1325.65	1325.72	-0.073	Q-TOF
RPOB_ECOLI	P00575	DNA-directed RNA polymerase beta chain (EC 2.7.7.6) (RNAP beta subunit) (Transcriptase bet	ISALGPGGLTR	2		62	21	35.34	521.28	1040.55	1040.6	-0.053	Q-TOF
RPOB_ECOLI	P00575	DNA-directed RNA polymerase beta chain (EC 2.7.7.6) (RNAP beta subunit) (Transcriptase bet	IETLFTNDLDHGPYISETLR	3		49	21	39.42	778.786	2333.34	2333.15	0.181	Q-TOF
RPOB_ECOLI	P00575	DNA-directed RNA polymerase beta chain (EC 2.7.7.6) (RNAP beta subunit) (Transcriptase bet	GVTYSAPLR	2		44	21	47.61	482.296	962.577	962.519	0.058	Q-TOF
RPOB_ECOLI	P00575	DNA-directed RNA polymerase beta chain (EC 2.7.7.6) (RNAP beta subunit) (Transcriptase bet	GSWLDFEFDPK	2		46	26	59.074	670.94	1339.87	1339.61	0.257	LIT
RPOB_ECOLI	P00575	DNA-directed RNA polymerase beta chain (EC 2.7.7.6) (RNAP beta subunit) (Transcriptase bet	GMPIATPVFDGAK	2		59	24	68.01	652.303	1302.59	1302.66	-0.073	Q-TOF
RPOB_ECOLI	P00575	DNA-directed RNA polymerase beta chain (EC 2.7.7.6) (RNAP beta subunit) (Transcriptase bet	GGVVQYVDASR	2		50	22	53.01	575.803	1149.59	1149.58	0.014	Q-TOF
RPOB_ECOLI	P00575	DNA-directed RNA polymerase beta chain (EC 2.7.7.6) (RNAP beta subunit) (Transcriptase bet	GEVDDIDHLGNRR	3		30	22	46.33	499.243	1494.71	1494.72	-0.01	Q-TOF
RPOB_ECOLI	P00575	DNA-directed RNA polymerase beta chain (EC 2.7.7.6) (RNAP beta subunit) (Transcriptase bet	GEVDDIDHLGNRR	2		25	21	25.54	748.403	1494.79	1494.72	0.073	Q-TOF
RPOB_ECOLI	P00575	DNA-directed RNA polymerase beta chain (EC 2.7.7.6) (RNAP beta subunit) (Transcriptase bet	GEVDDIDHLGNR	2		71	21	27.92	670.319	1338.62	1338.62	0.007	Q-TOF
RPOB_ECOLI	P00575	DNA-directed RNA polymerase beta chain (EC 2.7.7.6) (RNAP beta subunit) (Transcriptase bet	GETQLTPEEK	2		50	21	26.5	566.317	1130.62	1130.55	0.074	Q-TOF
RPOB_ECOLI	P00575	DNA-directed RNA polymerase beta chain (EC 2.7.7.6) (RNAP beta subunit) (Transcriptase bet	GESSLFSR	2		41	22	48.08	441.715	881.415	881.424	-0.009	Q-TOF
RPOB_ECOLI	P00575	DNA-directed RNA polymerase beta chain (EC 2.7.7.6) (RNAP beta subunit) (Transcriptase bet	GDVLADGPSTDLGELALGQNMR	3		57	22	121.69	743.703	2228.09	2228.07	0.013	Q-TOF
RPOB_ECOLI	P00575	DNA-directed RNA polymerase beta chain (EC 2.7.7.6) (RNAP beta subunit) (Transcriptase bet	GDVLADGPSTDLGELALGQNMR	2		80	30	83.516	1115.99	2229.97	2228.07	1.896	LIT
RPOB_ECOLI	P00575	DNA-directed RNA polymerase beta chain (EC 2.7.7.6) (RNAP beta subunit) (Transcriptase bet	FTTIHIQELACVSR	3		47	30	54.988	559.304	1674.89	1673.86	1.033	LIT
RPOB_ECOLI	P00575	DNA-directed RNA polymerase beta chain (EC 2.7.7.6) (RNAP beta subunit) (Transcriptase bet	FIEQDPEGQYGLEAAFR	3		55	22	118.88	657.323	1968.95	1968.92	0.025	Q-TOF
RPOB_ECOLI	P00575	DNA-directed RNA polymerase beta chain (EC 2.7.7.6) (RNAP beta subunit) (Transcriptase bet	FIEQDPEGQYGLEAAFR	2		98	30	70.459	986.44	1970.87	1968.92	1.944	LIT
RPOB_ECOLI	P00575	DNA-directed RNA polymerase beta chain (EC 2.7.7.6) (RNAP beta subunit) (Transcriptase bet	FGEMEVWALEAYGAAYTLQEMLTVK	3		45	21	46.06	950.829	2849.47	2849.37	0.1	Q-TOF
RPOB_ECOLI	P00575	DNA-directed RNA polymerase beta chain (EC 2.7.7.6) (RNAP beta subunit) (Transcriptase bet	EIRSLGINIELEDE	3		32	27	29.194	543.63	1627.87	1628.83	-0.958	LIT
RPOB_ECOLI	P00575	DNA-directed RNA polymerase beta chain (EC 2.7.7.6) (RNAP beta subunit) (Transcriptase bet	EFFGSSQLSQFMDQNNPLSEITHK	3		39	21	36.22	928.777	2783.31	2783.29	0.023	Q-TOF
RPOB_ECOLI	P00575	DNA-directed RNA polymerase beta chain (EC 2.7.7.6) (RNAP beta subunit) (Transcriptase bet	EEIEGSGILSK	2		69	24	56.11	581.326	1160.64	1160.59	0.044	Q-TOF
RPOB_ECOLI	P00575	DNA-directed RNA polymerase beta chain (EC 2.7.7.6) (RNAP beta subunit) (Transcriptase bet	EAPEGTVK	2		40	21	0.55	415.731	829.447	829.418	0.029	Q-TOF
RPOB_ECOLI	P00575	DNA-directed RNA polymerase beta chain (EC 2.7.7.6) (RNAP beta subunit) (Transcriptase bet	EAAESLFENLFFSEDRYDLSAVGR	3		65	27	110.176	922.76	2765.26	2764.3	0.96	LIT
RPOB_ECOLI	P00575	DNA-directed RNA polymerase beta chain (EC 2.7.7.6) (RNAP beta subunit) (Transcriptase bet	DVHPTHYGR	2		37	21	10.1	541.262	1080.51	1080.51	-0.001	Q-TOF
RPOB_ECOLI	P00575	DNA-directed RNA polymerase beta chain (EC 2.7.7.6) (RNAP beta subunit) (Transcriptase bet	DSSLRVPNGVSGTVIDVQVFTR	3		48	27	82.808	783.07	2346.19	2345.23	0.954	LIT
RPOB_ECOLI	P00575	DNA-directed RNA polymerase beta chain (EC 2.7.7.6) (RNAP beta subunit) (Transcriptase bet	DRWLELGLTDEEK	3		43	20	78.11	535.262	1602.76	1602.79	-0.025	Q-TOF
RPOB_ECOLI	P00575	DNA-directed RNA polymerase beta chain (EC 2.7.7.6) (RNAP beta subunit) (Transcriptase bet	DNKLQMELVPER	3		39	22	115.17	491.25	1470.73	1470.75	-0.022	Q-TOF
RPOB_ECOLI	P00575	DNA-directed RNA polymerase beta chain (EC 2.7.7.6) (RNAP beta subunit) (Transcriptase bet	DLSEELQILEAGLFSR	3		68	21	41.81	607.335	1818.98	1818.94	0.047	Q-TOF
RPOB_ECOLI	P00575	DNA-directed RNA polymerase beta chain (EC 2.7.7.6) (RNAP beta subunit) (Transcriptase bet	DLSEELQILEAGLFSR	2		56	30	110.016	910.002	1817.99	1818.94	-0.946	LIT
RPOB_ECOLI	P00575	DNA-directed RNA polymerase beta chain (EC 2.7.7.6) (RNAP beta subunit) (Transcriptase bet	DFGKRPQVLDVPYLLSIQLDSFQK	4		27	21	37.32	702.429	2805.69	2805.51	0.18	Q-TOF
RPOB_ECOLI	P00575	DNA-directed RNA polymerase beta chain (EC 2.7.7.6) (RNAP beta subunit) (Transcriptase bet	DDIIDVMKK	3		31	30	35.842	359.85	1076.53	1075.56	0.97	LIT
RPOB_ECOLI	P00575	DNA-directed RNA polymerase beta chain (EC 2.7.7.6) (RNAP beta subunit) (Transcriptase bet	DDIIDVMKK	2		34	22	77.06	538.805	1075.6	1075.56	0.037	Q-TOF
RPOB_ECOLI	P00575	DNA-directed RNA polymerase beta chain (EC 2.7.7.6) (RNAP beta subunit) (Transcriptase bet	DDIIDVMK	2		53	24	141.03	474.731	947.447	947.463	-0.016	Q-TOF
RPOB_ECOLI	P00575	DNA-directed RNA polymerase beta chain (EC 2.7.7.6) (RNAP beta subunit) (Transcriptase bet	AYDLGADVR	2		66	27	25.597	491.01	980.005	978.477	1.528	LIT
RPOB_ECOLI	P00575	DNA-directed RNA polymerase beta chain (EC 2.7.7.6) (RNAP beta subunit) (Transcriptase bet	AVLVAGGVEAEKLDK	3		43	21	66.16	500.336	1497.99	1497.84	0.147	Q-TOF
RPOB_ECOLI	P00575	DNA-directed RNA polymerase beta chain (EC 2.7.7.6) (RNAP beta subunit) (Transcriptase bet	AVLVAGGVEAEKLDK	2		58	21	29.83	749.962	1497.91	1497.84	0.07	Q-TOF
RPOB_ECOLI	P00575	DNA-directed RNA polymerase beta chain (EC 2.7.7.6) (RNAP beta subunit) (Transcriptase bet	AVLVAGGVEAEK	2		62	22	48.51	571.825	1141.63	1141.63	0.001	Q-TOF
RPOB_ECOLI	P00575	DNA-directed RNA polymerase beta chain (EC 2.7.7.6) (RNAP beta subunit) (Transcriptase bet	AVAVDSGVTAVAK	2		72	21	47.15	594.334	1186.65	1186.66	-0.002	Q-TOF
RPOB_ECOLI	P00575	DNA-directed RNA polymerase beta chain (EC 2.7.7.6) (RNAP beta subunit) (Transcriptase bet	ASDVKDSSLR	2		41	22	54.51	539.271	1076.53	1076.55	-0.019	Q-TOF
RPOB_ECOLI	P00575	DNA-directed RNA polymerase beta chain (EC 2.7.7.6) (RNAP beta subunit) (Transcriptase bet	AQFGGQR	2		29	24	21.27	382.161	762.307	762.377	-0.07	Q-TOF
RPOB_ECOLI	P00575	DNA-directed RNA polymerase beta chain (EC 2.7.7.6) (RNAP beta subunit) (Transcriptase bet	ALNYTTEQILDLFFEK	3		55	21	40	649.038	1944.09	1943.99	0.104	Q-TOF
RPOB_ECOLI	P00575	DNA-directed RNA polymerase beta chain (EC 2.7.7.6) (RNAP beta subunit) (Transcriptase bet	ALNYTTEQILDLFFEK	2		56	21	41.51	973.016	1944.02	1943.99	0.029	Q-TOF
RPOB_ECOLI	P00575	DNA-directed RNA polymerase beta chain (EC 2.7.7.6) (RNAP beta subunit) (Transcriptase bet	ALMGANMQR	2		53	21	34.72	496.299	990.583	990.474	0.11	Q-TOF
RPOB_ECOLI	P00575	DNA-directed RNA polymerase beta chain (EC 2.7.7.6) (RNAP beta subunit) (Transcriptase bet	ALEIEEMQLK	2		63	21	67.55	602.305	1202.6	1202.62	-0.026	Q-TOF
RPOB_ECOLI	P00575	DNA-directed RNA polymerase beta chain (EC 2.7.7.6) (RNAP beta subunit) (Transcriptase bet	AGFEVR	2		41	27	22.737	339.72	677.425	677.35	0.076	LIT
RPOB_ECOLI	P00575	DNA-directed RNA polymerase beta chain (EC 2.7.7.6) (RNAP beta subunit) (Transcriptase bet	ADKPLVGTGMER	3		46	21	54.54	425.231	1272.67	1272.65	0.022	Q-TOF
RPOB_ECOLI	P00575	DNA-directed RNA polymerase beta chain (EC 2.7.7.6) (RNAP beta subunit) (Transcriptase bet	ADKPLVGTGMER	2		38	22	41.12	637.353	1272.69	1272.65	0.042	Q-TOF
RPOB_ECOLI	P00575	DNA-directed RNA polymerase beta chain (EC 2.7.7.6) (RNAP beta subunit) (Transcriptase bet	ALMGANMQR	2	2Met(O)	25	21	27.02	512.267	1022.52	1022.46	0.055	Q-TOF
ODP1_ECOLI	P06958	Pyruvate dehydrogenase E1 component (EC 1.2.4.1)	YPETAALVADWTDEQIWALNR	3		51	21	37.73	821.399	2461.17	2461.19	-0.017	Q-TOF
ODP1_ECOLI	P06958	Pyruvate dehydrogenase E1 component (EC 1.2.4.1)	YPETAALVADWTDEQIWALNR	2		96	30	108.896	1232.49	2462.97	2461.19	1.776	LIT
ODP1_ECOLI	P06958	Pyruvate dehydrogenase E1 component (EC 1.2.4.1)	YLEHR	2		30	27	30.38	358.51	715.005	716.361	-1.355	LIT
ODP1_ECOLI	P06958	Pyruvate dehydrogenase E1 component (EC 1.2.4.1)	WNMLHPLETPR	3		44	24	57.71	465.22	1392.64	1392.7	-0.058	Q-TOF
ODP1_ECOLI	P06958	Pyruvate dehydrogenase E1 component (EC 1.2.4.1)	WNMLHPLETPR	2		53	21	80.67	697.373	1392.73	1392.7	0.035	Q-TOF
ODP1_ECOLI	P06958	Pyruvate dehydrogenase E1 component (EC 1.2.4.1)	WNAIMTVLR	2		51	21	45.58	552.355	1102.7	1102.6	0.1	Q-TOF
ODP1_ECOLI	P06958	Pyruvate dehydrogenase E1 component (EC 1.2.4.1)	WDELLRK	2		26	22	51.66	480.272	958.53	958.524	0.006	Q-TOF
ODP1_ECOLI	P06958	Pyruvate dehydrogenase E1 component (EC 1.2.4.1)	WDELLR	2		41	27	85.436	416.31	830.605	830.429	0.177	LIT
ODP1_ECOLI	P06958	Pyruvate dehydrogenase E1 component (EC 1.2.4.1)	VVADAIAK	2		54	22	28.77	393.719	785.423	785.465	-0.041	Q-TOF
ODP1_ECOLI	P06958	Pyruvate dehydrogenase E1 component (EC 1.2.4.1)	VVADAIAK	1		27	27	13.974	786.23	785.223	785.465	-0.242	LIT
ODP1_ECOLI	P06958	Pyruvate dehydrogenase E1 component (EC 1.2.4.1)	VQLLGSGSILR	2		62	24	86.81	571.869	1141.72	1141.68	0.041	Q-TOF
ODP1_ECOLI	P06958	Pyruvate dehydrogenase E1 component (EC 1.2.4.1)	VPYIAQVMNDAPAVASTDYMK	3		47	21	121.08	762.056	2283.15	2283.09	0.055	Q-TOF
ODP1_ECOLI	P06958	Pyruvate dehydrogenase E1 component (EC 1.2.4.1)	VPYIAQVMNDAPAVASTDYMK	2		146	27	86.36	1143.16	2284.3	2283.09	1.214	LIT
ODP1_ECOLI	P06958	Pyruvate dehydrogenase E1 component (EC 1.2.4.1)	VMWGSR	2		25	22	41.47	368.122	734.229	734.353	-0.124	Q-TOF
ODP1_ECOLI	P06958	Pyruvate dehydrogenase E1 component (EC 1.2.4.1)	VLGTDGFGR	2		53	21	67.73	461.269	920.523	920.472	0.051	Q-TOF
ODP1_ECOLI	P06958	Pyruvate dehydrogenase E1 component (EC 1.2.4.1)	TYVPADDYR	2		72	24	35.46	550.224	1098.43	1098.5	-0.065	Q-TOF
ODP1_ECOLI	P06958	Pyruvate dehydrogenase E1 component (EC 1.2.4.1)	TFGMEGLFR	2		65	21	115.69	529.276	1056.54	1056.51	0.031	Q-TOF
ODP1_ECOLI	P06958	Pyruvate dehydrogenase E1 component (EC 1.2.4.1)	SKDGAYVR	2		24	21	18.22	448.284	894.553	894.456	0.098	Q-TOF
ODP1_ECOLI	P06958	Pyruvate dehydrogenase E1 component (EC 1.2.4.1)	SERFPNDVDPIETR	3		42	21	71.67	558.967	1673.88	1673.8	0.078	Q-TOF
ODP1_ECOLI	P06958	Pyruvate dehydrogenase E1 component (EC 1.2.4.1)	SERFPNDVDPIETR	2		59	30	34.643	837.97	1673.92	1673.8	0.125	LIT
ODP1_ECOLI	P06958	Pyruvate dehydrogenase E1 component (EC 1.2.4.1)	QTVYAFLGDGEMDEPESK	2		99	27	57.935	1008.13	2014.24	2014.88	-0.638	LIT
ODP1_ECOLI	P06958	Pyruvate dehydrogenase E1 component (EC 1.2.4.1)	QIGIYSPNGQQYTPQDREQVAYYK	3		51	27	53.542	949.83	2846.47	2845.37	1.101	LIT
ODP1_ECOLI	P06958	Pyruvate dehydrogenase E1 component (EC 1.2.4.1)	QIGIYSPNGQQYTPQDR	3		48	21	32.12	655.659	1963.96	1963.94	0.017	Q-TOF
ODP1_ECOLI	P06958	Pyruvate dehydrogenase E1 component (EC 1.2.4.1)	QIGIYSPNGQQYTPQDR	2		97	30	40.509	982.81	1963.61	1963.94	-0.333	LIT
ODP1_ECOLI	P06958	Pyruvate dehydrogenase E1 component (EC 1.2.4.1)	QENVYYYITTLNENYHMPAMPEGAEEGIRK	4		29	24	112.81	890.945	3559.75	3559.64	0.113	Q-TOF
ODP1_ECOLI	P06958	Pyruvate dehydrogenase E1 component (EC 1.2.4.1)	QENVYYYITTLNENYHMPAMPEGAEEGIRK	3		93	27	89.221	1187.76	3560.26	3559.64	0.619	LIT
ODP1_ECOLI	P06958	Pyruvate dehydrogenase E1 component (EC 1.2.4.1)	QENVYYYITTLNENYHMPAMPEGAEEGIR	3		68	29	98.437	1145.18	3432.53	3431.54	0.984	LIT
ODP1_ECOLI	P06958	Pyruvate dehydrogenase E1 component (EC 1.2.4.1)	NIAHQVKK	2		34	22	17.04	469.297	936.579	936.55	0.029	Q-TOF
ODP1_ECOLI	P06958	Pyruvate dehydrogenase E1 component (EC 1.2.4.1)	NIAHQVK	2		30	21	27.89	405.227	808.439	808.456	-0.016	Q-TOF
ODP1_ECOLI	P06958	Pyruvate dehydrogenase E1 component (EC 1.2.4.1)	NIAHQVK	1		31	27	8.3	809.27	808.263	808.456	-0.193	LIT
ODP1_ECOLI	P06958	Pyruvate dehydrogenase E1 component (EC 1.2.4.1)	NEQDGGDLVYFQGHISPGVYAR	4		33	21	46.65	606.275	2421.07	2421.14	-0.063	Q-TOF
ODP1_ECOLI	P06958	Pyruvate dehydrogenase E1 component (EC 1.2.4.1)	NEQDGGDLVYFQGHISPGVYAR	3		52	21	88.21	808.139	2421.39	2421.14	0.259	LIT
ODP1_ECOLI	P06958	Pyruvate dehydrogenase E1 component (EC 1.2.4.1)	NEQDGGDLVYFQGHISPGVYAR	2		97	30	64.021	1211.87	2421.73	2421.14	0.592	LIT
ODP1_ECOLI	P06958	Pyruvate dehydrogenase E1 component (EC 1.2.4.1)	MNMDGVR	2		40	24	28.72	411.633	821.251	821.352	-0.101	Q-TOF
ODP1_ECOLI	P06958	Pyruvate dehydrogenase E1 component (EC 1.2.4.1)	WNMLHPLETPR	3	Met(O)	31	21	59.78	470.57	1408.69	1408.69	-0.004	Q-TOF
ODP1_ECOLI	P06958	Pyruvate dehydrogenase E1 component (EC 1.2.4.1)	WNMLHPLETPR	2	Met(O)	28	21	72.3	705.382	1408.75	1408.69	0.057	Q-TOF
ODP1_ECOLI	P06958	Pyruvate dehydrogenase E1 component (EC 1.2.4.1)	WNAIMTVLR	2	Met(O)	29	21	82.04	560.371	1118.73	1118.59	0.136	Q-TOF
ODP1_ECOLI	P06958	Pyruvate dehydrogenase E1 component (EC 1.2.4.1)	VPYIAQVMNDAPAVASTDYMK	3	Met(O)	40	21	111.69	767.388	2299.14	2299.09	0.056	Q-TOF
ODP1_ECOLI	P06958	Pyruvate dehydrogenase E1 component (EC 1.2.4.1)	VPYIAQVMNDAPAVASTDYMK	2	Met(O)	40	21	87.56	1150.68	2299.34	2299.09	0.259	LIT
ODP1_ECOLI	P06958	Pyruvate dehydrogenase E1 component (EC 1.2.4.1)	TFGMEGLFR	2	Met(O)	27	21	34.11	537.248	1072.48	1072.5	-0.019	Q-TOF
ODP1_ECOLI	P06958	Pyruvate dehydrogenase E1 component (EC 1.2.4.1)	QTVYAFLGDGEMDEPESK	2	Met(O)	36	27	58.381	1017.32	2032.62	2030.88	1.748	LIT
ODP1_ECOLI	P06958	Pyruvate dehydrogenase E1 component (EC 1.2.4.1)	LMPEFWQFPTVSMGLGPIGAIYQAK	3	Met(O)	52	21	40.98	933.161	2796.46	2796.4	0.059	Q-TOF
ODP1_ECOLI	P06958	Pyruvate dehydrogenase E1 component (EC 1.2.4.1)	LMPEFWQFPTVSMGLGPIGAIYQAK	2	Met(O)	81	30	109.194	1399.63	2797.25	2796.4	0.846	LIT
ODP1_ECOLI	P06958	Pyruvate dehydrogenase E1 component (EC 1.2.4.1)	LIQLMNETVDGDYQTFK	3	Met(O)	45	21	79.09	677.675	2030	2029.97	0.037	Q-TOF
ODP1_ECOLI	P06958	Pyruvate dehydrogenase E1 component (EC 1.2.4.1)	LIQLMNETVDGDYQTFK	2	Met(O)	97	30	59.625	1015.92	2029.83	2029.97	-0.139	LIT
ODP1_ECOLI	P06958	Pyruvate dehydrogenase E1 component (EC 1.2.4.1)	GYGMGDAAEGK	2	Met(O)	46	30	8.978	536.36	1070.7	1070.43	0.272	LIT
ODP1_ECOLI	P06958	Pyruvate dehydrogenase E1 component (EC 1.2.4.1)	ALNVMLK	2	Met(O)	39	21	47.89	402.775	803.536	803.457	0.078	Q-TOF
ODP1_ECOLI	P06958	Pyruvate dehydrogenase E1 component (EC 1.2.4.1)	LVPIIADEAR	2		65	22	82.81	548.853	1095.69	1095.63	0.062	Q-TOF
ODP1_ECOLI	P06958	Pyruvate dehydrogenase E1 component (EC 1.2.4.1)	LTQEQLDNFRQEVHGNGLSSYPHPK	4		24	21	21.83	724.359	2893.41	2893.41	-0.004	Q-TOF
ODP1_ECOLI	P06958	Pyruvate dehydrogenase E1 component (EC 1.2.4.1)	LTQEQLDNFR	3		26	22	49.36	421.905	1262.69	1262.63	0.068	Q-TOF
ODP1_ECOLI	P06958	Pyruvate dehydrogenase E1 component (EC 1.2.4.1)	LTQEQLDNFR	2		75	21	66.66	632.37	1262.73	1262.63	0.1	Q-TOF
ODP1_ECOLI	P06958	Pyruvate dehydrogenase E1 component (EC 1.2.4.1)	LPYITFPEGSEEHTYLHAQR	4		47	25	80.46	597.785	2387.11	2387.16	-0.044	Q-TOF
ODP1_ECOLI	P06958	Pyruvate dehydrogenase E1 component (EC 1.2.4.1)	LPYITFPEGSEEHTYLHAQR	3		40	26	53.723	796.91	2387.71	2387.16	0.554	LIT
ODP1_ECOLI	P06958	Pyruvate dehydrogenase E1 component (EC 1.2.4.1)	LMPEFWQFPTVSMGLGPIGAIYQAK	4		39	21	41.78	696.139	2780.53	2780.41	0.12	Q-TOF
ODP1_ECOLI	P06958	Pyruvate dehydrogenase E1 component (EC 1.2.4.1)	LMPEFWQFPTVSMGLGPIGAIYQAK	3		50	24	147.13	927.863	2780.57	2780.41	0.162	Q-TOF
ODP1_ECOLI	P06958	Pyruvate dehydrogenase E1 component (EC 1.2.4.1)	LMPEFWQFPTVSMGLGPIGAIYQAK	2		81	27	109.328	1391.41	2780.8	2780.41	0.398	LIT
ODP1_ECOLI	P06958	Pyruvate dehydrogenase E1 component (EC 1.2.4.1)	LIQLMNETVDGDYQTFK	3		56	22	89.83	672.355	2014.04	2013.97	0.071	Q-TOF
ODP1_ECOLI	P06958	Pyruvate dehydrogenase E1 component (EC 1.2.4.1)	LIQLMNETVDGDYQTFK	2		113	27	61.941	1007.99	2013.96	2013.97	-0.006	LIT
ODP1_ECOLI	P06958	Pyruvate dehydrogenase E1 component (EC 1.2.4.1)	LHGYLPSR	2		28	21	41.34	471.758	941.501	941.508	-0.007	Q-TOF
ODP1_ECOLI	P06958	Pyruvate dehydrogenase E1 component (EC 1.2.4.1)	LFAEQVR	2		42	21	39.35	431.783	861.551	861.471	0.08	Q-TOF
ODP1_ECOLI	P06958	Pyruvate dehydrogenase E1 component (EC 1.2.4.1)	LETIEGSK	2		48	22	25.07	438.697	875.379	875.46	-0.081	Q-TOF
ODP1_ECOLI	P06958	Pyruvate dehydrogenase E1 component (EC 1.2.4.1)	LELPSLQDFGALLEEQSK	3		51	26	89.285	673.09	2016.25	2016.04	0.207	LIT
ODP1_ECOLI	P06958	Pyruvate dehydrogenase E1 component (EC 1.2.4.1)	LELPSLQDFGALLEEQSK	2		90	27	83.359	1009	2015.98	2016.04	-0.056	LIT
ODP1_ECOLI	P06958	Pyruvate dehydrogenase E1 component (EC 1.2.4.1)	LDNLVFVINCNLQR	3		56	21	94.42	573.317	1716.93	1716.9	0.032	Q-TOF
ODP1_ECOLI	P06958	Pyruvate dehydrogenase E1 component (EC 1.2.4.1)	LDNLVFVINCNLQR	2		54	24	263.95	859.484	1716.95	1716.9	0.055	Q-TOF
ODP1_ECOLI	P06958	Pyruvate dehydrogenase E1 component (EC 1.2.4.1)	LDGPVTGNGK	2		52	24	18.97	479.2	956.385	956.493	-0.108	Q-TOF
ODP1_ECOLI	P06958	Pyruvate dehydrogenase E1 component (EC 1.2.4.1)	KVVADAIAK	2		56	24	25.32	457.746	913.477	913.56	-0.082	Q-TOF
ODP1_ECOLI	P06958	Pyruvate dehydrogenase E1 component (EC 1.2.4.1)	KMNMDGVR	2		40	21	34.01	475.744	949.473	949.447	0.026	Q-TOF
ODP1_ECOLI	P06958	Pyruvate dehydrogenase E1 component (EC 1.2.4.1)	KIYAAFK	2		23	21	68.02	420.77	839.525	839.491	0.035	Q-TOF
ODP1_ECOLI	P06958	Pyruvate dehydrogenase E1 component (EC 1.2.4.1)	KGGVNVAAGTGISNYINTIPVEEQPEYPGNLELER	3		91	26	55.346	1243.61	3727.81	3727.87	-0.061	LIT
ODP1_ECOLI	P06958	Pyruvate dehydrogenase E1 component (EC 1.2.4.1)	IYAAFKK	2		25	22	27.49	420.738	839.461	839.491	-0.029	Q-TOF
ODP1_ECOLI	P06958	Pyruvate dehydrogenase E1 component (EC 1.2.4.1)	IYAAFK	2		29	24	35.18	356.678	711.341	711.396	-0.054	Q-TOF
ODP1_ECOLI	P06958	Pyruvate dehydrogenase E1 component (EC 1.2.4.1)	IINELEGIFEGAGWNVIK	3		63	26	87.829	668.48	2002.42	2001.06	1.361	LIT
ODP1_ECOLI	P06958	Pyruvate dehydrogenase E1 component (EC 1.2.4.1)	IINELEGIFEGAGWNVIK	2		85	27	110.214	1001.51	2001.01	2001.06	-0.052	LIT
ODP1_ECOLI	P06958	Pyruvate dehydrogenase E1 component (EC 1.2.4.1)	IGDLCWAAGDQQAR	3		60	27	44.388	520.69	1559.05	1559.71	-0.667	LIT
ODP1_ECOLI	P06958	Pyruvate dehydrogenase E1 component (EC 1.2.4.1)	IGDLCWAAGDQQAR	2		105	27	43.483	780.57	1559.12	1559.71	-0.59	LIT
ODP1_ECOLI	P06958	Pyruvate dehydrogenase E1 component (EC 1.2.4.1)	HHFEVDASYVVVAALGELAK	3		48	27	104.558	719.08	2154.22	2154.11	0.107	LIT
ODP1_ECOLI	P06958	Pyruvate dehydrogenase E1 component (EC 1.2.4.1)	GYGMGDAAEGK	2		50	21	32.14	528.272	1054.53	1054.44	0.091	Q-TOF
ODP1_ECOLI	P06958	Pyruvate dehydrogenase E1 component (EC 1.2.4.1)	GYGMGDAAEGK	1		57	30	15.888	1055.02	1054.01	1054.44	-0.426	LIT
ODP1_ECOLI	P06958	Pyruvate dehydrogenase E1 component (EC 1.2.4.1)	GKVQLLGSGSILR	3		59	21	85.75	443.282	1326.82	1326.8	0.026	Q-TOF
ODP1_ECOLI	P06958	Pyruvate dehydrogenase E1 component (EC 1.2.4.1)	GKVQLLGSGSILR	2		49	21	28.6	664.42	1326.83	1326.8	0.027	Q-TOF
ODP1_ECOLI	P06958	Pyruvate dehydrogenase E1 component (EC 1.2.4.1)	GKATVILAHTIK	3		33	21	34.43	417.982	1250.92	1250.77	0.153	Q-TOF
ODP1_ECOLI	P06958	Pyruvate dehydrogenase E1 component (EC 1.2.4.1)	GIYKLETIEGSK	3		47	21	61.32	446.585	1336.73	1336.72	0.009	Q-TOF
ODP1_ECOLI	P06958	Pyruvate dehydrogenase E1 component (EC 1.2.4.1)	GIYKLETIEGSK	2		48	21	49.45	669.4	1336.79	1336.72	0.062	Q-TOF
ODP1_ECOLI	P06958	Pyruvate dehydrogenase E1 component (EC 1.2.4.1)	GGVNVAAGTGISNYINTIPVEEQPEYPGNLELERR	3		126	27	69.949	1253.24	3756.7	3755.88	0.823	LIT
ODP1_ECOLI	P06958	Pyruvate dehydrogenase E1 component (EC 1.2.4.1)	GGVNVAAGTGISNYINTIPVEEQPEYPGNLELER	3		74	27	75.697	1201.39	3601.15	3599.77	1.374	LIT
ODP1_ECOLI	P06958	Pyruvate dehydrogenase E1 component (EC 1.2.4.1)	GFLIGGTSGR	2		54	27	82.387	482.85	963.685	963.514	0.172	LIT
ODP1_ECOLI	P06958	Pyruvate dehydrogenase E1 component (EC 1.2.4.1)	GAITIATR	2		63	27	54.746	401.62	801.225	801.471	-0.245	LIT
ODP1_ECOLI	P06958	Pyruvate dehydrogenase E1 component (EC 1.2.4.1)	FPNDVDPIETR	2		60	21	44.23	651.835	1301.66	1301.62	0.031	Q-TOF
ODP1_ECOLI	P06958	Pyruvate dehydrogenase E1 component (EC 1.2.4.1)	FNVPVSDADIEK	2		76	30	44.88	667.48	1332.94	1332.66	0.289	LIT
ODP1_ECOLI	P06958	Pyruvate dehydrogenase E1 component (EC 1.2.4.1)	FNIDADKVNPR	3		48	22	57.93	430.228	1287.66	1287.66	0.005	Q-TOF
ODP1_ECOLI	P06958	Pyruvate dehydrogenase E1 component (EC 1.2.4.1)	FNIDADKVNPR	2		74	21	50.26	644.849	1287.68	1287.66	0.026	Q-TOF
ODP1_ECOLI	P06958	Pyruvate dehydrogenase E1 component (EC 1.2.4.1)	FNIDADK	2		54	22	31.15	411.669	821.323	821.392	-0.068	Q-TOF
ODP1_ECOLI	P06958	Pyruvate dehydrogenase E1 component (EC 1.2.4.1)	FNIDADK	1		38	30	17.888	823.2	822.193	821.392	0.801	LIT
ODP1_ECOLI	P06958	Pyruvate dehydrogenase E1 component (EC 1.2.4.1)	EQVAYYKEDEK	3		29	21	47.12	467.895	1400.66	1400.65	0.017	Q-TOF
ODP1_ECOLI	P06958	Pyruvate dehydrogenase E1 component (EC 1.2.4.1)	EQVAYYKEDEK	2		43	21	35.58	701.351	1400.69	1400.65	0.041	Q-TOF
ODP1_ECOLI	P06958	Pyruvate dehydrogenase E1 component (EC 1.2.4.1)	EQVAYYK	2		28	24	23.72	450.678	899.341	899.439	-0.097	Q-TOF
ODP1_ECOLI	P06958	Pyruvate dehydrogenase E1 component (EC 1.2.4.1)	EKLDNLVFVINCNLQR	3		48	24	107.45	659.009	1974.01	1974.04	-0.03	Q-TOF
ODP1_ECOLI	P06958	Pyruvate dehydrogenase E1 component (EC 1.2.4.1)	EKLDNLVFVINCNLQR	2		77	26	55.691	987.93	1973.85	1974.04	-0.19	LIT
ODP1_ECOLI	P06958	Pyruvate dehydrogenase E1 component (EC 1.2.4.1)	EISTTIAFVR	2		76	25	74.63	568.802	1135.59	1135.62	-0.034	Q-TOF
ODP1_ECOLI	P06958	Pyruvate dehydrogenase E1 component (EC 1.2.4.1)	EISTTIAFVR	1		40	30	47.243	1136.38	1135.37	1135.62	-0.251	LIT
ODP1_ECOLI	P06958	Pyruvate dehydrogenase E1 component (EC 1.2.4.1)	EHFFGK	2		25	21	39.98	382.686	763.357	763.365	-0.008	Q-TOF
ODP1_ECOLI	P06958	Pyruvate dehydrogenase E1 component (EC 1.2.4.1)	EHFFGK	1		30	30	14.942	765.25	764.243	763.365	0.877	LIT
ODP1_ECOLI	P06958	Pyruvate dehydrogenase E1 component (EC 1.2.4.1)	EAAEILAK	2		68	22	32.91	422.726	843.437	843.47	-0.033	Q-TOF
ODP1_ECOLI	P06958	Pyruvate dehydrogenase E1 component (EC 1.2.4.1)	DYGVGSDVYSVTSFTELAR	3		61	27	74.201	689.27	2064.79	2064.96	-0.176	LIT
ODP1_ECOLI	P06958	Pyruvate dehydrogenase E1 component (EC 1.2.4.1)	DYGVGSDVYSVTSFTELAR	2		114	27	74.332	1032.53	2063.05	2064.96	-1.919	LIT
ODP1_ECOLI	P06958	Pyruvate dehydrogenase E1 component (EC 1.2.4.1)	DWLQAIESVIREEGVER	3		60	27	110.516	677.2	2028.58	2028.03	0.551	LIT
ODP1_ECOLI	P06958	Pyruvate dehydrogenase E1 component (EC 1.2.4.1)	DWLQAIESVIR	3		37	21	60.03	443.869	1328.59	1328.71	-0.123	Q-TOF
ODP1_ECOLI	P06958	Pyruvate dehydrogenase E1 component (EC 1.2.4.1)	DWLQAIESVIR	2		62	22	91.45	665.387	1328.76	1328.71	0.05	Q-TOF
ODP1_ECOLI	P06958	Pyruvate dehydrogenase E1 component (EC 1.2.4.1)	DRLVPIIADEAR	3		58	22	59.42	456.558	1366.65	1366.76	-0.105	Q-TOF
ODP1_ECOLI	P06958	Pyruvate dehydrogenase E1 component (EC 1.2.4.1)	DRLVPIIADEAR	2		46	24	58.71	684.34	1366.66	1366.76	-0.092	Q-TOF
ODP1_ECOLI	P06958	Pyruvate dehydrogenase E1 component (EC 1.2.4.1)	DRFNVPVSDADIEK	3		46	21	57.96	535.615	1603.82	1603.78	0.039	Q-TOF
ODP1_ECOLI	P06958	Pyruvate dehydrogenase E1 component (EC 1.2.4.1)	DRFNVPVSDADIEK	2		75	30	40.792	803.37	1604.72	1603.78	0.941	LIT
ODP1_ECOLI	P06958	Pyruvate dehydrogenase E1 component (EC 1.2.4.1)	DLELGGHMASFQSSATIYDVCFNHFFR	3		101	27	102.784	1050.81	3149.41	3148.42	0.991	LIT
ODP1_ECOLI	P06958	Pyruvate dehydrogenase E1 component (EC 1.2.4.1)	DGQDCER	2		43	30	5.753	440.06	878.105	878.319	-0.213	LIT
ODP1_ECOLI	P06958	Pyruvate dehydrogenase E1 component (EC 1.2.4.1)	ATVILAHTIK	3		51	21	52.31	356.216	1065.63	1065.65	-0.028	Q-TOF
ODP1_ECOLI	P06958	Pyruvate dehydrogenase E1 component (EC 1.2.4.1)	ATVILAHTIK	2		64	21	48.55	533.828	1065.64	1065.65	-0.013	Q-TOF
ODP1_ECOLI	P06958	Pyruvate dehydrogenase E1 component (EC 1.2.4.1)	ARNEQDGGDLVYFQGHISPGVYAR	4		49	21	88.87	663.106	2648.39	2648.27	0.122	Q-TOF
ODP1_ECOLI	P06958	Pyruvate dehydrogenase E1 component (EC 1.2.4.1)	ARNEQDGGDLVYFQGHISPGVYAR	3		85	26	51.681	884.21	2649.61	2648.27	1.335	LIT
ODP1_ECOLI	P06958	Pyruvate dehydrogenase E1 component (EC 1.2.4.1)	AQYLIDQLLAEARK	3		41	22	95.59	544.628	1630.86	1630.9	-0.042	Q-TOF
ODP1_ECOLI	P06958	Pyruvate dehydrogenase E1 component (EC 1.2.4.1)	AQYLIDQLLAEAR	3		98	22	78.42	501.921	1502.74	1502.81	-0.068	Q-TOF
ODP1_ECOLI	P06958	Pyruvate dehydrogenase E1 component (EC 1.2.4.1)	AQYLIDQLLAEAR	2		98	22	109.1	752.401	1502.79	1502.81	-0.022	Q-TOF
ODP1_ECOLI	P06958	Pyruvate dehydrogenase E1 component (EC 1.2.4.1)	ALNVMLK	2		29	21	44.13	394.734	787.453	787.463	-0.009	Q-TOF
RPOC_ECOLI	P00577	DNA-directed RNA polymerase beta' chain (EC 2.7.7.6) (RNAP beta' subunit) (Transcriptase b	YIVNEVQDVYR	2		86	21	77.98	699.397	1396.78	1396.7	0.081	Q-TOF
RPOC_ECOLI	P00577	DNA-directed RNA polymerase beta' chain (EC 2.7.7.6) (RNAP beta' subunit) (Transcriptase b	VTAEDVLKPGTADILVPR	4		25	21	40.79	474.241	1892.93	1893.06	-0.123	Q-TOF
RPOC_ECOLI	P00577	DNA-directed RNA polymerase beta' chain (EC 2.7.7.6) (RNAP beta' subunit) (Transcriptase b	VTAEDVLKPGTADILVPR	3		63	25	87.35	631.997	1892.97	1893.06	-0.087	Q-TOF
RPOC_ECOLI	P00577	DNA-directed RNA polymerase beta' chain (EC 2.7.7.6) (RNAP beta' subunit) (Transcriptase b	VTAEDVLKPGTADILVPR	2		65	21	39.87	947.571	1893.13	1893.06	0.07	Q-TOF
RPOC_ECOLI	P00577	DNA-directed RNA polymerase beta' chain (EC 2.7.7.6) (RNAP beta' subunit) (Transcriptase b	VPYGAVLAK	2		23	22	62.17	459.272	916.529	916.538	-0.009	Q-TOF
RPOC_ECOLI	P00577	DNA-directed RNA polymerase beta' chain (EC 2.7.7.6) (RNAP beta' subunit) (Transcriptase b	VLTEAAVAGKR	2		39	27	16.043	557.5	1112.98	1113.65	-0.665	LIT
RPOC_ECOLI	P00577	DNA-directed RNA polymerase beta' chain (EC 2.7.7.6) (RNAP beta' subunit) (Transcriptase b	VLTEAAVAGK	2		48	21	40.88	479.791	957.567	957.549	0.018	Q-TOF
RPOC_ECOLI	P00577	DNA-directed RNA polymerase beta' chain (EC 2.7.7.6) (RNAP beta' subunit) (Transcriptase b	VIDIWAAANDR	3		45	21	40.34	415.192	1242.56	1242.64	-0.081	Q-TOF
RPOC_ECOLI	P00577	DNA-directed RNA polymerase beta' chain (EC 2.7.7.6) (RNAP beta' subunit) (Transcriptase b	VIDIWAAANDR	2		62	21	76.98	622.349	1242.68	1242.64	0.048	Q-TOF
RPOC_ECOLI	P00577	DNA-directed RNA polymerase beta' chain (EC 2.7.7.6) (RNAP beta' subunit) (Transcriptase b	VGATYSR	2		43	22	30.64	377.185	752.355	752.382	-0.026	Q-TOF
RPOC_ECOLI	P00577	DNA-directed RNA polymerase beta' chain (EC 2.7.7.6) (RNAP beta' subunit) (Transcriptase b	VERGDVISDGPEAPHDILR	4		43	21	63.14	519.554	2074.19	2074.04	0.144	Q-TOF
RPOC_ECOLI	P00577	DNA-directed RNA polymerase beta' chain (EC 2.7.7.6) (RNAP beta' subunit) (Transcriptase b	VERGDVISDGPEAPHDILR	3		74	21	76.2	692.39	2074.15	2074.04	0.104	Q-TOF
RPOC_ECOLI	P00577	DNA-directed RNA polymerase beta' chain (EC 2.7.7.6) (RNAP beta' subunit) (Transcriptase b	VADLFEAR	2		61	30	31.167	460.05	918.085	919.476	-1.391	LIT
RPOC_ECOLI	P00577	DNA-directed RNA polymerase beta' chain (EC 2.7.7.6) (RNAP beta' subunit) (Transcriptase b	TSLXDTTVGR	3		30	22	34.06	317.15	948.427	948.488	-0.06	Q-TOF
RPOC_ECOLI	P00577	DNA-directed RNA polymerase beta' chain (EC 2.7.7.6) (RNAP beta' subunit) (Transcriptase b	TSLKDTTVGR	2		33	21	42.02	539.305	1076.6	1076.58	0.013	Q-TOF
RPOC_ECOLI	P00577	DNA-directed RNA polymerase beta' chain (EC 2.7.7.6) (RNAP beta' subunit) (Transcriptase b	TFHIGGAASR	2		43	22	42.17	508.774	1015.53	1015.52	0.014	Q-TOF
RPOC_ECOLI	P00577	DNA-directed RNA polymerase beta' chain (EC 2.7.7.6) (RNAP beta' subunit) (Transcriptase b	TEEFDAIK	2		39	21	50.08	476.755	951.495	951.455	0.041	Q-TOF
RPOC_ECOLI	P00577	DNA-directed RNA polymerase beta' chain (EC 2.7.7.6) (RNAP beta' subunit) (Transcriptase b	TANSGYLTR	2		66	21	27.36	491.729	981.443	981.488	-0.045	Q-TOF
RPOC_ECOLI	P00577	DNA-directed RNA polymerase beta' chain (EC 2.7.7.6) (RNAP beta' subunit) (Transcriptase b	SWSFGEVKKPETINYR	4		22	21	84.89	486.006	1939.99	1939.98	0.016	Q-TOF
RPOC_ECOLI	P00577	DNA-directed RNA polymerase beta' chain (EC 2.7.7.6) (RNAP beta' subunit) (Transcriptase b	SWSFGEVK	2		35	27	38.87	471.11	940.205	938.45	1.756	LIT
RPOC_ECOLI	P00577	DNA-directed RNA polymerase beta' chain (EC 2.7.7.6) (RNAP beta' subunit) (Transcriptase b	SVVSCDTDFGVCAHCYGR	3		94	21	73.57	697.332	2088.97	2088.84	0.129	Q-TOF
RPOC_ECOLI	P00577	DNA-directed RNA polymerase beta' chain (EC 2.7.7.6) (RNAP beta' subunit) (Transcriptase b	SVITVGPYLR	2		64	21	35.16	552.809	1103.6	1103.63	-0.03	Q-TOF
RPOC_ECOLI	P00577	DNA-directed RNA polymerase beta' chain (EC 2.7.7.6) (RNAP beta' subunit) (Transcriptase b	SMDLEQECEQLREELNETNSETK	3		27	27	78.926	938.2	2811.58	2811.22	0.361	LIT
RPOC_ECOLI	P00577	DNA-directed RNA polymerase beta' chain (EC 2.7.7.6) (RNAP beta' subunit) (Transcriptase b	SLADMIK	2		25	22	78.77	389.208	776.401	776.41	-0.009	Q-TOF
RPOC_ECOLI	P00577	DNA-directed RNA polymerase beta' chain (EC 2.7.7.6) (RNAP beta' subunit) (Transcriptase b	SGLASLHAR	2		53	22	38.02	456.254	910.493	910.498	-0.005	Q-TOF
RPOC_ECOLI	P00577	DNA-directed RNA polymerase beta' chain (EC 2.7.7.6) (RNAP beta' subunit) (Transcriptase b	SGASVGIDDMVIPEKK	3		38	21	58.39	549.286	1644.84	1644.84	-0.003	Q-TOF
RPOC_ECOLI	P00577	DNA-directed RNA polymerase beta' chain (EC 2.7.7.6) (RNAP beta' subunit) (Transcriptase b	SGASVGIDDMVIPEK	2		49	21	75.33	759.395	1516.78	1516.74	0.031	Q-TOF
RPOC_ECOLI	P00577	DNA-directed RNA polymerase beta' chain (EC 2.7.7.6) (RNAP beta' subunit) (Transcriptase b	RVDYSGR	2		32	22	30.05	426.719	851.423	851.425	-0.002	Q-TOF
RPOC_ECOLI	P00577	DNA-directed RNA polymerase beta' chain (EC 2.7.7.6) (RNAP beta' subunit) (Transcriptase b	RMLQEAVDALLDNGR	3		24	24	98.74	567.621	1699.84	1699.87	-0.026	Q-TOF
RPOC_ECOLI	P00577	DNA-directed RNA polymerase beta' chain (EC 2.7.7.6) (RNAP beta' subunit) (Transcriptase b	RLLDLAAPDIIVR	3		47	24	83.53	488.933	1463.78	1463.88	-0.105	Q-TOF
RPOC_ECOLI	P00577	DNA-directed RNA polymerase beta' chain (EC 2.7.7.6) (RNAP beta' subunit) (Transcriptase b	RLLDLAAPDIIVR	2		34	27	68.297	733.12	1464.22	1463.88	0.343	LIT
RPOC_ECOLI	P00577	DNA-directed RNA polymerase beta' chain (EC 2.7.7.6) (RNAP beta' subunit) (Transcriptase b	QTDELTGLSSLVVLDSAER	3		39	21	46.58	678.368	2032.08	2032.03	0.049	Q-TOF
RPOC_ECOLI	P00577	DNA-directed RNA polymerase beta' chain (EC 2.7.7.6) (RNAP beta' subunit) (Transcriptase b	QTDELTGLSSLVVLDSAER	2		126	27	89.304	1016.94	2031.87	2032.03	-0.167	LIT
RPOC_ECOLI	P00577	DNA-directed RNA polymerase beta' chain (EC 2.7.7.6) (RNAP beta' subunit) (Transcriptase b	QQILTEEQYLDALEEFGDEFDAK	2		76	30	108.971	1366.48	2730.95	2730.26	0.694	LIT
RPOC_ECOLI	P00577	DNA-directed RNA polymerase beta' chain (EC 2.7.7.6) (RNAP beta' subunit) (Transcriptase b	QNLLGK	1		25	21	18.39	672.425	671.418	671.397	0.021	Q-TOF
RPOC_ECOLI	P00577	DNA-directed RNA polymerase beta' chain (EC 2.7.7.6) (RNAP beta' subunit) (Transcriptase b	QLNVFEGER	2		48	22	47.54	546.237	1090.46	1090.54	-0.081	Q-TOF
RPOC_ECOLI	P00577	DNA-directed RNA polymerase beta' chain (EC 2.7.7.6) (RNAP beta' subunit) (Transcriptase b	NTLLHEQWCDLLEENSVDAVK	3		72	27	83.827	839.05	2514.13	2512.19	1.938	LIT
RPOC_ECOLI	P00577	DNA-directed RNA polymerase beta' chain (EC 2.7.7.6) (RNAP beta' subunit) (Transcriptase b	MLQEAVDALLDNGRR	3		33	24	99.94	567.611	1699.81	1699.87	-0.056	Q-TOF
RPOC_ECOLI	P00577	DNA-directed RNA polymerase beta' chain (EC 2.7.7.6) (RNAP beta' subunit) (Transcriptase b	MLNTCYR	2		34	21	50.32	479.218	956.421	956.421	0.001	Q-TOF
RPOC_ECOLI	P00577	DNA-directed RNA polymerase beta' chain (EC 2.7.7.6) (RNAP beta' subunit) (Transcriptase b	MKDLLK	1		36	27	26.936	748.22	747.213	746.436	0.777	LIT
RPOC_ECOLI	P00577	DNA-directed RNA polymerase beta' chain (EC 2.7.7.6) (RNAP beta' subunit) (Transcriptase b	MGAEAIQALLK	2		56	21	80.42	572.811	1143.61	1143.63	-0.025	Q-TOF
RPOC_ECOLI	P00577	DNA-directed RNA polymerase beta' chain (EC 2.7.7.6) (RNAP beta' subunit) (Transcriptase b	SLADMIK	2	Met(O)	23	22	43.78	397.204	792.393	792.405	-0.012	Q-TOF
RPOC_ECOLI	P00577	DNA-directed RNA polymerase beta' chain (EC 2.7.7.6) (RNAP beta' subunit) (Transcriptase b	SGASVGIDDMVIPEKK	3	Met(O)	33	22	63.49	554.638	1660.89	1660.83	0.058	Q-TOF
RPOC_ECOLI	P00577	DNA-directed RNA polymerase beta' chain (EC 2.7.7.6) (RNAP beta' subunit) (Transcriptase b	MLQEAVDALLDNGR	3	Met(O)	36	22	121.65	520.918	1559.73	1559.76	-0.029	Q-TOF
RPOC_ECOLI	P00577	DNA-directed RNA polymerase beta' chain (EC 2.7.7.6) (RNAP beta' subunit) (Transcriptase b	MGHIELASPTAHIWFLK	4	Met(O)	21	21	41.75	492.514	1966.03	1966.01	0.014	Q-TOF
RPOC_ECOLI	P00577	DNA-directed RNA polymerase beta' chain (EC 2.7.7.6) (RNAP beta' subunit) (Transcriptase b	MGAEAIQALLK	2	Met(O)	34	22	116.37	580.824	1159.63	1159.63	0.006	Q-TOF
RPOC_ECOLI	P00577	DNA-directed RNA polymerase beta' chain (EC 2.7.7.6) (RNAP beta' subunit) (Transcriptase b	LVITPVDGSDPYEEMIPK	2	Met(O)	61	30	62.681	1009.93	2017.85	2017.99	-0.145	LIT
RPOC_ECOLI	P00577	DNA-directed RNA polymerase beta' chain (EC 2.7.7.6) (RNAP beta' subunit) (Transcriptase b	IGLLLDMPLR	2	Met(O)	34	21	42.56	578.834	1155.65	1155.67	-0.015	Q-TOF
RPOC_ECOLI	P00577	DNA-directed RNA polymerase beta' chain (EC 2.7.7.6) (RNAP beta' subunit) (Transcriptase b	IALASPDMIR	2	Met(O)	63	22	71.34	551.814	1101.61	1101.59	0.028	Q-TOF
RPOC_ECOLI	P00577	DNA-directed RNA polymerase beta' chain (EC 2.7.7.6) (RNAP beta' subunit) (Transcriptase b	GLMAKPDGSIIETPITANFR	3	Met(O)	54	21	77.97	716.47	2146.39	2146.11	0.279	LIT
RPOC_ECOLI	P00577	DNA-directed RNA polymerase beta' chain (EC 2.7.7.6) (RNAP beta' subunit) (Transcriptase b	FTDMIDGQTITR	2	Met(O)	43	22	68.48	707.365	1412.71	1412.66	0.055	Q-TOF
RPOC_ECOLI	P00577	DNA-directed RNA polymerase beta' chain (EC 2.7.7.6) (RNAP beta' subunit) (Transcriptase b	MALELFKPFIYGK	3		36	30	86.036	520.267	1557.78	1555.85	1.933	LIT
RPOC_ECOLI	P00577	DNA-directed RNA polymerase beta' chain (EC 2.7.7.6) (RNAP beta' subunit) (Transcriptase b	MALELFKPFIYGK	2		33	27	86.458	779.43	1556.85	1555.85	0.998	LIT
RPOC_ECOLI	P00577	DNA-directed RNA polymerase beta' chain (EC 2.7.7.6) (RNAP beta' subunit) (Transcriptase b	LVITPVDGSDPYEEMIPK	2		60	30	79.317	1001.98	2001.95	2002	-0.05	LIT
RPOC_ECOLI	P00577	DNA-directed RNA polymerase beta' chain (EC 2.7.7.6) (RNAP beta' subunit) (Transcriptase b	LLDLAAPDIIVR	3		57	21	45.37	436.93	1307.77	1307.78	-0.012	Q-TOF
RPOC_ECOLI	P00577	DNA-directed RNA polymerase beta' chain (EC 2.7.7.6) (RNAP beta' subunit) (Transcriptase b	LLDLAAPDIIVR	2		81	21	41.85	654.884	1307.75	1307.78	-0.028	Q-TOF
RPOC_ECOLI	P00577	DNA-directed RNA polymerase beta' chain (EC 2.7.7.6) (RNAP beta' subunit) (Transcriptase b	LIPAGTGYAYHQDR	3		47	21	52.52	521.29	1560.85	1560.77	0.079	Q-TOF
RPOC_ECOLI	P00577	DNA-directed RNA polymerase beta' chain (EC 2.7.7.6) (RNAP beta' subunit) (Transcriptase b	LIPAGTGYAYHQDR	2		81	21	31.66	781.386	1560.76	1560.77	-0.01	Q-TOF
RPOC_ECOLI	P00577	DNA-directed RNA polymerase beta' chain (EC 2.7.7.6) (RNAP beta' subunit) (Transcriptase b	LIDEFGR	2		42	22	61.19	425.233	848.451	848.439	0.012	Q-TOF
RPOC_ECOLI	P00577	DNA-directed RNA polymerase beta' chain (EC 2.7.7.6) (RNAP beta' subunit) (Transcriptase b	LHQCGLPK	2		26	21	38.02	476.758	951.501	951.496	0.005	Q-TOF
RPOC_ECOLI	P00577	DNA-directed RNA polymerase beta' chain (EC 2.7.7.6) (RNAP beta' subunit) (Transcriptase b	LGIQAFEPVLIEGK	3		39	21	54.91	505.253	1512.74	1512.86	-0.119	Q-TOF
RPOC_ECOLI	P00577	DNA-directed RNA polymerase beta' chain (EC 2.7.7.6) (RNAP beta' subunit) (Transcriptase b	LGIQAFEPVLIEGK	2		56	27	68.615	757.59	1513.16	1512.86	0.31	LIT
RPOC_ECOLI	P00577	DNA-directed RNA polymerase beta' chain (EC 2.7.7.6) (RNAP beta' subunit) (Transcriptase b	KGLADTALK	2		49	21	61.23	458.8	915.586	915.539	0.047	Q-TOF
RPOC_ECOLI	P00577	DNA-directed RNA polymerase beta' chain (EC 2.7.7.6) (RNAP beta' subunit) (Transcriptase b	KATIVNAGSSDFLEGEQVEYSR	3		64	21	74.25	800.789	2399.34	2399.16	0.184	Q-TOF
RPOC_ECOLI	P00577	DNA-directed RNA polymerase beta' chain (EC 2.7.7.6) (RNAP beta' subunit) (Transcriptase b	IVDAQGNDVLIPGTDMPAQYFLPGK	2		38	30	97.659	1330.44	2658.87	2658.34	0.531	LIT
RPOC_ECOLI	P00577	DNA-directed RNA polymerase beta' chain (EC 2.7.7.6) (RNAP beta' subunit) (Transcriptase b	ITEYEKDANGELVAK	3		41	21	25.24	560.626	1678.86	1678.84	0.015	Q-TOF
RPOC_ECOLI	P00577	DNA-directed RNA polymerase beta' chain (EC 2.7.7.6) (RNAP beta' subunit) (Transcriptase b	ITEYEKDANGELVAK	2		34	21	22.6	840.471	1678.93	1678.84	0.085	Q-TOF
RPOC_ECOLI	P00577	DNA-directed RNA polymerase beta' chain (EC 2.7.7.6) (RNAP beta' subunit) (Transcriptase b	IPQESGGTK	2		29	21	30.25	458.784	915.553	915.466	0.087	Q-TOF
RPOC_ECOLI	P00577	DNA-directed RNA polymerase beta' chain (EC 2.7.7.6) (RNAP beta' subunit) (Transcriptase b	INDKHIEVIVR	3		38	21	74.19	445.956	1334.85	1334.77	0.079	Q-TOF
RPOC_ECOLI	P00577	DNA-directed RNA polymerase beta' chain (EC 2.7.7.6) (RNAP beta' subunit) (Transcriptase b	INDKHIEVIVR	2		47	21	30.11	668.404	1334.79	1334.77	0.027	Q-TOF
RPOC_ECOLI	P00577	DNA-directed RNA polymerase beta' chain (EC 2.7.7.6) (RNAP beta' subunit) (Transcriptase b	ILGLKPTVIFADQIMYTGFAYAAR	3		41	21	38.25	887.165	2658.47	2658.42	0.049	Q-TOF
RPOC_ECOLI	P00577	DNA-directed RNA polymerase beta' chain (EC 2.7.7.6) (RNAP beta' subunit) (Transcriptase b	IGLLLDMPLRDIER	3		42	26	71.879	552.16	1653.46	1652.93	0.53	LIT
RPOC_ECOLI	P00577	DNA-directed RNA polymerase beta' chain (EC 2.7.7.6) (RNAP beta' subunit) (Transcriptase b	IGLLLDMPLR	2		64	24	96.75	570.817	1139.62	1139.67	-0.054	Q-TOF
RPOC_ECOLI	P00577	DNA-directed RNA polymerase beta' chain (EC 2.7.7.6) (RNAP beta' subunit) (Transcriptase b	IFGPVKDYECLCGK	2		49	21	29.81	843.4	1684.79	1684.8	-0.01	Q-TOF
RPOC_ECOLI	P00577	DNA-directed RNA polymerase beta' chain (EC 2.7.7.6) (RNAP beta' subunit) (Transcriptase b	IANRELEANGK	2		37	26	30.193	607.42	1212.83	1213.64	-0.816	LIT
RPOC_ECOLI	P00577	DNA-directed RNA polymerase beta' chain (EC 2.7.7.6) (RNAP beta' subunit) (Transcriptase b	IALASPDMIR	2		79	21	68.79	543.819	1085.62	1085.59	0.032	Q-TOF
RPOC_ECOLI	P00577	DNA-directed RNA polymerase beta' chain (EC 2.7.7.6) (RNAP beta' subunit) (Transcriptase b	HIEVIVR	2		33	22	46.8	433.271	864.527	864.518	0.009	Q-TOF
RPOC_ECOLI	P00577	DNA-directed RNA polymerase beta' chain (EC 2.7.7.6) (RNAP beta' subunit) (Transcriptase b	GVICEK	2		30	22	31.09	353.169	704.323	704.353	-0.029	Q-TOF
RPOC_ECOLI	P00577	DNA-directed RNA polymerase beta' chain (EC 2.7.7.6) (RNAP beta' subunit) (Transcriptase b	GVHAVTR	2		22	22	28.92	370.2	738.385	738.414	-0.028	Q-TOF
RPOC_ECOLI	P00577	DNA-directed RNA polymerase beta' chain (EC 2.7.7.6) (RNAP beta' subunit) (Transcriptase b	GSAAQIR	2		36	24	18.48	351.675	701.335	701.382	-0.047	Q-TOF
RPOC_ECOLI	P00577	DNA-directed RNA polymerase beta' chain (EC 2.7.7.6) (RNAP beta' subunit) (Transcriptase b	GLPYSIVNQALGKK	3		35	20	73.45	496.681	1487.02	1486.85	0.17	Q-TOF
RPOC_ECOLI	P00577	DNA-directed RNA polymerase beta' chain (EC 2.7.7.6) (RNAP beta' subunit) (Transcriptase b	GLPYSIVNQALGK	3		40	21	49.43	453.884	1358.63	1358.76	-0.126	Q-TOF
RPOC_ECOLI	P00577	DNA-directed RNA polymerase beta' chain (EC 2.7.7.6) (RNAP beta' subunit) (Transcriptase b	GLPYSIVNQALGK	2		37	21	49.28	680.379	1358.74	1358.76	-0.013	Q-TOF
RPOC_ECOLI	P00577	DNA-directed RNA polymerase beta' chain (EC 2.7.7.6) (RNAP beta' subunit) (Transcriptase b	GLMAKPDGSIIETPITANFR	3		57	21	69.33	711.069	2130.18	2130.11	0.071	Q-TOF
RPOC_ECOLI	P00577	DNA-directed RNA polymerase beta' chain (EC 2.7.7.6) (RNAP beta' subunit) (Transcriptase b	GLKENVIVGR	3		29	22	44.35	362.198	1083.57	1083.64	-0.068	Q-TOF
RPOC_ECOLI	P00577	DNA-directed RNA polymerase beta' chain (EC 2.7.7.6) (RNAP beta' subunit) (Transcriptase b	GLKENVIVGR	2		39	22	44.18	542.83	1083.64	1083.64	0.005	Q-TOF
RPOC_ECOLI	P00577	DNA-directed RNA polymerase beta' chain (EC 2.7.7.6) (RNAP beta' subunit) (Transcriptase b	GLATTIK	2		29	22	38.14	352.202	702.389	702.428	-0.038	Q-TOF
RPOC_ECOLI	P00577	DNA-directed RNA polymerase beta' chain (EC 2.7.7.6) (RNAP beta' subunit) (Transcriptase b	GLADTALK	2		42	22	44.23	394.72	787.425	787.444	-0.018	Q-TOF
RPOC_ECOLI	P00577	DNA-directed RNA polymerase beta' chain (EC 2.7.7.6) (RNAP beta' subunit) (Transcriptase b	GEGMVLTGPK	2		77	24	36.22	494.729	987.443	987.506	-0.063	Q-TOF
RPOC_ECOLI	P00577	DNA-directed RNA polymerase beta' chain (EC 2.7.7.6) (RNAP beta' subunit) (Transcriptase b	GEAIGVIAAQSIGEPGTQLTMR	3		39	27	74.801	734.01	2199.01	2198.14	0.872	LIT
RPOC_ECOLI	P00577	DNA-directed RNA polymerase beta' chain (EC 2.7.7.6) (RNAP beta' subunit) (Transcriptase b	GDVISDGPEAPHDILR	3		56	21	85	564.291	1689.85	1689.83	0.019	Q-TOF
RPOC_ECOLI	P00577	DNA-directed RNA polymerase beta' chain (EC 2.7.7.6) (RNAP beta' subunit) (Transcriptase b	GDVISDGPEAPHDILR	2		66	21	33.34	845.92	1689.83	1689.83	-0.008	Q-TOF
RPOC_ECOLI	P00577	DNA-directed RNA polymerase beta' chain (EC 2.7.7.6) (RNAP beta' subunit) (Transcriptase b	GDGEQVAGGETVANWDPHTMPVITEVSGFVR	3		69	27	99.688	1085.87	3254.59	3254.53	0.058	LIT
RPOC_ECOLI	P00577	DNA-directed RNA polymerase beta' chain (EC 2.7.7.6) (RNAP beta' subunit) (Transcriptase b	FTDMIDGQTITR	2		76	27	44.52	700.05	1398.09	1396.67	1.42	LIT
RPOC_ECOLI	P00577	DNA-directed RNA polymerase beta' chain (EC 2.7.7.6) (RNAP beta' subunit) (Transcriptase b	FRQNLLGK	2		34	24	42.86	488.295	974.576	974.566	0.01	Q-TOF
RPOC_ECOLI	P00577	DNA-directed RNA polymerase beta' chain (EC 2.7.7.6) (RNAP beta' subunit) (Transcriptase b	FATSDLNDLYRR	3		28	21	61.45	490.924	1469.75	1469.73	0.024	Q-TOF
RPOC_ECOLI	P00577	DNA-directed RNA polymerase beta' chain (EC 2.7.7.6) (RNAP beta' subunit) (Transcriptase b	FATSDLNDLYR	2		89	21	69.64	657.914	1313.81	1313.62	0.188	Q-TOF
RPOC_ECOLI	P00577	DNA-directed RNA polymerase beta' chain (EC 2.7.7.6) (RNAP beta' subunit) (Transcriptase b	EEAVVWDILDEVIR	3		36	21	52.6	562.642	1684.9	1684.87	0.037	Q-TOF
RPOC_ECOLI	P00577	DNA-directed RNA polymerase beta' chain (EC 2.7.7.6) (RNAP beta' subunit) (Transcriptase b	ESYKVPYGAVLAK	3		30	21	58.03	475.608	1423.8	1423.77	0.031	Q-TOF
RPOC_ECOLI	P00577	DNA-directed RNA polymerase beta' chain (EC 2.7.7.6) (RNAP beta' subunit) (Transcriptase b	EPAILAEISGIVSFGK	2		73	21	51.18	815.994	1629.97	1629.9	0.075	Q-TOF
RPOC_ECOLI	P00577	DNA-directed RNA polymerase beta' chain (EC 2.7.7.6) (RNAP beta' subunit) (Transcriptase b	EHPVLLNR	2		32	22	39.79	489.268	976.521	976.545	-0.024	Q-TOF
RPOC_ECOLI	P00577	DNA-directed RNA polymerase beta' chain (EC 2.7.7.6) (RNAP beta' subunit) (Transcriptase b	EGLNVLQYFISTHGAR	3		61	24	101.04	602.299	1803.88	1803.93	-0.051	Q-TOF
RPOC_ECOLI	P00577	DNA-directed RNA polymerase beta' chain (EC 2.7.7.6) (RNAP beta' subunit) (Transcriptase b	EGLNVLQYFISTHGAR	2		58	27	87.773	902.4	1802.79	1803.93	-1.141	LIT
RPOC_ECOLI	P00577	DNA-directed RNA polymerase beta' chain (EC 2.7.7.6) (RNAP beta' subunit) (Transcriptase b	EELNETNSETKR	2		26	21	15.34	725.348	1448.68	1448.67	0.007	Q-TOF
RPOC_ECOLI	P00577	DNA-directed RNA polymerase beta' chain (EC 2.7.7.6) (RNAP beta' subunit) (Transcriptase b	EELNETNSETK	2		54	21	15.55	647.295	1292.58	1292.57	0.003	Q-TOF
RPOC_ECOLI	P00577	DNA-directed RNA polymerase beta' chain (EC 2.7.7.6) (RNAP beta' subunit) (Transcriptase b	DYECLCGK	2		51	24	38.87	522.703	1043.39	1043.4	-0.015	Q-TOF
RPOC_ECOLI	P00577	DNA-directed RNA polymerase beta' chain (EC 2.7.7.6) (RNAP beta' subunit) (Transcriptase b	DLLGITK	2		44	22	57.23	380.184	758.353	758.454	-0.1	Q-TOF
RPOC_ECOLI	P00577	DNA-directed RNA polymerase beta' chain (EC 2.7.7.6) (RNAP beta' subunit) (Transcriptase b	DITGGLPR	2		35	22	41.92	414.676	827.337	827.45	-0.113	Q-TOF
RPOC_ECOLI	P00577	DNA-directed RNA polymerase beta' chain (EC 2.7.7.6) (RNAP beta' subunit) (Transcriptase b	DGLFCAR	2		42	21	45.44	419.679	837.343	837.38	-0.037	Q-TOF
RPOC_ECOLI	P00577	DNA-directed RNA polymerase beta' chain (EC 2.7.7.6) (RNAP beta' subunit) (Transcriptase b	DANGELVAK	2		27	22	33.49	458.748	915.481	915.466	0.014	Q-TOF
RPOC_ECOLI	P00577	DNA-directed RNA polymerase beta' chain (EC 2.7.7.6) (RNAP beta' subunit) (Transcriptase b	CGVEVTQTK	2		51	24	30.67	511.294	1020.57	1020.49	0.082	Q-TOF
RPOC_ECOLI	P00577	DNA-directed RNA polymerase beta' chain (EC 2.7.7.6) (RNAP beta' subunit) (Transcriptase b	ATIVNAGSSDFLEGEQVEYSR	3		68	21	45.9	758.027	2271.06	2271.07	-0.008	Q-TOF
RPOC_ECOLI	P00577	DNA-directed RNA polymerase beta' chain (EC 2.7.7.6) (RNAP beta' subunit) (Transcriptase b	ATIVNAGSSDFLEGEQVEYSR	2		126	27	63.153	1136.52	2271.03	2271.07	-0.04	LIT
RPOC_ECOLI	P00577	DNA-directed RNA polymerase beta' chain (EC 2.7.7.6) (RNAP beta' subunit) (Transcriptase b	ASLATESFISAASFQETTR	3		42	22	121.19	673	2015.98	2015.98	-0.002	Q-TOF
RPOC_ECOLI	P00577	DNA-directed RNA polymerase beta' chain (EC 2.7.7.6) (RNAP beta' subunit) (Transcriptase b	ASLATESFISAASFQETTR	2		88	27	61.758	1008.91	2015.81	2015.98	-0.175	LIT
RPOC_ECOLI	P00577	DNA-directed RNA polymerase beta' chain (EC 2.7.7.6) (RNAP beta' subunit) (Transcriptase b	AMMDNLQTETVINRDGQEEK	3		49	29	42.816	775.143	2322.41	2321.06	1.345	LIT
RPOC_ECOLI	P00577	DNA-directed RNA polymerase beta' chain (EC 2.7.7.6) (RNAP beta' subunit) (Transcriptase b	AMMDNLQTETVINR	2		88	24	68.52	818.427	1634.84	1634.78	0.063	Q-TOF
RPOC_ECOLI	P00577	DNA-directed RNA polymerase beta' chain (EC 2.7.7.6) (RNAP beta' subunit) (Transcriptase b	AIVQLEDGVQISSGDTLAR	3		29	22	111.03	658.024	1971.05	1971.03	0.023	Q-TOF
RPOC_ECOLI	P00577	DNA-directed RNA polymerase beta' chain (EC 2.7.7.6) (RNAP beta' subunit) (Transcriptase b	AITGSNKRPLK	3		25	21	20.77	395.622	1183.84	1183.7	0.14	Q-TOF
RPOC_ECOLI	P00577	DNA-directed RNA polymerase beta' chain (EC 2.7.7.6) (RNAP beta' subunit) (Transcriptase b	AILWMIVPK	2		47	27	68.556	535.85	1069.68	1069.64	0.05	LIT
RPOC_ECOLI	P00577	DNA-directed RNA polymerase beta' chain (EC 2.7.7.6) (RNAP beta' subunit) (Transcriptase b	AAGEAPAAPQVTAEDASASLAELLNAGLGGSDNE	3		29	27	83.924	1056.28	3165.82	3166.49	-0.672	LIT
RPOC_ECOLI	P00577	DNA-directed RNA polymerase beta' chain (EC 2.7.7.6) (RNAP beta' subunit) (Transcriptase b	AAAESSIQVK	2		77	22	27.27	502.242	1002.47	1002.53	-0.065	Q-TOF
EFG_ECOLI	P02996	Elongation factor G (EF-G)	YRNIGISAHIDAGK	3		32	21	66.68	505.601	1513.78	1513.8	-0.019	Q-TOF
EFG_ECOLI	P02996	Elongation factor G (EF-G)	YLGGEELTEAEIK	3		38	22	64.12	484.551	1450.63	1450.72	-0.088	Q-TOF
EFG_ECOLI	P02996	Elongation factor G (EF-G)	YLGGEELTEAEIK	2		92	27	48.477	726.15	1450.29	1450.72	-0.434	LIT
EFG_ECOLI	P02996	Elongation factor G (EF-G)	YLGGEELTEAEIK	1		44	27	47.587	1451.23	1450.22	1450.72	-0.496	LIT
EFG_ECOLI	P02996	Elongation factor G (EF-G)	YDEAPSNVAQAVIEAR	3		93	21	70.04	578.285	1731.83	1731.84	-0.009	Q-TOF
EFG_ECOLI	P02996	Elongation factor G (EF-G)	YDEAPSNVAQAVIEAR	2		123	27	60.623	867	1731.98	1731.84	0.143	LIT
EFG_ECOLI	P02996	Elongation factor G (EF-G)	VYSGVVNSGDTVLNSVK	3		80	21	66.37	579.966	1736.88	1736.89	-0.018	Q-TOF
EFG_ECOLI	P02996	Elongation factor G (EF-G)	VYSGVVNSGDTVLNSVK	2		105	21	78.65	869.547	1737.08	1736.89	0.184	Q-TOF
EFG_ECOLI	P02996	Elongation factor G (EF-G)	VWTDEESNQTIIAGMGELHLDIIVDR	3		56	27	115.259	985.82	2954.44	2953.45	0.989	LIT
EFG_ECOLI	P02996	Elongation factor G (EF-G)	VVNQIK	2		31	27	11.107	350.86	699.705	699.428	0.278	LIT
EFG_ECOLI	P02996	Elongation factor G (EF-G)	VTDVEGK	2		56	22	16.69	374.15	746.285	746.381	-0.096	Q-TOF
EFG_ECOLI	P02996	Elongation factor G (EF-G)	VTDVEGK	1		29	29	7.994	747.39	746.383	746.381	0.002	LIT
EFG_ECOLI	P02996	Elongation factor G (EF-G)	VLNNEIILVTCGSAFK	3		67	21	83.88	593.334	1776.98	1776.94	0.036	Q-TOF
EFG_ECOLI	P02996	Elongation factor G (EF-G)	VLNNEIILVTCGSAFK	2		94	27	62.86	889.14	1776.27	1776.94	-0.679	LIT
EFG_ECOLI	P02996	Elongation factor G (EF-G)	VLDGAVMVYCAVGGVQPQSETVWR	3		43	27	93.475	874.47	2620.39	2620.28	0.11	LIT
EFG_ECOLI	P02996	Elongation factor G (EF-G)	VLDGAVMVYCAVGGVQPQSETVWR	2		122	27	93.734	1310.97	2619.93	2620.28	-0.352	LIT
EFG_ECOLI	P02996	Elongation factor G (EF-G)	VEVETPEENTGDVIGDLSRR	3		36	21	76.15	739.047	2214.12	2214.08	0.043	Q-TOF
EFG_ECOLI	P02996	Elongation factor G (EF-G)	VEVETPEENTGDVIGDLSR	3		83	27	54.727	687.55	2059.63	2057.97	1.653	LIT
EFG_ECOLI	P02996	Elongation factor G (EF-G)	VEVETPEENTGDVIGDLSR	2		103	27	55.011	1030.04	2058.07	2057.97	0.09	LIT
EFG_ECOLI	P02996	Elongation factor G (EF-G)	TTTTER	2		31	22	12.67	354.651	707.287	707.345	-0.058	Q-TOF
EFG_ECOLI	P02996	Elongation factor G (EF-G)	TRLGANPVPLQLAIGAEEHFTGVVDLVK	3		60	29	106.962	982.683	2945.03	2943.62	1.41	LIT
EFG_ECOLI	P02996	Elongation factor G (EF-G)	TKADQEK	2		29	21	1.29	410.193	818.371	818.413	-0.042	Q-TOF
EFG_ECOLI	P02996	Elongation factor G (EF-G)	REFNVEANVGKPQVAYR	4		55	22	39.73	495.004	1975.99	1976.02	-0.036	Q-TOF
EFG_ECOLI	P02996	Elongation factor G (EF-G)	REFNVEANVGKPQVAYR	3		55	21	56.48	659.698	1976.07	1976.02	0.049	Q-TOF
EFG_ECOLI	P02996	Elongation factor G (EF-G)	QYEPHR	2		33	24	15.85	415.17	828.325	828.388	-0.063	Q-TOF
EFG_ECOLI	P02996	Elongation factor G (EF-G)	QSGGRGQYGHVVIDMYPLEPGSNPK	4		35	21	95.25	672.361	2685.41	2685.3	0.118	Q-TOF
EFG_ECOLI	P02996	Elongation factor G (EF-G)	QKVTDVEGK	2		45	21	18.66	502.28	1002.54	1002.53	0.011	Q-TOF
EFG_ECOLI	P02996	Elongation factor G (EF-G)	NIGISAHIDAGK	3		48	22	37.71	399.23	1194.67	1194.64	0.033	Q-TOF
EFG_ECOLI	P02996	Elongation factor G (EF-G)	NIGISAHIDAGK	2		59	21	71.63	598.336	1194.66	1194.64	0.022	Q-TOF
EFG_ECOLI	P02996	Elongation factor G (EF-G)	MGLALGR	2		58	22	43.72	359.193	716.371	716.4	-0.029	Q-TOF
EFG_ECOLI	P02996	Elongation factor G (EF-G)	MGANFLKVVNQIK	3		25	21	85.59	488.015	1461.02	1460.82	0.205	Q-TOF
EFG_ECOLI	P02996	Elongation factor G (EF-G)	MGANFLK	2		37	26	42.696	390.66	779.305	779.4	-0.095	LIT
EFG_ECOLI	P02996	Elongation factor G (EF-G)	MGANFLK	1		34	27	22.697	780.17	779.163	779.4	-0.237	LIT
EFG_ECOLI	P02996	Elongation factor G (EF-G)	VWTDEESNQTIIAGMGELHLDIIVDR	3	Met(O)	30	29	115.884	991.24	2970.7	2969.44	1.254	LIT
EFG_ECOLI	P02996	Elongation factor G (EF-G)	MGLALGR	2	Met(O)	22	21	41.88	367.193	732.371	732.395	-0.024	Q-TOF
EFG_ECOLI	P02996	Elongation factor G (EF-G)	MGANFLK	2	Met(O)	30	29	18.44	399.01	796.005	795.395	0.611	LIT
EFG_ECOLI	P02996	Elongation factor G (EF-G)	MEFPEPVISIAVEPK	3	Met(O)	33	21	109.65	567.968	1700.88	1700.87	0.013	Q-TOF
EFG_ECOLI	P02996	Elongation factor G (EF-G)	MEFPEPVISIAVEPK	2	Met(O)	54	30	72.761	851.19	1700.37	1700.87	-0.504	LIT
EFG_ECOLI	P02996	Elongation factor G (EF-G)	IVQMHANKR	2	Met(O)	29	27	7.162	556.64	1111.27	1111.59	-0.327	LIT
EFG_ECOLI	P02996	Elongation factor G (EF-G)	IVQMHANK	2	Met(O)	31	21	0.03	478.765	955.515	955.491	0.024	Q-TOF
EFG_ECOLI	P02996	Elongation factor G (EF-G)	IHAEVPLSEMFGYATQLR	4	Met(O)	29	21	120.7	520.269	2077.05	2077.03	0.017	Q-TOF
EFG_ECOLI	P02996	Elongation factor G (EF-G)	IHAEVPLSEMFGYATQLR	3	Met(O)	45	21	40.2	693.378	2077.11	2077.03	0.081	Q-TOF
EFG_ECOLI	P02996	Elongation factor G (EF-G)	IGEVHDGAATMDWMEQEQER	3	Met(O)	63	21	75.45	783.394	2347.16	2346.98	0.176	Q-TOF
EFG_ECOLI	P02996	Elongation factor G (EF-G)	IAFVNKMDR	3	Met(O)	22	21	39.82	370.527	1108.56	1108.57	-0.011	Q-TOF
EFG_ECOLI	P02996	Elongation factor G (EF-G)	IAFVNKMDR	2	Met(O)	32	21	40.92	555.303	1108.59	1108.57	0.022	Q-TOF
EFG_ECOLI	P02996	Elongation factor G (EF-G)	GQYGHVVIDMYPLEPGSNPK	3	Met(O)	48	21	87.25	739.739	2216.19	2216.06	0.137	Q-TOF
EFG_ECOLI	P02996	Elongation factor G (EF-G)	GMLKGQESEVTGVK	3	Met(O)	22	21	36.34	493.58	1477.72	1477.74	-0.026	Q-TOF
EFG_ECOLI	P02996	Elongation factor G (EF-G)	GITITSAATTAFWSGMAK	2	Met(O)	52	27	63.096	915.98	1829.94	1828.9	1.043	LIT
EFG_ECOLI	P02996	Elongation factor G (EF-G)	ASYTMEFLK	2	Met(O)	39	21	70.53	553.284	1104.55	1104.52	0.037	Q-TOF
EFG_ECOLI	P02996	Elongation factor G (EF-G)	AKPVLLEPIMK	3	Met(O)	29	21	56.2	418.912	1253.71	1253.74	-0.028	Q-TOF
EFG_ECOLI	P02996	Elongation factor G (EF-G)	AKPVLLEPIMK	2	Met(O)	40	21	24.81	627.879	1253.74	1253.74	0.003	Q-TOF
EFG_ECOLI	P02996	Elongation factor G (EF-G)	AGPLAGYPVVDMGIR	3	Met(O)	27	21	97.71	511.282	1530.82	1530.79	0.038	Q-TOF
EFG_ECOLI	P02996	Elongation factor G (EF-G)	AGPLAGYPVVDMGIR	2	Met(O)	28	21	40.93	766.398	1530.78	1530.79	-0.006	Q-TOF
EFG_ECOLI	P02996	Elongation factor G (EF-G)	MEFPEPVISIAVEPK	3		57	27	82.998	562.49	1684.45	1684.88	-0.426	LIT
EFG_ECOLI	P02996	Elongation factor G (EF-G)	MEFPEPVISIAVEPK	2		96	27	83.5	844.06	1686.11	1684.88	1.231	LIT
EFG_ECOLI	P02996	Elongation factor G (EF-G)	LHFGSYHDVDSSELAFK	4		40	25	77.64	488.746	1950.95	1950.91	0.042	Q-TOF
EFG_ECOLI	P02996	Elongation factor G (EF-G)	LHFGSYHDVDSSELAFK	3		51	27	53.889	650.81	1949.41	1950.91	-1.503	LIT
EFG_ECOLI	P02996	Elongation factor G (EF-G)	LHFGSYHDVDSSELAFK	2		118	27	53.274	976.43	1950.85	1950.91	-0.066	LIT
EFG_ECOLI	P02996	Elongation factor G (EF-G)	LGANPVPLQLAIGAEEHFTGVVDLVK	4		39	21	62.79	672.616	2686.43	2686.47	-0.036	Q-TOF
EFG_ECOLI	P02996	Elongation factor G (EF-G)	LGANPVPLQLAIGAEEHFTGVVDLVK	3		63	27	110.045	896.58	2686.72	2686.47	0.249	LIT
EFG_ECOLI	P02996	Elongation factor G (EF-G)	LAKEDPSFR	3		30	21	36.19	354.836	1061.49	1061.55	-0.064	Q-TOF
EFG_ECOLI	P02996	Elongation factor G (EF-G)	LAKEDPSFR	2		38	21	57.21	531.816	1061.62	1061.55	0.066	Q-TOF
EFG_ECOLI	P02996	Elongation factor G (EF-G)	LAASIAFK	2		54	27	27.13	409.94	817.865	819.485	-1.62	LIT
EFG_ECOLI	P02996	Elongation factor G (EF-G)	KAKPVLLEPIMK	3		30	21	59.09	456.285	1365.83	1365.84	-0.009	Q-TOF
EFG_ECOLI	P02996	Elongation factor G (EF-G)	IVQMHANKR	3		31	21	18.25	366.2	1095.58	1095.6	-0.018	Q-TOF
EFG_ECOLI	P02996	Elongation factor G (EF-G)	IVQMHANKR	2		55	22	18.4	548.78	1095.55	1095.6	-0.052	Q-TOF
EFG_ECOLI	P02996	Elongation factor G (EF-G)	IVQMHANK	2		29	27	11.055	470.89	939.765	939.496	0.269	LIT
EFG_ECOLI	P02996	Elongation factor G (EF-G)	INIIDTPGHVDFTIEVER	3		67	27	65.112	690.15	2067.43	2067.06	0.365	LIT
EFG_ECOLI	P02996	Elongation factor G (EF-G)	INIIDTPGHVDFTIEVER	2		113	26	53.758	1034.69	2067.36	2067.06	0.302	LIT
EFG_ECOLI	P02996	Elongation factor G (EF-G)	ILFYTGVNHK	3		37	21	57.85	397.873	1190.6	1190.64	-0.048	Q-TOF
EFG_ECOLI	P02996	Elongation factor G (EF-G)	ILFYTGVNHK	2		62	21	71.02	596.335	1190.65	1190.64	0.011	Q-TOF
EFG_ECOLI	P02996	Elongation factor G (EF-G)	ILFYTGVNHK	1		37	27	27.302	1191.34	1190.33	1190.64	-0.312	LIT
EFG_ECOLI	P02996	Elongation factor G (EF-G)	IHAEVPLSEMFGYATQLR	4		41	21	104.39	516.273	2061.06	2061.03	0.028	Q-TOF
EFG_ECOLI	P02996	Elongation factor G (EF-G)	IHAEVPLSEMFGYATQLR	3		61	22	102.11	688.026	2061.06	2061.03	0.021	Q-TOF
EFG_ECOLI	P02996	Elongation factor G (EF-G)	IHAEVPLSEMFGYATQLR	2		91	27	87.155	1031.74	2061.47	2061.03	0.43	LIT
EFG_ECOLI	P02996	Elongation factor G (EF-G)	IGEVHDGAATMDWMEQEQER	3		73	24	45.95	778.054	2331.14	2330.99	0.151	Q-TOF
EFG_ECOLI	P02996	Elongation factor G (EF-G)	IGEVHDGAATMDWMEQEQER	2		121	27	54.549	1166.55	2331.09	2330.99	0.096	LIT
EFG_ECOLI	P02996	Elongation factor G (EF-G)	IATDPFVGNLTFFR	3		75	22	78.45	533.248	1596.72	1596.83	-0.108	Q-TOF
EFG_ECOLI	P02996	Elongation factor G (EF-G)	IATDPFVGNLTFFR	2		92	27	75.784	799.54	1597.07	1596.83	0.235	LIT
EFG_ECOLI	P02996	Elongation factor G (EF-G)	HASDDEPFSALAFK	3		56	22	72.67	512.252	1533.73	1533.71	0.024	Q-TOF
EFG_ECOLI	P02996	Elongation factor G (EF-G)	HASDDEPFSALAFK	2		72	29	53.962	768.14	1534.27	1533.71	0.556	LIT
EFG_ECOLI	P02996	Elongation factor G (EF-G)	GYEFINDIK	2		57	27	50.025	549.76	1097.51	1097.54	-0.034	LIT
EFG_ECOLI	P02996	Elongation factor G (EF-G)	GYEFINDIK	1		40	27	48.239	1098.26	1097.25	1097.54	-0.287	LIT
EFG_ECOLI	P02996	Elongation factor G (EF-G)	GVQAMLDAVIDYLPSPVDVPAINGILDDGKDTPAER	3		72	27	110.927	1256.23	3765.67	3763.9	1.77	LIT
EFG_ECOLI	P02996	Elongation factor G (EF-G)	GVQAMLDAVIDYLPSPVDVPAINGILDDGK	3		62	27	110.086	1032.35	3094.03	3094.59	-0.561	LIT
EFG_ECOLI	P02996	Elongation factor G (EF-G)	GRASYTMEFLK	3		29	21	82.28	434.88	1301.62	1301.64	-0.026	Q-TOF
EFG_ECOLI	P02996	Elongation factor G (EF-G)	GRASYTMEFLK	2		34	27	38.039	652.09	1302.16	1301.64	0.522	LIT
EFG_ECOLI	P02996	Elongation factor G (EF-G)	GQYGHVVIDMYPLEPGSNPK	3		65	21	101.22	734.402	2200.18	2200.06	0.122	Q-TOF
EFG_ECOLI	P02996	Elongation factor G (EF-G)	GQYGHVVIDMYPLEPGSNPK	2		76	30	58.867	1100.99	2199.97	2200.06	-0.096	LIT
EFG_ECOLI	P02996	Elongation factor G (EF-G)	GQESEVTGVK	2		63	21	21.45	517.237	1032.46	1032.51	-0.049	Q-TOF
EFG_ECOLI	P02996	Elongation factor G (EF-G)	GMLKGQESEVTGVK	3		44	21	43.81	488.257	1461.75	1461.75	-0.001	Q-TOF
EFG_ECOLI	P02996	Elongation factor G (EF-G)	GMLKGQESEVTGVK	2		39	21	43.97	731.897	1461.78	1461.75	0.03	Q-TOF
EFG_ECOLI	P02996	Elongation factor G (EF-G)	GITITSAATTAFWSGMAK	3		54	22	75.79	605.279	1812.82	1812.91	-0.093	Q-TOF
EFG_ECOLI	P02996	Elongation factor G (EF-G)	GITITSAATTAFWSGMAK	2		78	21	34.76	907.468	1812.92	1812.91	0.013	Q-TOF
EFG_ECOLI	P02996	Elongation factor G (EF-G)	GIQEQLK	2		29	22	36.01	408.247	814.479	814.455	0.024	Q-TOF
EFG_ECOLI	P02996	Elongation factor G (EF-G)	GIQEQLK	1		27	26	33.535	815.08	814.073	814.455	-0.382	LIT
EFG_ECOLI	P02996	Elongation factor G (EF-G)	GGVIPGEYIPAVDK	2		81	27	56.502	707.89	1413.77	1413.75	0.015	LIT
EFG_ECOLI	P02996	Elongation factor G (EF-G)	EFNVEANVGKPQVAYRETIR	4		24	21	81.97	580.824	2319.27	2319.2	0.07	Q-TOF
EFG_ECOLI	P02996	Elongation factor G (EF-G)	EFNVEANVGKPQVAYRETIR	3		38	27	40.673	774.28	2319.82	2319.2	0.621	LIT
EFG_ECOLI	P02996	Elongation factor G (EF-G)	EFNVEANVGKPQVAYR	3		71	21	49.52	607.63	1819.87	1819.92	-0.053	Q-TOF
EFG_ECOLI	P02996	Elongation factor G (EF-G)	EFNVEANVGKPQVAYR	2		101	27	38.529	911.38	1820.74	1819.92	0.824	LIT
EFG_ECOLI	P02996	Elongation factor G (EF-G)	EEIKEVR	2		30	21	31.29	451.76	901.505	901.487	0.019	Q-TOF
EFG_ECOLI	P02996	Elongation factor G (EF-G)	EDPSFR	2		50	21	22.3	375.652	749.289	749.334	-0.045	Q-TOF
EFG_ECOLI	P02996	Elongation factor G (EF-G)	DVTTGDTLCDPDAPIILER	3		90	22	88.18	701.012	2100.01	2100	0.01	Q-TOF
EFG_ECOLI	P02996	Elongation factor G (EF-G)	DVTTGDTLCDPDAPIILER	2		107	27	60.423	1051.52	2101.03	2100	1.021	LIT
EFG_ECOLI	P02996	Elongation factor G (EF-G)	ASYTMEFLK	2		62	22	66.02	545.27	1088.53	1088.52	0.004	Q-TOF
EFG_ECOLI	P02996	Elongation factor G (EF-G)	ARTTPIAR	2		33	21	18.71	443.256	884.497	884.519	-0.022	Q-TOF
EFG_ECOLI	P02996	Elongation factor G (EF-G)	AKPVLLEPIMKVEVETPEENTGDVIGDLSR	3		84	26	69.745	1093.85	3278.53	3277.71	0.817	LIT
EFG_ECOLI	P02996	Elongation factor G (EF-G)	AKPVLLEPIMK	3		36	21	74.11	413.631	1237.87	1237.75	0.124	Q-TOF
EFG_ECOLI	P02996	Elongation factor G (EF-G)	AKPVLLEPIMK	2		43	21	87.01	619.885	1237.76	1237.75	0.009	Q-TOF
EFG_ECOLI	P02996	Elongation factor G (EF-G)	AKPVLLEPIMK	1		37	27	35.763	1238.22	1237.21	1237.75	-0.534	LIT
EFG_ECOLI	P02996	Elongation factor G (EF-G)	AINWNDADQGVTFEYEDIPADMVELANEWHQNLIESAAEASEELMEK	3		70	27	84.781	1789.27	5364.79	5364.4	0.386	LIT
EFG_ECOLI	P02996	Elongation factor G (EF-G)	AGPLAGYPVVDMGIR	3		57	27	71.529	506.34	1516	1514.79	1.207	LIT
EFG_ECOLI	P02996	Elongation factor G (EF-G)	AGPLAGYPVVDMGIR	2		95	24	97.17	758.411	1514.81	1514.79	0.015	Q-TOF
EFG_ECOLI	P02996	Elongation factor G (EF-G)	AGDIAAAIGLK	2		83	27	50.118	499.67	997.325	998.576	-1.251	LIT
EFG_ECOLI	P02996	Elongation factor G (EF-G)	AGDIAAAIGLK	1		36	30	48.343	999.321	998.314	998.576	-0.262	LIT
EFG_ECOLI	P02996	Elongation factor G (EF-G)	IGEVHDGAATMDWMEQEQER	3	2Met(O)	40	21	61.26	788.766	2363.28	2362.98	0.297	LIT
RS1_ECOLI	P02349	30S ribosomal protein S1	VVNVGDVVEVMVLDIDEER	3		88	24	80.58	710.329	2127.97	2128.07	-0.106	Q-TOF
RS1_ECOLI	P02349	30S ribosomal protein S1	VVNVGDVVEVMVLDIDEER	2		123	27	109.753	1064.69	2127.36	2128.07	-0.707	LIT
RS1_ECOLI	P02349	30S ribosomal protein S1	VTNLTDYGCFVEIEEGVEGLVHVSEMDWTNK	3		39	27	115.307	1191.54	3571.6	3569.63	1.965	LIT
RS1_ECOLI	P02349	30S ribosomal protein S1	VTAVDAK	2		56	22	7.98	352.191	702.367	702.391	-0.024	Q-TOF
RS1_ECOLI	P02349	30S ribosomal protein S1	VTAVDAK	1		31	28	15.58	703.18	702.173	702.391	-0.218	LIT
RS1_ECOLI	P02349	30S ribosomal protein S1	VSLGLK	2		33	27	26.74	308.78	615.545	615.396	0.15	LIT
RS1_ECOLI	P02349	30S ribosomal protein S1	VLKFDR	2		30	21	38.51	389.218	776.421	776.454	-0.033	Q-TOF
RS1_ECOLI	P02349	30S ribosomal protein S1	VKHPSEIVNVGDEITVK	4		40	22	53.64	466.778	1863.08	1863.01	0.073	Q-TOF
RS1_ECOLI	P02349	30S ribosomal protein S1	VKHPSEIVNVGDEITVK	3		63	27	37.545	621.93	1862.77	1863.01	-0.242	LIT
RS1_ECOLI	P02349	30S ribosomal protein S1	VKHPSEIVNVGDEITVK	2		97	27	37.005	933.01	1864.01	1863.01	0.995	LIT
RS1_ECOLI	P02349	30S ribosomal protein S1	VKGGFTVELNGIR	3		37	21	86.08	463.925	1388.75	1388.78	-0.024	Q-TOF
RS1_ECOLI	P02349	30S ribosomal protein S1	VIKLDQK	2		33	21	37.54	422.289	842.563	842.523	0.041	Q-TOF
RS1_ECOLI	P02349	30S ribosomal protein S1	TRVSLGLK	2		31	27	17.232	436.8	871.585	872.544	-0.959	LIT
RS1_ECOLI	P02349	30S ribosomal protein S1	TESFAQLFEESLK	3		32	24	79.34	510.245	1527.71	1527.75	-0.032	Q-TOF
RS1_ECOLI	P02349	30S ribosomal protein S1	TESFAQLFEESLK	2		80	29	94.578	765.16	1528.31	1527.75	0.56	LIT
RS1_ECOLI	P02349	30S ribosomal protein S1	SITDFGIFIGLDGGIDGLVHLSDISWNVAGEEAVR	3		61	27	117.788	1224.99	3671.95	3671.85	0.101	LIT
RS1_ECOLI	P02349	30S ribosomal protein S1	SESAIPAEQFK	2		56	21	52.33	603.834	1205.65	1205.59	0.061	Q-TOF
RS1_ECOLI	P02349	30S ribosomal protein S1	SESAIPAEQFK	1		40	27	30.358	1206.48	1205.47	1205.59	-0.12	LIT
RS1_ECOLI	P02349	30S ribosomal protein S1	RYPEGTK	2		34	22	15.38	425.684	849.353	849.434	-0.081	Q-TOF
RS1_ECOLI	P02349	30S ribosomal protein S1	RNNVVVSR	2		40	21	30.53	472.282	942.549	942.536	0.014	Q-TOF
RS1_ECOLI	P02349	30S ribosomal protein S1	RHEAWITLEK	3		58	22	42.61	428.237	1281.69	1281.68	0.006	Q-TOF
RS1_ECOLI	P02349	30S ribosomal protein S1	RHEAWITLEK	2		60	21	34.42	641.809	1281.6	1281.68	-0.08	Q-TOF
RS1_ECOLI	P02349	30S ribosomal protein S1	RHEAWITLEK	1		37	27	20.431	1282.32	1281.31	1281.68	-0.37	LIT
RS1_ECOLI	P02349	30S ribosomal protein S1	RAVIESENSAER	3		46	24	29.21	454.21	1359.61	1359.67	-0.066	Q-TOF
RS1_ECOLI	P02349	30S ribosomal protein S1	RAVIESENSAER	2		59	21	14.83	680.871	1359.73	1359.67	0.053	Q-TOF
RS1_ECOLI	P02349	30S ribosomal protein S1	QLGEDPWVAIAK	3		38	22	76.09	442.874	1325.6	1325.7	-0.098	Q-TOF
RS1_ECOLI	P02349	30S ribosomal protein S1	QLGEDPWVAIAK	2		72	27	61.631	663.65	1325.29	1325.7	-0.412	LIT
RS1_ECOLI	P02349	30S ribosomal protein S1	QLGEDPWVAIAK	1		43	27	59.235	1326.37	1325.36	1325.7	-0.335	LIT
RS1_ECOLI	P02349	30S ribosomal protein S1	QLAEDPFNNWVALNKK	3		46	24	65.9	629.656	1885.95	1885.97	-0.022	Q-TOF
RS1_ECOLI	P02349	30S ribosomal protein S1	QLAEDPFNNWVALNKK	2		42	21	115.58	944.002	1885.99	1885.97	0.021	Q-TOF
RS1_ECOLI	P02349	30S ribosomal protein S1	QLAEDPFNNWVALNK	3		45	26	65.149	586.79	1757.35	1757.87	-0.525	LIT
RS1_ECOLI	P02349	30S ribosomal protein S1	QLAEDPFNNWVALNK	2		120	27	80.183	879.12	1756.22	1757.87	-1.648	LIT
RS1_ECOLI	P02349	30S ribosomal protein S1	QEDANFSNNAMAEAFK	3		56	21	73.54	596.266	1785.78	1785.76	0.013	Q-TOF
RS1_ECOLI	P02349	30S ribosomal protein S1	QEDANFSNNAMAEAFK	2		100	27	86.999	893.85	1785.68	1785.76	-0.077	LIT
RS1_ECOLI	P02349	30S ribosomal protein S1	NNVVVSR	2		43	22	10.19	394.209	786.403	786.435	-0.031	Q-TOF
RS1_ECOLI	P02349	30S ribosomal protein S1	NLTDYGAFVDLGGVDGLLHITDMAWKR	4		55	21	39.05	745.16	2976.61	2976.48	0.131	Q-TOF
RS1_ECOLI	P02349	30S ribosomal protein S1	NLTDYGAFVDLGGVDGLLHITDMAWKR	3		86	26	89.438	993.31	2976.91	2976.48	0.428	LIT
RS1_ECOLI	P02349	30S ribosomal protein S1	NLTDYGAFVDLGGVDGLLHITDMAWK	3		72	27	109.355	941.52	2821.54	2820.38	1.159	LIT
RS1_ECOLI	P02349	30S ribosomal protein S1	NLTDYGAFVDLGGVDGLLHITDMAWK	2		92	27	109.412	1410.7	2819.39	2820.38	-0.994	LIT
RS1_ECOLI	P02349	30S ribosomal protein S1	NAQGELEIQVGDEVDVALDAVEDGFGETLLSR	3		29	27	88.529	1130.23	3387.67	3387.63	0.036	LIT
RS1_ECOLI	P02349	30S ribosomal protein S1	MTESFAQLFEESLK	3		64	30	96.512	553.407	1657.2	1658.79	-1.586	LIT
RS1_ECOLI	P02349	30S ribosomal protein S1	MTESFAQLFEESLK	2		104	27	81.042	830.77	1659.53	1658.79	0.739	LIT
RS1_ECOLI	P02349	30S ribosomal protein S1	VVNVGDVVEVMVLDIDEER	3	Met(O)	41	21	49.33	715.724	2144.15	2144.07	0.085	Q-TOF
RS1_ECOLI	P02349	30S ribosomal protein S1	VVNVGDVVEVMVLDIDEER	2	Met(O)	54	27	94.519	1072.95	2143.89	2144.07	-0.182	LIT
RS1_ECOLI	P02349	30S ribosomal protein S1	VTNLTDYGCFVEIEEGVEGLVHVSEMDWTNK	3	Met(O)	65	27	109.515	1196.55	3586.63	3585.63	1	LIT
RS1_ECOLI	P02349	30S ribosomal protein S1	QEDANFSNNAMAEAFK	3	Met(O)	38	21	61.32	601.627	1801.86	1801.76	0.101	Q-TOF
RS1_ECOLI	P02349	30S ribosomal protein S1	QEDANFSNNAMAEAFK	2	Met(O)	99	30	32.127	901.92	1801.83	1801.76	0.068	LIT
RS1_ECOLI	P02349	30S ribosomal protein S1	NLTDYGAFVDLGGVDGLLHITDMAWK	3	Met(O)	78	27	109.167	946.05	2835.13	2836.37	-1.246	LIT
RS1_ECOLI	P02349	30S ribosomal protein S1	NLTDYGAFVDLGGVDGLLHITDMAWK	2	Met(O)	62	27	109.125	1419.51	2837.01	2836.37	0.631	LIT
RS1_ECOLI	P02349	30S ribosomal protein S1	MTESFAQLFEESLK	3	Met(O)	48	30	93.293	559.097	1674.27	1674.78	-0.511	LIT
RS1_ECOLI	P02349	30S ribosomal protein S1	MTESFAQLFEESLK	2	Met(O)	98	27	95.234	838.92	1675.83	1674.78	1.044	LIT
RS1_ECOLI	P02349	30S ribosomal protein S1	DQLLENLQEGMEVK	3	Met(O)	24	21	92.33	554.621	1660.84	1660.8	0.043	Q-TOF
RS1_ECOLI	P02349	30S ribosomal protein S1	DQLLENLQEGMEVK	2	Met(O)	44	21	39.92	831.405	1660.8	1660.8	-0.002	Q-TOF
RS1_ECOLI	P02349	30S ribosomal protein S1	DAIATVNKQEDANFSNNAMAEAFK	3	Met(O)	52	21	67.26	872.498	2614.47	2614.2	0.275	LIT
RS1_ECOLI	P02349	30S ribosomal protein S1	AVIESENSAERDQLLENLQEGMEVK	3	Met(O)	52	27	52.728	950.02	2847.04	2846.36	0.678	LIT
RS1_ECOLI	P02349	30S ribosomal protein S1	KGDEIAAVVLQVDAER	3		66	21	86.26	571.661	1711.96	1711.91	0.05	Q-TOF
RS1_ECOLI	P02349	30S ribosomal protein S1	KGDEIAAVVLQVDAER	2		73	26	51.063	857.73	1713.44	1711.91	1.535	LIT
RS1_ECOLI	P02349	30S ribosomal protein S1	KGAIVTGK	2		43	24	15.87	387.223	772.431	772.481	-0.049	Q-TOF
RS1_ECOLI	P02349	30S ribosomal protein S1	KGAIVTGK	1		46	29	7.955	773.5	772.493	772.481	0.012	LIT
RS1_ECOLI	P02349	30S ribosomal protein S1	HPSEIVNVGDEITVK	3		65	27	41.343	546.03	1635.07	1635.85	-0.779	LIT
RS1_ECOLI	P02349	30S ribosomal protein S1	HPSEIVNVGDEITVK	2		90	27	40.176	819.2	1636.38	1635.85	0.539	LIT
RS1_ECOLI	P02349	30S ribosomal protein S1	HEAWITLEK	3		26	21	50.04	376.247	1125.72	1125.58	0.137	Q-TOF
RS1_ECOLI	P02349	30S ribosomal protein S1	HEAWITLEK	2		59	24	57.3	563.779	1125.54	1125.58	-0.039	Q-TOF
RS1_ECOLI	P02349	30S ribosomal protein S1	GVVVAIDKDVVLVDAGLK	3		29	21	85.61	604.043	1809.11	1809.06	0.046	Q-TOF
RS1_ECOLI	P02349	30S ribosomal protein S1	GVVVAIDK	2		54	22	33.58	400.726	799.437	799.48	-0.043	Q-TOF
RS1_ECOLI	P02349	30S ribosomal protein S1	GVVVAIDK	1		46	27	18.573	800.37	799.363	799.48	-0.118	LIT
RS1_ECOLI	P02349	30S ribosomal protein S1	GGFTVELNGIR	2		75	26	53.207	581.9	1161.79	1161.61	0.171	LIT
RS1_ECOLI	P02349	30S ribosomal protein S1	GGFTVELNGIR	1		32	30	52.083	1162.13	1161.12	1161.61	-0.49	LIT
RS1_ECOLI	P02349	30S ribosomal protein S1	GDRVEGK	2		35	22	13.73	380.686	759.357	759.387	-0.03	Q-TOF
RS1_ECOLI	P02349	30S ribosomal protein S1	GDEIAAVVLQVDAERER	3		48	30	67.32	624.54	1870.6	1868.96	1.639	LIT
RS1_ECOLI	P02349	30S ribosomal protein S1	GDEIAAVVLQVDAERER	2		46	27	68.004	935.29	1868.57	1868.96	-0.394	LIT
RS1_ECOLI	P02349	30S ribosomal protein S1	GDEIAAVVLQVDAER	3		25	21	52.66	528.934	1583.78	1583.82	-0.034	Q-TOF
RS1_ECOLI	P02349	30S ribosomal protein S1	GATVELADGVEGYLR	3		63	21	45.21	517.229	1548.66	1548.78	-0.113	Q-TOF
RS1_ECOLI	P02349	30S ribosomal protein S1	GATVELADGVEGYLR	2		88	25	89.04	775.41	1548.81	1548.78	0.027	LIT
RS1_ECOLI	P02349	30S ribosomal protein S1	GAIVTGK	1		39	26	28.415	646.24	645.233	644.386	0.847	LIT
RS1_ECOLI	P02349	30S ribosomal protein S1	FTGVDRK	2		38	22	21.34	411.676	821.337	821.44	-0.102	Q-TOF
RS1_ECOLI	P02349	30S ribosomal protein S1	EIETRPGSIVR	3		33	22	30.8	419.56	1255.66	1255.69	-0.03	Q-TOF
RS1_ECOLI	P02349	30S ribosomal protein S1	EIETRPGSIVR	2		27	21	27.43	628.825	1255.63	1255.69	-0.053	Q-TOF
RS1_ECOLI	P02349	30S ribosomal protein S1	DVVLVDAGLKSESAIPAEQFK	3		23	21	118.48	739.418	2215.23	2215.17	0.059	Q-TOF
RS1_ECOLI	P02349	30S ribosomal protein S1	DVVLVDAGLK	2		76	29	45.012	514.26	1026.51	1027.59	-1.086	LIT
RS1_ECOLI	P02349	30S ribosomal protein S1	DVVLVDAGLK	1		61	29	44.853	1028.47	1027.46	1027.59	-0.129	LIT
RS1_ECOLI	P02349	30S ribosomal protein S1	DTLHLEGKELEFK	3		33	21	83.06	520.301	1557.88	1557.8	0.077	Q-TOF
RS1_ECOLI	P02349	30S ribosomal protein S1	DTLHLEGKELEFK	2		33	21	66.88	779.933	1557.85	1557.8	0.048	Q-TOF
RS1_ECOLI	P02349	30S ribosomal protein S1	DTLHLEGK	2		39	21	37.66	456.741	911.467	911.471	-0.004	Q-TOF
RS1_ECOLI	P02349	30S ribosomal protein S1	DRVEDATLVLSVGDEVEAK	4		38	21	42.9	511.99	2043.93	2044.03	-0.099	Q-TOF
RS1_ECOLI	P02349	30S ribosomal protein S1	DRVEDATLVLSVGDEVEAK	3		58	21	38.99	682.372	2044.1	2044.03	0.063	Q-TOF
RS1_ECOLI	P02349	30S ribosomal protein S1	DRVEDATLVLSVGDEVEAK	2		32	30	68.599	1023.26	2044.51	2044.03	0.475	LIT
RS1_ECOLI	P02349	30S ribosomal protein S1	DQLLENLQEGMEVK	3		35	21	35.64	549.334	1644.98	1644.8	0.177	Q-TOF
RS1_ECOLI	P02349	30S ribosomal protein S1	DQLLENLQEGMEVK	2		86	29	74.62	824.23	1646.44	1644.8	1.643	LIT
RS1_ECOLI	P02349	30S ribosomal protein S1	DAIATVNKQEDANFSNNAMAEAFK	3		88	21	84.02	867.166	2598.48	2598.2	0.274	LIT
RS1_ECOLI	P02349	30S ribosomal protein S1	DAIATVNKQEDANFSNNAMAEAFK	2		84	27	54.874	1300.5	2598.99	2598.2	0.783	LIT
RS1_ECOLI	P02349	30S ribosomal protein S1	DAIATVNK	2		43	22	26.54	416.21	830.405	830.45	-0.044	Q-TOF
RS1_ECOLI	P02349	30S ribosomal protein S1	DAIATVNK	1		47	27	14.335	831.17	830.163	830.45	-0.287	LIT
RS1_ECOLI	P02349	30S ribosomal protein S1	AYEDAETVTGVINGKVK	3		22	21	70.86	598.718	1793.13	1792.92	0.212	Q-TOF
RS1_ECOLI	P02349	30S ribosomal protein S1	AYEDAETVTGVINGK	3		56	21	73.09	522.944	1565.81	1565.76	0.053	Q-TOF
RS1_ECOLI	P02349	30S ribosomal protein S1	AYEDAETVTGVINGK	2		69	22	60.21	783.805	1565.6	1565.76	-0.162	Q-TOF
RS1_ECOLI	P02349	30S ribosomal protein S1	AVIESENSAERDQLLENLQEGMEVK	3		60	27	76.955	944.67	2830.99	2830.36	0.623	LIT
RS1_ECOLI	P02349	30S ribosomal protein S1	AVIESENSAERDQLLENLQEGMEVK	2		65	27	76.999	1415.85	2829.68	2830.36	-0.68	LIT
RS1_ECOLI	P02349	30S ribosomal protein S1	AVIESENSAER	2		76	24	29.79	602.781	1203.55	1203.57	-0.026	Q-TOF
RS1_ECOLI	P02349	30S ribosomal protein S1	ANPWQQFAETHNKGDR	4		39	21	73.59	475.478	1897.88	1897.88	0.001	Q-TOF
RS1_ECOLI	P02349	30S ribosomal protein S1	ANPWQQFAETHNKGDR	3		52	24	46.79	633.623	1897.85	1897.88	-0.035	Q-TOF
RS1_ECOLI	P02349	30S ribosomal protein S1	ANPWQQFAETHNK	3		45	21	82.1	524.252	1569.73	1569.73	0.002	Q-TOF
RS1_ECOLI	P02349	30S ribosomal protein S1	ANPWQQFAETHNK	2		66	27	36.63	786.4	1570.79	1569.73	1.053	LIT
RS1_ECOLI	P02349	30S ribosomal protein S1	AKDEADEK	2		38	27	7.421	453.24	904.465	904.414	0.052	LIT
RS1_ECOLI	P02349	30S ribosomal protein S1	AISLSVR	2		44	21	41.46	373.278	744.541	744.449	0.092	Q-TOF
RS1_ECOLI	P02349	30S ribosomal protein S1	AFLPGSLVDVRPVR	3		45	27	60.651	509.71	1526.11	1524.88	1.231	LIT
RS1_ECOLI	P02349	30S ribosomal protein S1	AFLPGSLVDVRPVR	2		44	21	55.24	763.44	1524.87	1524.88	-0.013	Q-TOF
DNAK_ECOLI	P04475	Chaperone protein dnaK (Heat shock protein 70) (Heat shock 70 kDa protein) (HSP70)	VLENAEGDRTTPSIIAYTQDGETLVGQPAK	3		83	27	70.863	1059.1	3174.28	3172.59	1.689	LIT
DNAK_ECOLI	P04475	Chaperone protein dnaK (Heat shock protein 70) (Heat shock 70 kDa protein) (HSP70)	VLENAEGDR	2		65	22	24.97	501.713	1001.41	1001.48	-0.066	Q-TOF
DNAK_ECOLI	P04475	Chaperone protein dnaK (Heat shock protein 70) (Heat shock 70 kDa protein) (HSP70)	VLENAEGDR	1		40	30	10.584	1002.19	1001.18	1001.48	-0.294	LIT
DNAK_ECOLI	P04475	Chaperone protein dnaK (Heat shock protein 70) (Heat shock 70 kDa protein) (HSP70)	VALQDAGLSVSDIDDVILVGGQTR	4		61	21	49.56	611.073	2440.26	2440.28	-0.017	Q-TOF
DNAK_ECOLI	P04475	Chaperone protein dnaK (Heat shock protein 70) (Heat shock 70 kDa protein) (HSP70)	VALQDAGLSVSDIDDVILVGGQTR	3		61	27	102.095	815	2441.98	2440.28	1.697	LIT
DNAK_ECOLI	P04475	Chaperone protein dnaK (Heat shock protein 70) (Heat shock 70 kDa protein) (HSP70)	VALQDAGLSVSDIDDVILVGGQTR	2		111	27	101.565	1221.61	2441.2	2440.28	0.925	LIT
DNAK_ECOLI	P04475	Chaperone protein dnaK (Heat shock protein 70) (Heat shock 70 kDa protein) (HSP70)	VAEFFGKEPR	3		34	21	34.67	393.85	1178.53	1178.61	-0.079	Q-TOF
DNAK_ECOLI	P04475	Chaperone protein dnaK (Heat shock protein 70) (Heat shock 70 kDa protein) (HSP70)	VAEFFGKEPR	2		31	21	76.04	590.316	1178.62	1178.61	0.009	Q-TOF
DNAK_ECOLI	P04475	Chaperone protein dnaK (Heat shock protein 70) (Heat shock 70 kDa protein) (HSP70)	VAEFFGK	2		51	21	38.64	399.239	796.463	796.412	0.052	Q-TOF
DNAK_ECOLI	P04475	Chaperone protein dnaK (Heat shock protein 70) (Heat shock 70 kDa protein) (HSP70)	TTPSIIAYTQDGETLVGQPAKR	4		36	21	106.3	587.341	2345.34	2345.22	0.112	Q-TOF
DNAK_ECOLI	P04475	Chaperone protein dnaK (Heat shock protein 70) (Heat shock 70 kDa protein) (HSP70)	TTPSIIAYTQDGETLVGQPAKR	3		69	21	87.93	782.829	2345.46	2345.22	0.242	Q-TOF
DNAK_ECOLI	P04475	Chaperone protein dnaK (Heat shock protein 70) (Heat shock 70 kDa protein) (HSP70)	TTPSIIAYTQDGETLVGQPAK	4		21	21	45.79	548.259	2189.01	2189.12	-0.113	Q-TOF
DNAK_ECOLI	P04475	Chaperone protein dnaK (Heat shock protein 70) (Heat shock 70 kDa protein) (HSP70)	TTPSIIAYTQDGETLVGQPAK	3		57	21	44.71	730.716	2189.13	2189.12	0.004	Q-TOF
DNAK_ECOLI	P04475	Chaperone protein dnaK (Heat shock protein 70) (Heat shock 70 kDa protein) (HSP70)	TTPSIIAYTQDGETLVGQPAK	2		102	27	69.875	1095.78	2189.55	2189.12	0.424	LIT
DNAK_ECOLI	P04475	Chaperone protein dnaK (Heat shock protein 70) (Heat shock 70 kDa protein) (HSP70)	TIAVYDLGGGTFDISIIEIDEVDGEK	2		45	27	114.948	1385.26	2768.51	2768.36	0.141	LIT
DNAK_ECOLI	P04475	Chaperone protein dnaK (Heat shock protein 70) (Heat shock 70 kDa protein) (HSP70)	TFEVLATNGDTHLGGEDFDSR	3		65	27	60.338	760.54	2278.6	2280.03	-1.431	LIT
DNAK_ECOLI	P04475	Chaperone protein dnaK (Heat shock protein 70) (Heat shock 70 kDa protein) (HSP70)	TFEVLATNGDTHLGGEDFDSR	2		113	27	61.092	1141.14	2280.26	2280.03	0.236	LIT
DNAK_ECOLI	P04475	Chaperone protein dnaK (Heat shock protein 70) (Heat shock 70 kDa protein) (HSP70)	TAIESALTALETALKGEDK	3		73	21	90.15	654.373	1960.1	1960.04	0.062	Q-TOF
DNAK_ECOLI	P04475	Chaperone protein dnaK (Heat shock protein 70) (Heat shock 70 kDa protein) (HSP70)	TAIESALTALETALKGEDK	2		59	26	87.433	980.97	1959.92	1960.04	-0.111	LIT
DNAK_ECOLI	P04475	Chaperone protein dnaK (Heat shock protein 70) (Heat shock 70 kDa protein) (HSP70)	TAIESALTALETALK	3		77	27	109.153	511.63	1531.87	1530.85	1.018	LIT
DNAK_ECOLI	P04475	Chaperone protein dnaK (Heat shock protein 70) (Heat shock 70 kDa protein) (HSP70)	TAIESALTALETALK	2		108	22	110.66	766.369	1530.72	1530.85	-0.127	Q-TOF
DNAK_ECOLI	P04475	Chaperone protein dnaK (Heat shock protein 70) (Heat shock 70 kDa protein) (HSP70)	TAEDYLGEPVTEAVITVPAYFNDAQR	3		52	30	107.901	957.464	2869.37	2868.38	0.988	LIT
DNAK_ECOLI	P04475	Chaperone protein dnaK (Heat shock protein 70) (Heat shock 70 kDa protein) (HSP70)	TAEDYLGEPVTEAVITVPAYFNDAQR	2		76	27	107.497	1435.44	2868.86	2868.38	0.484	LIT
DNAK_ECOLI	P04475	Chaperone protein dnaK (Heat shock protein 70) (Heat shock 70 kDa protein) (HSP70)	SLGQFNLDGINPAPR	3		51	21	44.55	533.577	1597.71	1597.82	-0.112	Q-TOF
DNAK_ECOLI	P04475	Chaperone protein dnaK (Heat shock protein 70) (Heat shock 70 kDa protein) (HSP70)	SLGQFNLDGINPAPR	2		82	24	88.96	799.939	1597.86	1597.82	0.043	Q-TOF
DNAK_ECOLI	P04475	Chaperone protein dnaK (Heat shock protein 70) (Heat shock 70 kDa protein) (HSP70)	RQAVTNPQNTLFAIK	3		63	22	54.4	567.643	1699.91	1699.94	-0.03	Q-TOF
DNAK_ECOLI	P04475	Chaperone protein dnaK (Heat shock protein 70) (Heat shock 70 kDa protein) (HSP70)	RQAVTNPQNTLFAIK	2		90	27	38.161	850.59	1699.16	1699.94	-0.771	LIT
DNAK_ECOLI	P04475	Chaperone protein dnaK (Heat shock protein 70) (Heat shock 70 kDa protein) (HSP70)	RIINEPTAAALAYGLDK	3		82	22	57.39	605.976	1814.91	1814.99	-0.083	Q-TOF
DNAK_ECOLI	P04475	Chaperone protein dnaK (Heat shock protein 70) (Heat shock 70 kDa protein) (HSP70)	RIINEPTAAALAYGLDK	2		89	29	54.933	908.601	1815.19	1814.99	0.199	LIT
DNAK_ECOLI	P04475	Chaperone protein dnaK (Heat shock protein 70) (Heat shock 70 kDa protein) (HSP70)	RFQDEEVQR	3		31	21	33.8	402.872	1205.59	1205.58	0.015	Q-TOF
DNAK_ECOLI	P04475	Chaperone protein dnaK (Heat shock protein 70) (Heat shock 70 kDa protein) (HSP70)	RFQDEEVQR	2		63	21	42.89	603.806	1205.6	1205.58	0.019	Q-TOF
DNAK_ECOLI	P04475	Chaperone protein dnaK (Heat shock protein 70) (Heat shock 70 kDa protein) (HSP70)	QVEEAGDKLPADDK	3		65	24	27.79	505.558	1513.65	1513.73	-0.075	Q-TOF
DNAK_ECOLI	P04475	Chaperone protein dnaK (Heat shock protein 70) (Heat shock 70 kDa protein) (HSP70)	QVEEAGDKLPADDK	2		75	22	28.04	757.777	1513.54	1513.73	-0.187	Q-TOF
DNAK_ECOLI	P04475	Chaperone protein dnaK (Heat shock protein 70) (Heat shock 70 kDa protein) (HSP70)	QAVTNPQNTLFAIKR	3		44	21	66.35	567.658	1699.95	1699.94	0.015	Q-TOF
DNAK_ECOLI	P04475	Chaperone protein dnaK (Heat shock protein 70) (Heat shock 70 kDa protein) (HSP70)	QAVTNPQNTLFAIK	3		34	21	66.61	515.689	1544.05	1543.84	0.209	Q-TOF
DNAK_ECOLI	P04475	Chaperone protein dnaK (Heat shock protein 70) (Heat shock 70 kDa protein) (HSP70)	QAVTNPQNTLFAIK	2		64	21	75.5	772.954	1543.89	1543.84	0.057	Q-TOF
DNAK_ECOLI	P04475	Chaperone protein dnaK (Heat shock protein 70) (Heat shock 70 kDa protein) (HSP70)	NTTIPTK	2		35	22	24.92	387.704	773.393	773.428	-0.035	Q-TOF
DNAK_ECOLI	P04475	Chaperone protein dnaK (Heat shock protein 70) (Heat shock 70 kDa protein) (HSP70)	NQGDHLLHSTRK	4		24	21	31.61	352.165	1404.63	1404.72	-0.091	Q-TOF
DNAK_ECOLI	P04475	Chaperone protein dnaK (Heat shock protein 70) (Heat shock 70 kDa protein) (HSP70)	NQGDHLLHSTRK	3		23	22	23.97	469.258	1404.75	1404.72	0.03	Q-TOF
DNAK_ECOLI	P04475	Chaperone protein dnaK (Heat shock protein 70) (Heat shock 70 kDa protein) (HSP70)	NQGDHLLHSTRK	2		45	21	31.73	703.398	1404.78	1404.72	0.059	Q-TOF
DNAK_ECOLI	P04475	Chaperone protein dnaK (Heat shock protein 70) (Heat shock 70 kDa protein) (HSP70)	NQGDHLLHSTR	3		46	21	33.02	426.55	1276.63	1276.63	0.001	Q-TOF
DNAK_ECOLI	P04475	Chaperone protein dnaK (Heat shock protein 70) (Heat shock 70 kDa protein) (HSP70)	NQGDHLLHSTR	2		65	27	13.558	639.33	1276.64	1276.63	0.018	LIT
DNAK_ECOLI	P04475	Chaperone protein dnaK (Heat shock protein 70) (Heat shock 70 kDa protein) (HSP70)	NDPLAMQR	2		40	22	24.68	472.741	943.467	943.455	0.013	Q-TOF
DNAK_ECOLI	P04475	Chaperone protein dnaK (Heat shock protein 70) (Heat shock 70 kDa protein) (HSP70)	MQELAQVSQK	2		66	27	23.795	580.56	1159.11	1160.59	-1.481	LIT
DNAK_ECOLI	P04475	Chaperone protein dnaK (Heat shock protein 70) (Heat shock 70 kDa protein) (HSP70)	MQELAQVSQK	1		47	29	17.445	1161.6	1160.59	1160.59	0.007	LIT
DNAK_ECOLI	P04475	Chaperone protein dnaK (Heat shock protein 70) (Heat shock 70 kDa protein) (HSP70)	MPMVQKK	2		29	21	23.44	431.233	860.451	860.461	-0.01	Q-TOF
DNAK_ECOLI	P04475	Chaperone protein dnaK (Heat shock protein 70) (Heat shock 70 kDa protein) (HSP70)	MPMVQK	2		25	21	36.19	367.18	732.345	732.366	-0.021	Q-TOF
DNAK_ECOLI	P04475	Chaperone protein dnaK (Heat shock protein 70) (Heat shock 70 kDa protein) (HSP70)	NDPLAMQR	2	Met(O)	39	21	23.2	480.733	959.451	959.449	0.002	Q-TOF
DNAK_ECOLI	P04475	Chaperone protein dnaK (Heat shock protein 70) (Heat shock 70 kDa protein) (HSP70)	MQELAQVSQK	2	Met(O)	42	21	36.36	589.333	1176.65	1176.58	0.071	Q-TOF
DNAK_ECOLI	P04475	Chaperone protein dnaK (Heat shock protein 70) (Heat shock 70 kDa protein) (HSP70)	MAPPQISAEVLKK	3	Met(O)	41	21	55.15	476.597	1426.77	1426.79	-0.016	Q-TOF
DNAK_ECOLI	P04475	Chaperone protein dnaK (Heat shock protein 70) (Heat shock 70 kDa protein) (HSP70)	MAPPQISAEVLK	2	Met(O)	25	21	75.66	650.388	1298.76	1298.69	0.071	Q-TOF
DNAK_ECOLI	P04475	Chaperone protein dnaK (Heat shock protein 70) (Heat shock 70 kDa protein) (HSP70)	LMEIAQQQHAQQQTAGADASANNAK	3	Met(O)	82	27	16.694	881.07	2640.19	2639.24	0.952	LIT
DNAK_ECOLI	P04475	Chaperone protein dnaK (Heat shock protein 70) (Heat shock 70 kDa protein) (HSP70)	DVSIMPFK	2	Met(O)	37	24	65.01	476.713	951.411	951.474	-0.062	Q-TOF
DNAK_ECOLI	P04475	Chaperone protein dnaK (Heat shock protein 70) (Heat shock 70 kDa protein) (HSP70)	MAPPQISAEVLKK	3		52	21	72.07	471.259	1410.76	1410.79	-0.035	Q-TOF
DNAK_ECOLI	P04475	Chaperone protein dnaK (Heat shock protein 70) (Heat shock 70 kDa protein) (HSP70)	MAPPQISAEVLK	2		41	24	67.31	642.399	1282.78	1282.69	0.087	Q-TOF
DNAK_ECOLI	P04475	Chaperone protein dnaK (Heat shock protein 70) (Heat shock 70 kDa protein) (HSP70)	LMEIAQQQHAQQQTAGADASANNAKDDDVVDAEFEEVK	3		116	27	57.406	1372.32	4113.94	4113.88	0.056	LIT
DNAK_ECOLI	P04475	Chaperone protein dnaK (Heat shock protein 70) (Heat shock 70 kDa protein) (HSP70)	LMEIAQQQHAQQQTAGADASANNAK	4		50	21	48.18	656.847	2623.36	2623.24	0.118	Q-TOF
DNAK_ECOLI	P04475	Chaperone protein dnaK (Heat shock protein 70) (Heat shock 70 kDa protein) (HSP70)	LMEIAQQQHAQQQTAGADASANNAK	3		94	27	21.777	875.87	2624.59	2623.24	1.347	LIT
DNAK_ECOLI	P04475	Chaperone protein dnaK (Heat shock protein 70) (Heat shock 70 kDa protein) (HSP70)	LKEAAEK	2		42	21	13.69	394.749	787.483	787.444	0.04	Q-TOF
DNAK_ECOLI	P04475	Chaperone protein dnaK (Heat shock protein 70) (Heat shock 70 kDa protein) (HSP70)	LINYLVEEFKK	3		50	21	79.38	465.979	1394.92	1394.78	0.136	Q-TOF
DNAK_ECOLI	P04475	Chaperone protein dnaK (Heat shock protein 70) (Heat shock 70 kDa protein) (HSP70)	LINYLVEEFKK	2		71	21	25.35	698.4	1394.79	1394.78	0.004	Q-TOF
DNAK_ECOLI	P04475	Chaperone protein dnaK (Heat shock protein 70) (Heat shock 70 kDa protein) (HSP70)	LINYLVEEFK	2		74	27	71.278	634.19	1266.37	1266.69	-0.321	LIT
DNAK_ECOLI	P04475	Chaperone protein dnaK (Heat shock protein 70) (Heat shock 70 kDa protein) (HSP70)	LESLVEDLVNR	3		61	22	87.42	429.581	1285.72	1285.69	0.033	Q-TOF
DNAK_ECOLI	P04475	Chaperone protein dnaK (Heat shock protein 70) (Heat shock 70 kDa protein) (HSP70)	LESLVEDLVNR	2		76	22	68.19	643.815	1285.62	1285.69	-0.072	Q-TOF
DNAK_ECOLI	P04475	Chaperone protein dnaK (Heat shock protein 70) (Heat shock 70 kDa protein) (HSP70)	KVAEFFGK	2		41	21	48.88	463.265	924.515	924.507	0.009	Q-TOF
DNAK_ECOLI	P04475	Chaperone protein dnaK (Heat shock protein 70) (Heat shock 70 kDa protein) (HSP70)	KTAEDYLGEPVTEAVITVPAYFNDAQR	3		41	26	59.135	1000.13	2997.37	2996.48	0.892	LIT
DNAK_ECOLI	P04475	Chaperone protein dnaK (Heat shock protein 70) (Heat shock 70 kDa protein) (HSP70)	KFEELVQTR	3		38	22	36.56	383.849	1148.53	1148.62	-0.094	Q-TOF
DNAK_ECOLI	P04475	Chaperone protein dnaK (Heat shock protein 70) (Heat shock 70 kDa protein) (HSP70)	KFEELVQTR	2		64	21	47.25	575.38	1148.74	1148.62	0.126	Q-TOF
DNAK_ECOLI	P04475	Chaperone protein dnaK (Heat shock protein 70) (Heat shock 70 kDa protein) (HSP70)	KDVNPDEAVAIGAAVQGGVLTGDVK	4		62	21	45.91	606.56	2422.21	2422.27	-0.061	Q-TOF
DNAK_ECOLI	P04475	Chaperone protein dnaK (Heat shock protein 70) (Heat shock 70 kDa protein) (HSP70)	KDVNPDEAVAIGAAVQGGVLTGDVK	3		88	27	74.192	808.75	2423.23	2422.27	0.958	LIT
DNAK_ECOLI	P04475	Chaperone protein dnaK (Heat shock protein 70) (Heat shock 70 kDa protein) (HSP70)	IINEPTAAALAYGLDKGTGNR	3		58	21	80.55	715.732	2144.17	2144.12	0.052	Q-TOF
DNAK_ECOLI	P04475	Chaperone protein dnaK (Heat shock protein 70) (Heat shock 70 kDa protein) (HSP70)	IINEPTAAALAYGLDK	3		76	21	75	553.975	1658.9	1658.89	0.015	Q-TOF
DNAK_ECOLI	P04475	Chaperone protein dnaK (Heat shock protein 70) (Heat shock 70 kDa protein) (HSP70)	IINEPTAAALAYGLDK	2		105	27	64.578	831.07	1660.12	1658.89	1.238	LIT
DNAK_ECOLI	P04475	Chaperone protein dnaK (Heat shock protein 70) (Heat shock 70 kDa protein) (HSP70)	IIGIDLGTTNSCVAIMDGTTPR	3		52	21	68.18	769.084	2304.23	2304.14	0.084	Q-TOF
DNAK_ECOLI	P04475	Chaperone protein dnaK (Heat shock protein 70) (Heat shock 70 kDa protein) (HSP70)	IIGIDLGTTNSCVAIMDGTTPR	2		112	27	83.487	1153.06	2304.11	2304.14	-0.04	LIT
DNAK_ECOLI	P04475	Chaperone protein dnaK (Heat shock protein 70) (Heat shock 70 kDa protein) (HSP70)	IIAADNGDAWVEVK	2		83	27	46.894	751.01	1500.01	1499.76	0.243	LIT
DNAK_ECOLI	P04475	Chaperone protein dnaK (Heat shock protein 70) (Heat shock 70 kDa protein) (HSP70)	IELSSAQQTDVNLPYITADATGPK	3		72	21	122.6	844.809	2531.41	2531.28	0.13	Q-TOF
DNAK_ECOLI	P04475	Chaperone protein dnaK (Heat shock protein 70) (Heat shock 70 kDa protein) (HSP70)	IELSSAQQTDVNLPYITADATGPK	2		148	27	74.098	1266.49	2530.97	2531.28	-0.31	LIT
DNAK_ECOLI	P04475	Chaperone protein dnaK (Heat shock protein 70) (Heat shock 70 kDa protein) (HSP70)	IAGLEVKR	2		42	27	24.04	443.32	884.625	884.544	0.081	LIT
DNAK_ECOLI	P04475	Chaperone protein dnaK (Heat shock protein 70) (Heat shock 70 kDa protein) (HSP70)	IAGLEVK	2		35	22	36.47	365.188	728.361	728.443	-0.082	Q-TOF
DNAK_ECOLI	P04475	Chaperone protein dnaK (Heat shock protein 70) (Heat shock 70 kDa protein) (HSP70)	HSQVFSTAEDNQSAVTIHVLQGERK	4		32	21	60.35	696.138	2780.52	2780.38	0.139	Q-TOF
DNAK_ECOLI	P04475	Chaperone protein dnaK (Heat shock protein 70) (Heat shock 70 kDa protein) (HSP70)	HSQVFSTAEDNQSAVTIHVLQGER	4		69	21	82.75	664.106	2652.39	2652.29	0.106	Q-TOF
DNAK_ECOLI	P04475	Chaperone protein dnaK (Heat shock protein 70) (Heat shock 70 kDa protein) (HSP70)	HSQVFSTAEDNQSAVTIHVLQGER	3		85	27	50.724	885.32	2652.94	2652.29	0.649	LIT
DNAK_ECOLI	P04475	Chaperone protein dnaK (Heat shock protein 70) (Heat shock 70 kDa protein) (HSP70)	FQDEEVQR	2		57	22	27.96	525.739	1049.46	1049.48	-0.014	Q-TOF
DNAK_ECOLI	P04475	Chaperone protein dnaK (Heat shock protein 70) (Heat shock 70 kDa protein) (HSP70)	FQDEEVQR	1		40	30	14.429	1050.2	1049.19	1049.48	-0.285	LIT
DNAK_ECOLI	P04475	Chaperone protein dnaK (Heat shock protein 70) (Heat shock 70 kDa protein) (HSP70)	FEELVQTR	2		52	21	52.65	511.296	1020.58	1020.52	0.053	Q-TOF
DNAK_ECOLI	P04475	Chaperone protein dnaK (Heat shock protein 70) (Heat shock 70 kDa protein) (HSP70)	DVSIMPFK	2		42	27	56.289	468.94	935.865	935.479	0.387	LIT
DNAK_ECOLI	P04475	Chaperone protein dnaK (Heat shock protein 70) (Heat shock 70 kDa protein) (HSP70)	DVSIMPFK	1		48	27	53.851	936.21	935.203	935.479	-0.276	LIT
DNAK_ECOLI	P04475	Chaperone protein dnaK (Heat shock protein 70) (Heat shock 70 kDa protein) (HSP70)	DVNPDEAVAIGAAVQGGVLTGDVK	3		47	27	93.204	766.36	2296.06	2294.18	1.883	LIT
DNAK_ECOLI	P04475	Chaperone protein dnaK (Heat shock protein 70) (Heat shock 70 kDa protein) (HSP70)	DVNPDEAVAIGAAVQGGVLTGDVK	2		102	27	91.913	1147.87	2293.72	2294.18	-0.45	LIT
DNAK_ECOLI	P04475	Chaperone protein dnaK (Heat shock protein 70) (Heat shock 70 kDa protein) (HSP70)	DVLLLDVTPLSLGIETMGGVMTTLIAK	3		50	27	111.436	934.73	2801.17	2799.54	1.63	LIT
DNAK_ECOLI	P04475	Chaperone protein dnaK (Heat shock protein 70) (Heat shock 70 kDa protein) (HSP70)	DVLLLDVTPLSLGIETMGGVMTTLIAK	2		44	29	111.435	1400.79	2799.57	2799.54	0.028	LIT
DNAK_ECOLI	P04475	Chaperone protein dnaK (Heat shock protein 70) (Heat shock 70 kDa protein) (HSP70)	DQGIDLR	2		31	22	34.03	408.66	815.305	815.414	-0.108	Q-TOF
DNAK_ECOLI	P04475	Chaperone protein dnaK (Heat shock protein 70) (Heat shock 70 kDa protein) (HSP70)	DDDVVDAEFEEVK	2		113	27	57.722	755.17	1508.33	1508.65	-0.326	LIT
DNAK_ECOLI	P04475	Chaperone protein dnaK (Heat shock protein 70) (Heat shock 70 kDa protein) (HSP70)	DAEANAEADRK	3		24	22	17.38	397.154	1188.44	1188.54	-0.097	Q-TOF
DNAK_ECOLI	P04475	Chaperone protein dnaK (Heat shock protein 70) (Heat shock 70 kDa protein) (HSP70)	DAEANAEADRK	2		62	24	22.72	595.284	1188.55	1188.54	0.016	Q-TOF
DNAK_ECOLI	P04475	Chaperone protein dnaK (Heat shock protein 70) (Heat shock 70 kDa protein) (HSP70)	DAEANAEADR	2		65	27	10.017	531.39	1060.77	1060.44	0.323	LIT
DNAK_ECOLI	P04475	Chaperone protein dnaK (Heat shock protein 70) (Heat shock 70 kDa protein) (HSP70)	ASSGLNEDEIQK	3		31	21	34.89	430.91	1289.71	1289.61	0.098	Q-TOF
DNAK_ECOLI	P04475	Chaperone protein dnaK (Heat shock protein 70) (Heat shock 70 kDa protein) (HSP70)	ASSGLNEDEIQK	2		93	24	29.57	645.797	1289.58	1289.61	-0.03	Q-TOF
DNAK_ECOLI	P04475	Chaperone protein dnaK (Heat shock protein 70) (Heat shock 70 kDa protein) (HSP70)	ASSGLNEDEIQK	1		37	27	17.453	1290.21	1289.2	1289.61	-0.407	LIT
DNAK_ECOLI	P04475	Chaperone protein dnaK (Heat shock protein 70) (Heat shock 70 kDa protein) (HSP70)	AKLESLVEDLVNR	3		50	22	90.76	495.958	1484.85	1484.82	0.032	Q-TOF
DNAK_ECOLI	P04475	Chaperone protein dnaK (Heat shock protein 70) (Heat shock 70 kDa protein) (HSP70)	AKLESLVEDLVNR	2		83	26	62.823	743.96	1485.9	1484.82	1.086	LIT
DNAK_ECOLI	P04475	Chaperone protein dnaK (Heat shock protein 70) (Heat shock 70 kDa protein) (HSP70)	AKIELSSAQQTDVNLPYITADATGPK	3		55	21	82.56	911.168	2730.48	2730.41	0.075	Q-TOF
DNAK_ECOLI	P04475	Chaperone protein dnaK (Heat shock protein 70) (Heat shock 70 kDa protein) (HSP70)	AADNKSLGQFNLDGINPAPR	3		46	21	39.77	700.029	2097.06	2097.06	0.004	Q-TOF
DNAK_ECOLI	P04475	Chaperone protein dnaK (Heat shock protein 70) (Heat shock 70 kDa protein) (HSP70)	AADNKSLGQFNLDGINPAPR	2		41	29	45.768	1049.63	2097.25	2097.06	0.188	LIT
CH60_ECOLI	P06139	60 kDa chaperonin (Protein Cpn60) (groEL protein)	VVINKDTTTIIDGVGEEAAIQGR	3		40	21	115.37	800.433	2398.28	2398.27	0.007	Q-TOF
CH60_ECOLI	P06139	60 kDa chaperonin (Protein Cpn60) (groEL protein)	VGAATEVEMKEK	3		60	21	35.89	431.214	1290.62	1290.65	-0.029	Q-TOF
CH60_ECOLI	P06139	60 kDa chaperonin (Protein Cpn60) (groEL protein)	VGAATEVEMK	2		75	22	30.6	517.735	1033.45	1033.51	-0.056	Q-TOF
CH60_ECOLI	P06139	60 kDa chaperonin (Protein Cpn60) (groEL protein)	VGAATEVEMK	1		32	30	16.312	1034.23	1033.22	1033.51	-0.289	LIT
CH60_ECOLI	P06139	60 kDa chaperonin (Protein Cpn60) (groEL protein)	VEDALHATR	2		61	27	14.207	506.36	1010.71	1010.51	0.191	LIT
CH60_ECOLI	P06139	60 kDa chaperonin (Protein Cpn60) (groEL protein)	VAAVKAPGFGDR	3		22	21	30.66	396.541	1186.6	1186.65	-0.044	Q-TOF
CH60_ECOLI	P06139	60 kDa chaperonin (Protein Cpn60) (groEL protein)	SFGAPTITKDGVSVAR	3		38	21	58.91	535.956	1604.85	1604.85	-0.006	Q-TOF
CH60_ECOLI	P06139	60 kDa chaperonin (Protein Cpn60) (groEL protein)	SFGAPTITK	2		40	25	49.73	461.262	920.509	920.497	0.013	Q-TOF
CH60_ECOLI	P06139	60 kDa chaperonin (Protein Cpn60) (groEL protein)	SALQYAASVAGLMITTECMVTDLPK	3		59	21	42.03	890.796	2669.37	2669.31	0.055	Q-TOF
CH60_ECOLI	P06139	60 kDa chaperonin (Protein Cpn60) (groEL protein)	RVVINK	2		21	21	19.39	364.779	727.543	727.47	0.073	Q-TOF
CH60_ECOLI	P06139	60 kDa chaperonin (Protein Cpn60) (groEL protein)	QQIEEATSDYDREK	3		56	27	17.072	571.55	1711.63	1710.77	0.859	LIT
CH60_ECOLI	P06139	60 kDa chaperonin (Protein Cpn60) (groEL protein)	QQIEEATSDYDREK	2		64	24	24.7	856.417	1710.82	1710.77	0.05	Q-TOF
CH60_ECOLI	P06139	60 kDa chaperonin (Protein Cpn60) (groEL protein)	QQIEEATSDYDR	2		64	24	44.88	727.863	1453.71	1453.63	0.079	Q-TOF
CH60_ECOLI	P06139	60 kDa chaperonin (Protein Cpn60) (groEL protein)	QIVLNCGEEPSVVANTVK	3		66	21	66.04	653.081	1956.22	1956	0.223	Q-TOF
CH60_ECOLI	P06139	60 kDa chaperonin (Protein Cpn60) (groEL protein)	QIVLNCGEEPSVVANTVK	2		129	29	52.21	979.18	1956.35	1956	0.347	LIT
CH60_ECOLI	P06139	60 kDa chaperonin (Protein Cpn60) (groEL protein)	NVVLDKSFGAPTITK	3		28	21	70.67	530.703	1589.09	1588.88	0.204	Q-TOF
CH60_ECOLI	P06139	60 kDa chaperonin (Protein Cpn60) (groEL protein)	NVVLDK	1		50	27	12.455	688.28	687.273	686.396	0.876	LIT
CH60_ECOLI	P06139	60 kDa chaperonin (Protein Cpn60) (groEL protein)	MLRGVNVLADAVK	3		21	21	70.08	462.672	1385	1384.79	0.209	Q-TOF
CH60_ECOLI	P06139	60 kDa chaperonin (Protein Cpn60) (groEL protein)	VGAATEVEMKEK	3	Met(O)	34	21	31.88	436.572	1306.69	1306.64	0.05	Q-TOF
CH60_ECOLI	P06139	60 kDa chaperonin (Protein Cpn60) (groEL protein)	VGAATEVEMKEK	2	Met(O)	35	21	32.01	654.362	1306.71	1306.64	0.066	Q-TOF
CH60_ECOLI	P06139	60 kDa chaperonin (Protein Cpn60) (groEL protein)	VGAATEVEMK	2	Met(O)	60	27	13.101	525.56	1049.11	1049.51	-0.401	LIT
CH60_ECOLI	P06139	60 kDa chaperonin (Protein Cpn60) (groEL protein)	NDAADLGAAGGMGGMGGMGGMM	2	Met(O)	67	29	69.285	973.71	1945.4	1943.73	1.675	LIT
CH60_ECOLI	P06139	60 kDa chaperonin (Protein Cpn60) (groEL protein)	LIAEAMDK	2	Met(O)	34	21	33.15	453.746	905.477	905.453	0.025	Q-TOF
CH60_ECOLI	P06139	60 kDa chaperonin (Protein Cpn60) (groEL protein)	ISNIREMLPVLEAVAK	3	Met(O)	47	27	70.639	600.9	1799.68	1798	1.676	LIT
CH60_ECOLI	P06139	60 kDa chaperonin (Protein Cpn60) (groEL protein)	GGDGNYGYNAATEEYGNMIDMGILDPTK	3	Met(O)	67	30	83.934	994.814	2981.42	2981.27	0.15	LIT
CH60_ECOLI	P06139	60 kDa chaperonin (Protein Cpn60) (groEL protein)	GGDGNYGYNAATEEYGNMIDMGILDPTK	2	Met(O)	85	30	90.779	1491.93	2981.85	2981.27	0.577	LIT
CH60_ECOLI	P06139	60 kDa chaperonin (Protein Cpn60) (groEL protein)	EMLPVLEAVAK	2	Met(O)	51	21	84.94	608.418	1214.82	1214.66	0.164	Q-TOF
CH60_ECOLI	P06139	60 kDa chaperonin (Protein Cpn60) (groEL protein)	EIELEDKFENMGAQMVK	3	Met(O)	29	21	69.83	676.33	2025.97	2025.94	0.029	Q-TOF
CH60_ECOLI	P06139	60 kDa chaperonin (Protein Cpn60) (groEL protein)	EGVITVEDGTGLQDELDVVEGMQFDR	3	Met(O)	38	27	98.409	957.03	2868.07	2866.32	1.75	LIT
CH60_ECOLI	P06139	60 kDa chaperonin (Protein Cpn60) (groEL protein)	AVAAGMNPMDLKR	3	Met(O)	36	21	45.79	463.919	1388.73	1388.69	0.045	Q-TOF
CH60_ECOLI	P06139	60 kDa chaperonin (Protein Cpn60) (groEL protein)	AVAAGMNPMDLKR	2	Met(O)	35	21	44.03	695.368	1388.72	1388.69	0.031	Q-TOF
CH60_ECOLI	P06139	60 kDa chaperonin (Protein Cpn60) (groEL protein)	AVAAGMNPMDLK	2	Met(O)	44	27	27.225	617.31	1232.61	1232.59	0.016	LIT
CH60_ECOLI	P06139	60 kDa chaperonin (Protein Cpn60) (groEL protein)	AMEAPLRQIVLNCGEEPSVVANTVK	3	Met(O)	48	27	55.296	914.94	2741.8	2740.39	1.409	LIT
CH60_ECOLI	P06139	60 kDa chaperonin (Protein Cpn60) (groEL protein)	AMEAPLR	2	Met(O)	30	26	32.413	402.22	802.425	802.401	0.025	LIT
CH60_ECOLI	P06139	60 kDa chaperonin (Protein Cpn60) (groEL protein)	AIAQVGTISANSDETVGKLIAEAMDK	3	Met(O)	42	30	32.261	882.9	2645.68	2647.34	-1.659	LIT
CH60_ECOLI	P06139	60 kDa chaperonin (Protein Cpn60) (groEL protein)	AGKPLLIIAEDVEGEALATLVVNTMR	3	Met(O)	38	27	109.4	914.19	2739.55	2738.49	1.059	LIT
CH60_ECOLI	P06139	60 kDa chaperonin (Protein Cpn60) (groEL protein)	LIAEAMDKVGK	3		30	21	57.78	392.222	1173.64	1173.64	0.001	Q-TOF
CH60_ECOLI	P06139	60 kDa chaperonin (Protein Cpn60) (groEL protein)	LIAEAMDKVGK	2		25	21	57.81	587.86	1173.7	1173.64	0.063	Q-TOF
CH60_ECOLI	P06139	60 kDa chaperonin (Protein Cpn60) (groEL protein)	LIAEAMDK	2		53	21	43.87	445.752	889.489	889.458	0.031	Q-TOF
CH60_ECOLI	P06139	60 kDa chaperonin (Protein Cpn60) (groEL protein)	LIAEAMDK	1		47	29	17.995	891.36	890.353	889.458	0.895	LIT
CH60_ECOLI	P06139	60 kDa chaperonin (Protein Cpn60) (groEL protein)	LAGGVAVIK	2		84	27	28.507	413.43	824.845	826.528	-1.682	LIT
CH60_ECOLI	P06139	60 kDa chaperonin (Protein Cpn60) (groEL protein)	LADLRGQNEDQNVGIK	3		59	27	26.991	590.3	1767.88	1768.91	-1.029	LIT
CH60_ECOLI	P06139	60 kDa chaperonin (Protein Cpn60) (groEL protein)	LADLRGQNEDQNVGIK	2		68	27	25.715	885.54	1769.07	1768.91	0.159	LIT
CH60_ECOLI	P06139	60 kDa chaperonin (Protein Cpn60) (groEL protein)	GYLSPYFINKPETGAVELESPFILLADKK	4		51	21	35.37	810.727	3238.88	3238.72	0.162	Q-TOF
CH60_ECOLI	P06139	60 kDa chaperonin (Protein Cpn60) (groEL protein)	GYLSPYFINKPETGAVELESPFILLADKK	3		81	27	99.955	1080.33	3237.97	3238.72	-0.748	LIT
CH60_ECOLI	P06139	60 kDa chaperonin (Protein Cpn60) (groEL protein)	GYLSPYFINKPETGAVELESPFILLADK	3		56	30	108.39	1038.35	3112.01	3110.62	1.391	LIT
CH60_ECOLI	P06139	60 kDa chaperonin (Protein Cpn60) (groEL protein)	GVNVLADAVKVTLGPK	3		39	21	86.95	527.697	1580.07	1579.93	0.141	Q-TOF
CH60_ECOLI	P06139	60 kDa chaperonin (Protein Cpn60) (groEL protein)	GVNVLADAVK	2		81	27	34.034	492.64	983.265	984.56	-1.295	LIT
CH60_ECOLI	P06139	60 kDa chaperonin (Protein Cpn60) (groEL protein)	GVNVLADAVK	1		39	27	31.977	985.2	984.193	984.56	-0.368	LIT
CH60_ECOLI	P06139	60 kDa chaperonin (Protein Cpn60) (groEL protein)	GRNVVLDK	2		23	21	23.08	450.755	899.495	899.519	-0.023	Q-TOF
CH60_ECOLI	P06139	60 kDa chaperonin (Protein Cpn60) (groEL protein)	GRNVVLDK	1		28	27	11.037	900.29	899.283	899.519	-0.236	LIT
CH60_ECOLI	P06139	60 kDa chaperonin (Protein Cpn60) (groEL protein)	GQNEDQNVGIK	2		68	22	26.61	601.293	1200.57	1200.57	-0.002	Q-TOF
CH60_ECOLI	P06139	60 kDa chaperonin (Protein Cpn60) (groEL protein)	GIDKAVTAAVEELK	3		30	21	111.95	481.942	1442.8	1442.8	0.006	Q-TOF
CH60_ECOLI	P06139	60 kDa chaperonin (Protein Cpn60) (groEL protein)	GGDGNYGYNAATEEYGNMIDMGILDPTK	3		85	27	99.44	989.46	2965.36	2965.28	0.084	LIT
CH60_ECOLI	P06139	60 kDa chaperonin (Protein Cpn60) (groEL protein)	GGDGNYGYNAATEEYGNMIDMGILDPTK	2		124	27	99.397	1483.85	2965.68	2965.28	0.411	LIT
CH60_ECOLI	P06139	60 kDa chaperonin (Protein Cpn60) (groEL protein)	FENMGAQMVK	2		55	30	26.914	577.66	1153.31	1153.53	-0.221	LIT
CH60_ECOLI	P06139	60 kDa chaperonin (Protein Cpn60) (groEL protein)	EMLPVLEAVAK	2		56	27	70.639	600.9	1199.79	1198.66	1.122	LIT
CH60_ECOLI	P06139	60 kDa chaperonin (Protein Cpn60) (groEL protein)	EIELEDKFENMGAQMVK	3		46	24	84.44	670.933	2009.78	2009.94	-0.167	Q-TOF
CH60_ECOLI	P06139	60 kDa chaperonin (Protein Cpn60) (groEL protein)	EIELEDKFENMGAQMVK	2		93	30	72.192	1005.98	2009.95	2009.94	0.003	LIT
CH60_ECOLI	P06139	60 kDa chaperonin (Protein Cpn60) (groEL protein)	EIELEDK	2		33	22	31.55	438.221	874.427	874.428	-0.001	Q-TOF
CH60_ECOLI	P06139	60 kDa chaperonin (Protein Cpn60) (groEL protein)	EGVITVEDGTGLQDELDVVEGMQFDR	2		67	27	108.716	1426.54	2851.07	2850.32	0.743	LIT
CH60_ECOLI	P06139	60 kDa chaperonin (Protein Cpn60) (groEL protein)	DTTTIIDGVGEEAAIQGR	3		103	22	81.21	615.984	1844.93	1844.91	0.019	Q-TOF
CH60_ECOLI	P06139	60 kDa chaperonin (Protein Cpn60) (groEL protein)	DTTTIIDGVGEEAAIQGR	2		90	27	65.986	923.43	1844.85	1844.91	-0.066	LIT
CH60_ECOLI	P06139	60 kDa chaperonin (Protein Cpn60) (groEL protein)	DGVSVAR	2		41	30	9.826	352.31	702.605	702.366	0.239	LIT
CH60_ECOLI	P06139	60 kDa chaperonin (Protein Cpn60) (groEL protein)	AVTAAVEELK	2		56	27	27.045	515.67	1029.33	1029.57	-0.245	LIT
CH60_ECOLI	P06139	60 kDa chaperonin (Protein Cpn60) (groEL protein)	AVTAAVEELK	1		32	27	29.962	1030.29	1029.28	1029.57	-0.288	LIT
CH60_ECOLI	P06139	60 kDa chaperonin (Protein Cpn60) (groEL protein)	AVAAGMNPMDLKR	3		59	21	55.49	458.566	1372.68	1372.7	-0.019	Q-TOF
CH60_ECOLI	P06139	60 kDa chaperonin (Protein Cpn60) (groEL protein)	AVAAGMNPMDLKR	2		67	24	43.76	687.359	1372.7	1372.7	0.007	Q-TOF
CH60_ECOLI	P06139	60 kDa chaperonin (Protein Cpn60) (groEL protein)	AVAAGMNPMDLK	2		62	27	40.433	609.42	1216.83	1216.59	0.231	LIT
CH60_ECOLI	P06139	60 kDa chaperonin (Protein Cpn60) (groEL protein)	AVAAGMNPMDLK	1		38	27	37.894	1217.16	1216.15	1216.59	-0.442	LIT
CH60_ECOLI	P06139	60 kDa chaperonin (Protein Cpn60) (groEL protein)	ATLEDLGQAKR	3		48	22	37.45	401.214	1200.62	1200.65	-0.026	Q-TOF
CH60_ECOLI	P06139	60 kDa chaperonin (Protein Cpn60) (groEL protein)	ATLEDLGQAKR	2		49	21	42.93	601.338	1200.66	1200.65	0.015	Q-TOF
CH60_ECOLI	P06139	60 kDa chaperonin (Protein Cpn60) (groEL protein)	ATLEDLGQAK	2		65	21	49.36	523.28	1044.55	1044.55	0.001	Q-TOF
CH60_ECOLI	P06139	60 kDa chaperonin (Protein Cpn60) (groEL protein)	ATLEDLGQAK	1		41	30	22.909	1045.18	1044.17	1044.55	-0.37	LIT
CH60_ECOLI	P06139	60 kDa chaperonin (Protein Cpn60) (groEL protein)	ARVEDALHATR	3		39	24	27.48	413.533	1237.58	1237.65	-0.077	Q-TOF
CH60_ECOLI	P06139	60 kDa chaperonin (Protein Cpn60) (groEL protein)	ARVEDALHATR	2		64	24	28.19	619.788	1237.56	1237.65	-0.092	Q-TOF
CH60_ECOLI	P06139	60 kDa chaperonin (Protein Cpn60) (groEL protein)	APGFGDRR	2		25	21	32.04	438.224	874.433	874.441	-0.007	Q-TOF
CH60_ECOLI	P06139	60 kDa chaperonin (Protein Cpn60) (groEL protein)	APGFGDR	2		56	22	27.47	360.174	718.333	718.34	-0.006	Q-TOF
CH60_ECOLI	P06139	60 kDa chaperonin (Protein Cpn60) (groEL protein)	ANDAAGDGTTTATVLAQAIITEGLK	3		77	27	82.826	801.39	2401.15	2401.23	-0.085	LIT
CH60_ECOLI	P06139	60 kDa chaperonin (Protein Cpn60) (groEL protein)	ANDAAGDGTTTATVLAQAIITEGLK	2		135	29	108.506	1201.76	2401.51	2401.23	0.272	LIT
CH60_ECOLI	P06139	60 kDa chaperonin (Protein Cpn60) (groEL protein)	AMLQDIATLTGGTVISEEIGMELEK	3		55	21	39.65	883.794	2648.36	2648.33	0.031	Q-TOF
CH60_ECOLI	P06139	60 kDa chaperonin (Protein Cpn60) (groEL protein)	AMEAPLRQIVLNCGEEPSVVANTVK	3		76	27	59.554	909.02	2724.04	2724.39	-0.356	LIT
CH60_ECOLI	P06139	60 kDa chaperonin (Protein Cpn60) (groEL protein)	AMEAPLR	2		48	22	30.1	394.159	786.303	786.406	-0.102	Q-TOF
CH60_ECOLI	P06139	60 kDa chaperonin (Protein Cpn60) (groEL protein)	AMEAPLR	1		40	29	16.174	788.4	787.393	786.406	0.987	LIT
CH60_ECOLI	P06139	60 kDa chaperonin (Protein Cpn60) (groEL protein)	ALSVPCSDSK	2		59	21	30.91	532.228	1062.44	1062.5	-0.06	Q-TOF
CH60_ECOLI	P06139	60 kDa chaperonin (Protein Cpn60) (groEL protein)	AIAQVGTISANSDETVGK	3		102	24	48.2	587.618	1759.83	1759.89	-0.063	Q-TOF
CH60_ECOLI	P06139	60 kDa chaperonin (Protein Cpn60) (groEL protein)	AIAQVGTISANSDETVGK	2		100	30	32.734	880.67	1759.33	1759.89	-0.57	LIT
CH60_ECOLI	P06139	60 kDa chaperonin (Protein Cpn60) (groEL protein)	AGKPLLIIAEDVEGEALATLVVNTMR	4		60	21	41.8	681.669	2722.65	2722.49	0.153	Q-TOF
CH60_ECOLI	P06139	60 kDa chaperonin (Protein Cpn60) (groEL protein)	AGKPLLIIAEDVEGEALATLVVNTMR	3		65	21	41.45	908.525	2722.55	2722.49	0.059	Q-TOF
CH60_ECOLI	P06139	60 kDa chaperonin (Protein Cpn60) (groEL protein)	AAVEEGVVAGGGVALIR	3		66	24	84.33	523.324	1566.95	1566.87	0.076	Q-TOF
CH60_ECOLI	P06139	60 kDa chaperonin (Protein Cpn60) (groEL protein)	AAVEEGVVAGGGVALIR	2		105	27	54.021	784.25	1566.48	1566.87	-0.387	LIT
CH60_ECOLI	P06139	60 kDa chaperonin (Protein Cpn60) (groEL protein)	NDAADLGAAGGMGGMGGMGGMM	3	5Met(O)	36	21	41.36	670.26	2007.76	2007.71	0.048	Q-TOF
CH60_ECOLI	P06139	60 kDa chaperonin (Protein Cpn60) (groEL protein)	GGDGNYGYNAATEEYGNMIDMGILDPTK	3	2Met(O)	50	27	75.657	1000.24	2997.7	2997.26	0.434	LIT
CH60_ECOLI	P06139	60 kDa chaperonin (Protein Cpn60) (groEL protein)	EIELEDKFENMGAQMVK	3	2Met(O)	24	21	79.57	681.67	2041.99	2041.93	0.054	Q-TOF
CH60_ECOLI	P06139	60 kDa chaperonin (Protein Cpn60) (groEL protein)	AVAAGMNPMDLKR	3	2Met(O)	28	21	35.11	469.23	1404.67	1404.68	-0.017	Q-TOF
CH60_ECOLI	P06139	60 kDa chaperonin (Protein Cpn60) (groEL protein)	AVAAGMNPMDLK	2	2Met(O)	54	21	35.19	625.297	1248.58	1248.58	-0.006	Q-TOF
PFLB_ECOLI	P09373	Formate acetyltransferase 1 (EC 2.3.1.54) (Pyruvate formate-lyase 1)	YSYEASLMALHDRDVIR	4		50	24	79.79	510.487	2037.92	2037.99	-0.077	Q-TOF
PFLB_ECOLI	P09373	Formate acetyltransferase 1 (EC 2.3.1.54) (Pyruvate formate-lyase 1)	YSYEASLMALHDRDVIR	3		46	24	75.96	680.337	2037.99	2037.99	-0.004	Q-TOF
PFLB_ECOLI	P09373	Formate acetyltransferase 1 (EC 2.3.1.54) (Pyruvate formate-lyase 1)	YSYEASLMALHDR	3		68	21	67.87	519.309	1554.91	1554.71	0.193	Q-TOF	P42632
PFLB_ECOLI	P09373	Formate acetyltransferase 1 (EC 2.3.1.54) (Pyruvate formate-lyase 1)	YSYEASLMALHDR	2		68	24	69.64	778.389	1554.76	1554.71	0.05	Q-TOF	P42632
PFLB_ECOLI	P09373	Formate acetyltransferase 1 (EC 2.3.1.54) (Pyruvate formate-lyase 1)	YPQLTIR	2		31	30	31.559	446.65	891.285	889.502	1.783	LIT	P33633
PFLB_ECOLI	P09373	Formate acetyltransferase 1 (EC 2.3.1.54) (Pyruvate formate-lyase 1)	VSIDTSSLQYENDDLMRPDFNNDDYAIACCVSPMIVGK	3		95	30	102.44	1451.88	4352.61	4351.94	0.672	LIT
PFLB_ECOLI	P09373	Formate acetyltransferase 1 (EC 2.3.1.54) (Pyruvate formate-lyase 1)	VDDLAVDLVER	3		49	24	73.55	415.2	1242.58	1242.65	-0.066	Q-TOF
PFLB_ECOLI	P09373	Formate acetyltransferase 1 (EC 2.3.1.54) (Pyruvate formate-lyase 1)	VDDLAVDLVER	2		75	21	80.8	622.344	1242.67	1242.65	0.028	Q-TOF
PFLB_ECOLI	P09373	Formate acetyltransferase 1 (EC 2.3.1.54) (Pyruvate formate-lyase 1)	VDDLAVDLVER	1		55	30	56.545	1243.18	1242.17	1242.65	-0.473	LIT
PFLB_ECOLI	P09373	Formate acetyltransferase 1 (EC 2.3.1.54) (Pyruvate formate-lyase 1)	VALYGIDYLMK	2		75	27	78.378	643.45	1284.88	1284.68	0.207	LIT
PFLB_ECOLI	P09373	Formate acetyltransferase 1 (EC 2.3.1.54) (Pyruvate formate-lyase 1)	TSTFLDVYIER	2		73	24	84.42	672.318	1342.62	1342.68	-0.056	Q-TOF
PFLB_ECOLI	P09373	Formate acetyltransferase 1 (EC 2.3.1.54) (Pyruvate formate-lyase 1)	TPEYDELFSGDPIWATESIGGMGLDGR	2		73	30	109.016	1457.44	2912.87	2912.32	0.55	LIT
PFLB_ECOLI	P09373	Formate acetyltransferase 1 (EC 2.3.1.54) (Pyruvate formate-lyase 1)	TMLYAINGGVDEK	2		100	21	65.97	705.814	1409.61	1409.69	-0.073	Q-TOF
PFLB_ECOLI	P09373	Formate acetyltransferase 1 (EC 2.3.1.54) (Pyruvate formate-lyase 1)	TMACGIAGLSVAADSLSAIK	3		39	21	74.56	646.014	1935.02	1934.98	0.041	Q-TOF
PFLB_ECOLI	P09373	Formate acetyltransferase 1 (EC 2.3.1.54) (Pyruvate formate-lyase 1)	TMACGIAGLSVAADSLSAIK	2		86	25	102.93	968.525	1935.04	1934.98	0.055	Q-TOF
PFLB_ECOLI	P09373	Formate acetyltransferase 1 (EC 2.3.1.54) (Pyruvate formate-lyase 1)	THNQGVFDVYTPDILR	3		67	22	66.56	625.638	1873.89	1873.93	-0.04	Q-TOF
PFLB_ECOLI	P09373	Formate acetyltransferase 1 (EC 2.3.1.54) (Pyruvate formate-lyase 1)	THNQGVFDVYTPDILR	2		92	21	89.04	938.069	1874.12	1873.93	0.19	Q-TOF
PFLB_ECOLI	P09373	Formate acetyltransferase 1 (EC 2.3.1.54) (Pyruvate formate-lyase 1)	THAPVDFDTAVASTITSHDAGYINK	4		52	24	87.9	658.569	2630.25	2630.26	-0.014	Q-TOF
PFLB_ECOLI	P09373	Formate acetyltransferase 1 (EC 2.3.1.54) (Pyruvate formate-lyase 1)	THAPVDFDTAVASTITSHDAGYINK	3		63	21	87.36	877.859	2630.55	2630.26	0.294	LIT
PFLB_ECOLI	P09373	Formate acetyltransferase 1 (EC 2.3.1.54) (Pyruvate formate-lyase 1)	TGNTPDGR	2		52	24	14.02	409.162	816.309	816.373	-0.063	Q-TOF	P42632
PFLB_ECOLI	P09373	Formate acetyltransferase 1 (EC 2.3.1.54) (Pyruvate formate-lyase 1)	SQNGAAMSFGR	2		62	24	29.79	563.263	1124.51	1124.5	0.008	Q-TOF
PFLB_ECOLI	P09373	Formate acetyltransferase 1 (EC 2.3.1.54) (Pyruvate formate-lyase 1)	SGVLTGLPDAYGR	2		69	22	66.27	653.288	1304.56	1304.67	-0.111	Q-TOF
PFLB_ECOLI	P09373	Formate acetyltransferase 1 (EC 2.3.1.54) (Pyruvate formate-lyase 1)	SGVLTGLPDAYGR	1		44	30	49.226	1305.3	1304.29	1304.67	-0.38	LIT
PFLB_ECOLI	P09373	Formate acetyltransferase 1 (EC 2.3.1.54) (Pyruvate formate-lyase 1)	SEPIKGDVLNYDEVMER	3		58	21	74.8	665.305	1992.89	1992.95	-0.054	Q-TOF
PFLB_ECOLI	P09373	Formate acetyltransferase 1 (EC 2.3.1.54) (Pyruvate formate-lyase 1)	RALIPFGGIK	3		32	24	57.33	357.869	1070.58	1070.66	-0.076	Q-TOF
PFLB_ECOLI	P09373	Formate acetyltransferase 1 (EC 2.3.1.54) (Pyruvate formate-lyase 1)	RALIPFGGIK	2		33	24	88.09	536.319	1070.62	1070.66	-0.037	Q-TOF
PFLB_ECOLI	P09373	Formate acetyltransferase 1 (EC 2.3.1.54) (Pyruvate formate-lyase 1)	RAGAPFGPGANPMHGR	4		45	21	24.78	398.988	1591.92	1591.78	0.144	Q-TOF
PFLB_ECOLI	P09373	Formate acetyltransferase 1 (EC 2.3.1.54) (Pyruvate formate-lyase 1)	RAGAPFGPGANPMHGR	3		51	21	55.22	531.593	1591.76	1591.78	-0.022	Q-TOF
PFLB_ECOLI	P09373	Formate acetyltransferase 1 (EC 2.3.1.54) (Pyruvate formate-lyase 1)	QYITALNIIHYMHDK	4		35	24	80.85	465.732	1858.9	1858.94	-0.04	Q-TOF
PFLB_ECOLI	P09373	Formate acetyltransferase 1 (EC 2.3.1.54) (Pyruvate formate-lyase 1)	QYITALNIIHYMHDK	3		36	24	209.24	620.647	1858.92	1858.94	-0.022	Q-TOF
PFLB_ECOLI	P09373	Formate acetyltransferase 1 (EC 2.3.1.54) (Pyruvate formate-lyase 1)	QMQFFGAR	2		35	22	45.91	492.704	983.393	983.465	-0.071	Q-TOF	P42632
PFLB_ECOLI	P09373	Formate acetyltransferase 1 (EC 2.3.1.54) (Pyruvate formate-lyase 1)	NYTPYEGDESFLAGATEATTTLWDK	2		101	29	106.133	1391.16	2780.3	2779.25	1.055	LIT
PFLB_ECOLI	P09373	Formate acetyltransferase 1 (EC 2.3.1.54) (Pyruvate formate-lyase 1)	MIEGSCK	2		32	21	31.61	412.738	823.461	823.357	0.105	Q-TOF
PFLB_ECOLI	P09373	Formate acetyltransferase 1 (EC 2.3.1.54) (Pyruvate formate-lyase 1)	YSYEASLMALHDRDVIR	4	Met(O)	26	21	82.65	514.551	2054.17	2053.99	0.184	Q-TOF
PFLB_ECOLI	P09373	Formate acetyltransferase 1 (EC 2.3.1.54) (Pyruvate formate-lyase 1)	YSYEASLMALHDR	3	Met(O)	35	21	73.62	524.63	1570.87	1570.71	0.161	Q-TOF	P42632
PFLB_ECOLI	P09373	Formate acetyltransferase 1 (EC 2.3.1.54) (Pyruvate formate-lyase 1)	VSIDTSSLQYENDDLMRPDFNNDDYAIACCVSPMIVGK	3	Met(O)	49	30	95.592	1456.91	4367.72	4367.93	-0.215	LIT
PFLB_ECOLI	P09373	Formate acetyltransferase 1 (EC 2.3.1.54) (Pyruvate formate-lyase 1)	TPEYDELFSGDPIWATESIGGMGLDGR	2	Met(O)	45	30	108.44	1464.94	2927.86	2928.31	-0.447	LIT
PFLB_ECOLI	P09373	Formate acetyltransferase 1 (EC 2.3.1.54) (Pyruvate formate-lyase 1)	TMLYAINGGVDEK	2	Met(O)	59	21	66.01	713.942	1425.87	1425.68	0.188	Q-TOF
PFLB_ECOLI	P09373	Formate acetyltransferase 1 (EC 2.3.1.54) (Pyruvate formate-lyase 1)	TMACGIAGLSVAADSLSAIK	2	Met(O)	84	30	78.565	977.451	1952.89	1950.97	1.912	LIT
PFLB_ECOLI	P09373	Formate acetyltransferase 1 (EC 2.3.1.54) (Pyruvate formate-lyase 1)	SQNGAAMSFGR	2	Met(O)	53	24	30.78	571.249	1140.48	1140.5	-0.015	Q-TOF
PFLB_ECOLI	P09373	Formate acetyltransferase 1 (EC 2.3.1.54) (Pyruvate formate-lyase 1)	SEPIKGDVLNYDEVMER	3	Met(O)	45	21	35.63	670.665	2008.97	2008.94	0.033	Q-TOF
PFLB_ECOLI	P09373	Formate acetyltransferase 1 (EC 2.3.1.54) (Pyruvate formate-lyase 1)	RAGAPFGPGANPMHGR	3	Met(O)	25	21	39.72	536.962	1607.86	1607.77	0.09	Q-TOF
PFLB_ECOLI	P09373	Formate acetyltransferase 1 (EC 2.3.1.54) (Pyruvate formate-lyase 1)	QMQFFGAR	2	Met(O)	28	21	67.37	500.767	999.519	999.46	0.06	Q-TOF	P42632
PFLB_ECOLI	P09373	Formate acetyltransferase 1 (EC 2.3.1.54) (Pyruvate formate-lyase 1)	ITEQEAQEMVDHLVMK	3	Met(O)	51	24	105.52	639.617	1915.83	1915.9	-0.074	Q-TOF
PFLB_ECOLI	P09373	Formate acetyltransferase 1 (EC 2.3.1.54) (Pyruvate formate-lyase 1)	GDVLNYDEVMER	2	Met(O)	45	30	36.633	729.1	1456.18	1454.63	1.551	LIT
PFLB_ECOLI	P09373	Formate acetyltransferase 1 (EC 2.3.1.54) (Pyruvate formate-lyase 1)	FLNTLYTMGPSPEPNMTILWSEK	2	Met(O)	72	30	96.308	1342.96	2683.91	2684.29	-0.378	LIT
PFLB_ECOLI	P09373	Formate acetyltransferase 1 (EC 2.3.1.54) (Pyruvate formate-lyase 1)	EMLLDAMENPEKYPQLTIR	3	Met(O)	31	21	86.34	769.761	2306.26	2306.13	0.133	Q-TOF
PFLB_ECOLI	P09373	Formate acetyltransferase 1 (EC 2.3.1.54) (Pyruvate formate-lyase 1)	EMLLDAMENPEK	2	Met(O)	66	21	69.65	718.359	1434.7	1434.64	0.067	Q-TOF
PFLB_ECOLI	P09373	Formate acetyltransferase 1 (EC 2.3.1.54) (Pyruvate formate-lyase 1)	AGKITEQEAQEMVDHLVMK	4	Met(O)	23	21	81.75	544.08	2172.29	2172.05	0.237	Q-TOF
PFLB_ECOLI	P09373	Formate acetyltransferase 1 (EC 2.3.1.54) (Pyruvate formate-lyase 1)	AGAPFGPGANPMHGR	3	Met(O)	38	21	39.8	484.912	1451.71	1451.67	0.041	Q-TOF
PFLB_ECOLI	P09373	Formate acetyltransferase 1 (EC 2.3.1.54) (Pyruvate formate-lyase 1)	AGAPFGPGANPMHGR	2	Met(O)	26	21	23.66	726.842	1451.67	1451.67	-0.003	Q-TOF
PFLB_ECOLI	P09373	Formate acetyltransferase 1 (EC 2.3.1.54) (Pyruvate formate-lyase 1)	MDHFMDWLAK	3		41	22	66.63	431.837	1292.49	1292.57	-0.079	Q-TOF
PFLB_ECOLI	P09373	Formate acetyltransferase 1 (EC 2.3.1.54) (Pyruvate formate-lyase 1)	MDHFMDWLAK	2		46	24	82.89	647.26	1292.51	1292.57	-0.064	Q-TOF
PFLB_ECOLI	P09373	Formate acetyltransferase 1 (EC 2.3.1.54) (Pyruvate formate-lyase 1)	LREEIAEQHR	3		48	21	23.37	427.55	1279.63	1279.66	-0.035	Q-TOF
PFLB_ECOLI	P09373	Formate acetyltransferase 1 (EC 2.3.1.54) (Pyruvate formate-lyase 1)	LREEIAEQHR	2		49	21	41.12	640.852	1279.69	1279.66	0.026	Q-TOF
PFLB_ECOLI	P09373	Formate acetyltransferase 1 (EC 2.3.1.54) (Pyruvate formate-lyase 1)	LPLNFKK	2		28	21	42.86	430.295	858.576	858.533	0.043	Q-TOF
PFLB_ECOLI	P09373	Formate acetyltransferase 1 (EC 2.3.1.54) (Pyruvate formate-lyase 1)	LPLNFK	2		28	24	44.13	366.201	730.387	730.438	-0.05	Q-TOF
PFLB_ECOLI	P09373	Formate acetyltransferase 1 (EC 2.3.1.54) (Pyruvate formate-lyase 1)	LPFAYAK	2		42	21	57.59	405.27	808.525	808.448	0.076	Q-TOF
PFLB_ECOLI	P09373	Formate acetyltransferase 1 (EC 2.3.1.54) (Pyruvate formate-lyase 1)	LATAWEGFTK	2		61	21	77.96	562.36	1122.7	1122.57	0.134	Q-TOF
PFLB_ECOLI	P09373	Formate acetyltransferase 1 (EC 2.3.1.54) (Pyruvate formate-lyase 1)	LAQFTSLQADLENGVNLEQTIR	3		73	30	99.006	820.925	2459.75	2459.27	0.487	LIT
PFLB_ECOLI	P09373	Formate acetyltransferase 1 (EC 2.3.1.54) (Pyruvate formate-lyase 1)	LAQFTSLQADLENGVNLEQTIR	2		106	27	99.258	1230.52	2459.03	2459.27	-0.24	LIT
PFLB_ECOLI	P09373	Formate acetyltransferase 1 (EC 2.3.1.54) (Pyruvate formate-lyase 1)	KTHNQGVFDVYTPDILR	4		34	21	110.97	501.522	2002.06	2002.03	0.032	Q-TOF
PFLB_ECOLI	P09373	Formate acetyltransferase 1 (EC 2.3.1.54) (Pyruvate formate-lyase 1)	KTHNQGVFDVYTPDILR	3		26	21	84.54	668.375	2002.1	2002.03	0.075	Q-TOF
PFLB_ECOLI	P09373	Formate acetyltransferase 1 (EC 2.3.1.54) (Pyruvate formate-lyase 1)	KTGNTPDGR	2		34	24	13.51	473.26	944.505	944.468	0.038	Q-TOF	P42632
PFLB_ECOLI	P09373	Formate acetyltransferase 1 (EC 2.3.1.54) (Pyruvate formate-lyase 1)	KSGVLTGLPDAYGR	3		46	21	82.08	478.624	1432.85	1432.77	0.084	Q-TOF
PFLB_ECOLI	P09373	Formate acetyltransferase 1 (EC 2.3.1.54) (Pyruvate formate-lyase 1)	KSGVLTGLPDAYGR	2		72	21	79.8	717.426	1432.84	1432.77	0.07	Q-TOF
PFLB_ECOLI	P09373	Formate acetyltransferase 1 (EC 2.3.1.54) (Pyruvate formate-lyase 1)	KIFTEYR	2		24	21	46.43	478.785	955.555	955.513	0.043	Q-TOF
PFLB_ECOLI	P09373	Formate acetyltransferase 1 (EC 2.3.1.54) (Pyruvate formate-lyase 1)	IVGLQTEAPLKR	3		39	22	46.56	442.267	1323.78	1323.79	-0.008	Q-TOF
PFLB_ECOLI	P09373	Formate acetyltransferase 1 (EC 2.3.1.54) (Pyruvate formate-lyase 1)	IVGLQTEAPLKR	2		60	21	54.74	662.917	1323.82	1323.79	0.032	Q-TOF
PFLB_ECOLI	P09373	Formate acetyltransferase 1 (EC 2.3.1.54) (Pyruvate formate-lyase 1)	IVGLQTEAPLK	2		75	21	65.68	584.909	1167.8	1167.69	0.117	Q-TOF
PFLB_ECOLI	P09373	Formate acetyltransferase 1 (EC 2.3.1.54) (Pyruvate formate-lyase 1)	ITEQEAQEMVDHLVMK	3		50	24	111.96	634.267	1899.78	1899.91	-0.129	Q-TOF
PFLB_ECOLI	P09373	Formate acetyltransferase 1 (EC 2.3.1.54) (Pyruvate formate-lyase 1)	IFTEYRK	2		21	21	38.2	478.773	955.531	955.513	0.019	Q-TOF
PFLB_ECOLI	P09373	Formate acetyltransferase 1 (EC 2.3.1.54) (Pyruvate formate-lyase 1)	IFTEYR	2		29	24	50.73	414.715	827.415	827.418	-0.002	Q-TOF
PFLB_ECOLI	P09373	Formate acetyltransferase 1 (EC 2.3.1.54) (Pyruvate formate-lyase 1)	GDWQNEVNVR	2		57	22	70.04	608.786	1215.56	1215.56	-0.006	Q-TOF
PFLB_ECOLI	P09373	Formate acetyltransferase 1 (EC 2.3.1.54) (Pyruvate formate-lyase 1)	GDWQNEVNVR	1		49	30	30.457	1216.29	1215.28	1215.56	-0.281	LIT
PFLB_ECOLI	P09373	Formate acetyltransferase 1 (EC 2.3.1.54) (Pyruvate formate-lyase 1)	GDVLNYDEVMER	2		72	24	74.19	720.308	1438.6	1438.64	-0.039	Q-TOF
PFLB_ECOLI	P09373	Formate acetyltransferase 1 (EC 2.3.1.54) (Pyruvate formate-lyase 1)	GAVASLTSVAK	2		50	21	52.77	502.312	1002.61	1002.57	0.038	Q-TOF	P42632
PFLB_ECOLI	P09373	Formate acetyltransferase 1 (EC 2.3.1.54) (Pyruvate formate-lyase 1)	FLNTLYTMGPSPEPNMTILWSEK	2		64	30	103.81	1335.28	2668.55	2668.29	0.257	LIT
PFLB_ECOLI	P09373	Formate acetyltransferase 1 (EC 2.3.1.54) (Pyruvate formate-lyase 1)	EQQQDVITR	2		49	24	32.1	558.819	1115.62	1115.56	0.066	Q-TOF
PFLB_ECOLI	P09373	Formate acetyltransferase 1 (EC 2.3.1.54) (Pyruvate formate-lyase 1)	EMLLDAMENPEKYPQLTIR	3		57	24	82.44	764.304	2289.89	2290.13	-0.243	Q-TOF
PFLB_ECOLI	P09373	Formate acetyltransferase 1 (EC 2.3.1.54) (Pyruvate formate-lyase 1)	EMLLDAMENPEK	2		87	25	87.46	710.386	1418.76	1418.64	0.116	Q-TOF
PFLB_ECOLI	P09373	Formate acetyltransferase 1 (EC 2.3.1.54) (Pyruvate formate-lyase 1)	ELDPMIKK	2		27	21	64.9	487.303	972.591	972.531	0.059	Q-TOF
PFLB_ECOLI	P09373	Formate acetyltransferase 1 (EC 2.3.1.54) (Pyruvate formate-lyase 1)	ELDPMIK	2		30	21	52.41	423.251	844.487	844.436	0.05	Q-TOF
PFLB_ECOLI	P09373	Formate acetyltransferase 1 (EC 2.3.1.54) (Pyruvate formate-lyase 1)	EEIAEQHR	2		35	24	20.28	506.263	1010.51	1010.48	0.033	Q-TOF
PFLB_ECOLI	P09373	Formate acetyltransferase 1 (EC 2.3.1.54) (Pyruvate formate-lyase 1)	DGISYTFSIVPNALGK	3		43	30	90.369	561.614	1681.82	1680.87	0.947	LIT
PFLB_ECOLI	P09373	Formate acetyltransferase 1 (EC 2.3.1.54) (Pyruvate formate-lyase 1)	DGISYTFSIVPNALGK	2		97	30	90.107	841.541	1681.07	1680.87	0.194	LIT
PFLB_ECOLI	P09373	Formate acetyltransferase 1 (EC 2.3.1.54) (Pyruvate formate-lyase 1)	DAIPTQSVLTITSNVVYGKK	3		46	24	111.49	712.057	2133.15	2133.17	-0.02	Q-TOF
PFLB_ECOLI	P09373	Formate acetyltransferase 1 (EC 2.3.1.54) (Pyruvate formate-lyase 1)	DAIPTQSVLTITSNVVYGK	3		56	21	56.2	669.35	2005.03	2005.07	-0.045	Q-TOF
PFLB_ECOLI	P09373	Formate acetyltransferase 1 (EC 2.3.1.54) (Pyruvate formate-lyase 1)	DAIPTQSVLTITSNVVYGK	2		81	29	91.877	1003.43	2004.85	2005.07	-0.228	LIT
PFLB_ECOLI	P09373	Formate acetyltransferase 1 (EC 2.3.1.54) (Pyruvate formate-lyase 1)	ALIPFGGIK	2		37	21	31.57	458.295	914.575	914.559	0.017	Q-TOF
PFLB_ECOLI	P09373	Formate acetyltransferase 1 (EC 2.3.1.54) (Pyruvate formate-lyase 1)	AGKITEQEAQEMVDHLVMK	4		35	21	85.76	540.078	2156.28	2156.06	0.224	Q-TOF
PFLB_ECOLI	P09373	Formate acetyltransferase 1 (EC 2.3.1.54) (Pyruvate formate-lyase 1)	AGAPFGPGANPMHGR	3		62	24	39.3	479.545	1435.61	1435.68	-0.065	Q-TOF
PFLB_ECOLI	P09373	Formate acetyltransferase 1 (EC 2.3.1.54) (Pyruvate formate-lyase 1)	AGAPFGPGANPMHGR	2		82	21	73.85	718.871	1435.73	1435.68	0.05	Q-TOF
PFLB_ECOLI	P09373	Formate acetyltransferase 1 (EC 2.3.1.54) (Pyruvate formate-lyase 1)	EMLLDAMENPEKYPQLTIR	3	2Met(O)	27	21	104.59	775.071	2322.19	2322.12	0.068	Q-TOF
PFLB_ECOLI	P09373	Formate acetyltransferase 1 (EC 2.3.1.54) (Pyruvate formate-lyase 1)	EMLLDAMENPEK	2	2Met(O)	43	21	56.68	726.422	1450.83	1450.63	0.198	Q-TOF
ADHE_ECOLI	P17547	Aldehyde-alcohol dehydrogenase [Includes: Alcohol dehydrogenase (EC 1.1.1.1) (ADH); Acetal	YPLISELK	2		40	21	77.56	481.817	961.62	961.548	0.071	Q-TOF
ADHE_ECOLI	P17547	Aldehyde-alcohol dehydrogenase [Includes: Alcohol dehydrogenase (EC 1.1.1.1) (ADH); Acetal	YPLADYALTPDMAIVDANLVMDMPK	2		79	30	109.39	1384.05	2766.09	2766.33	-0.243	LIT
ADHE_ECOLI	P17547	Aldehyde-alcohol dehydrogenase [Includes: Alcohol dehydrogenase (EC 1.1.1.1) (ADH); Acetal	YNANDNPTK	2		58	24	21.31	518.718	1035.42	1035.46	-0.041	Q-TOF
ADHE_ECOLI	P17547	Aldehyde-alcohol dehydrogenase [Includes: Alcohol dehydrogenase (EC 1.1.1.1) (ADH); Acetal	YNANDNPTK	1		35	30	8.895	1036.11	1035.1	1035.46	-0.359	LIT
ADHE_ECOLI	P17547	Aldehyde-alcohol dehydrogenase [Includes: Alcohol dehydrogenase (EC 1.1.1.1) (ADH); Acetal	YAEIADHLGLSAPGDR	3		69	24	69.31	562.269	1683.79	1683.82	-0.036	Q-TOF
ADHE_ECOLI	P17547	Aldehyde-alcohol dehydrogenase [Includes: Alcohol dehydrogenase (EC 1.1.1.1) (ADH); Acetal	YAEIADHLGLSAPGDR	2		93	21	33.87	842.961	1683.91	1683.82	0.086	Q-TOF
ADHE_ECOLI	P17547	Aldehyde-alcohol dehydrogenase [Includes: Alcohol dehydrogenase (EC 1.1.1.1) (ADH); Acetal	VSYFGQK	2		39	21	28.27	414.687	827.359	827.418	-0.058	Q-TOF
ADHE_ECOLI	P17547	Aldehyde-alcohol dehydrogenase [Includes: Alcohol dehydrogenase (EC 1.1.1.1) (ADH); Acetal	RGSLPIALDEVITDGHK	4		42	24	71.3	456.001	1819.97	1819.98	-0.004	Q-TOF
ADHE_ECOLI	P17547	Aldehyde-alcohol dehydrogenase [Includes: Alcohol dehydrogenase (EC 1.1.1.1) (ADH); Acetal	RGSLPIALDEVITDGHK	3		60	21	46.32	607.645	1819.91	1819.98	-0.066	Q-TOF
ADHE_ECOLI	P17547	Aldehyde-alcohol dehydrogenase [Includes: Alcohol dehydrogenase (EC 1.1.1.1) (ADH); Acetal	RGSLPIALDEVITDGHK	2		67	30	55.232	911.121	1820.23	1819.98	0.249	LIT
ADHE_ECOLI	P17547	Aldehyde-alcohol dehydrogenase [Includes: Alcohol dehydrogenase (EC 1.1.1.1) (ADH); Acetal	RAVASVLMSK	2		43	24	33.07	531.266	1060.52	1060.61	-0.09	Q-TOF
ADHE_ECOLI	P17547	Aldehyde-alcohol dehydrogenase [Includes: Alcohol dehydrogenase (EC 1.1.1.1) (ADH); Acetal	RALIVTDR	2		24	21	43.8	472.306	942.597	942.561	0.036	Q-TOF
ADHE_ECOLI	P17547	Aldehyde-alcohol dehydrogenase [Includes: Alcohol dehydrogenase (EC 1.1.1.1) (ADH); Acetal	RAENMLWHK	3		27	21	31.49	395.611	1183.81	1183.59	0.219	Q-TOF
ADHE_ECOLI	P17547	Aldehyde-alcohol dehydrogenase [Includes: Alcohol dehydrogenase (EC 1.1.1.1) (ADH); Acetal	QTAFSQYDRPQAR	3		36	21	33.56	523.276	1566.81	1566.75	0.052	Q-TOF
ADHE_ECOLI	P17547	Aldehyde-alcohol dehydrogenase [Includes: Alcohol dehydrogenase (EC 1.1.1.1) (ADH); Acetal	QILLDTYYGR	2		61	21	84.42	621.416	1240.82	1240.64	0.173	Q-TOF
ADHE_ECOLI	P17547	Aldehyde-alcohol dehydrogenase [Includes: Alcohol dehydrogenase (EC 1.1.1.1) (ADH); Acetal	NPVAR	1		31	30	6.493	556.28	555.273	555.313	-0.04	LIT	P05825
ADHE_ECOLI	P17547	Aldehyde-alcohol dehydrogenase [Includes: Alcohol dehydrogenase (EC 1.1.1.1) (ADH); Acetal	NHFASEYIYNAYKDEK	4		31	24	56.18	498.753	1990.98	1990.91	0.077	Q-TOF
ADHE_ECOLI	P17547	Aldehyde-alcohol dehydrogenase [Includes: Alcohol dehydrogenase (EC 1.1.1.1) (ADH); Acetal	NHFASEYIYNAYKDEK	3		65	21	38.72	664.64	1990.9	1990.91	-0.006	Q-TOF
ADHE_ECOLI	P17547	Aldehyde-alcohol dehydrogenase [Includes: Alcohol dehydrogenase (EC 1.1.1.1) (ADH); Acetal	NHFASEYIYNAYK	3		36	24	63.01	540.581	1618.72	1618.74	-0.02	Q-TOF
ADHE_ECOLI	P17547	Aldehyde-alcohol dehydrogenase [Includes: Alcohol dehydrogenase (EC 1.1.1.1) (ADH); Acetal	NHFASEYIYNAYK	2		68	29	39.391	810.51	1619.01	1618.74	0.264	LIT
ADHE_ECOLI	P17547	Aldehyde-alcohol dehydrogenase [Includes: Alcohol dehydrogenase (EC 1.1.1.1) (ADH); Acetal	NGALNAAIVGQPAYK	3		30	21	54.24	496.324	1485.95	1485.79	0.156	Q-TOF
ADHE_ECOLI	P17547	Aldehyde-alcohol dehydrogenase [Includes: Alcohol dehydrogenase (EC 1.1.1.1) (ADH); Acetal	NGALNAAIVGQPAYK	2		82	30	36.39	744.001	1485.99	1485.79	0.193	LIT
ADHE_ECOLI	P17547	Aldehyde-alcohol dehydrogenase [Includes: Alcohol dehydrogenase (EC 1.1.1.1) (ADH); Acetal	NAIIFSPHPR	3		37	21	44.19	384.622	1150.84	1150.62	0.219	Q-TOF
ADHE_ECOLI	P17547	Aldehyde-alcohol dehydrogenase [Includes: Alcohol dehydrogenase (EC 1.1.1.1) (ADH); Acetal	NAIIFSPHPR	2		50	24	34.53	576.299	1150.58	1150.62	-0.041	Q-TOF
ADHE_ECOLI	P17547	Aldehyde-alcohol dehydrogenase [Includes: Alcohol dehydrogenase (EC 1.1.1.1) (ADH); Acetal	MIAVTTTSGTGSEVTPFAVVTDDATGQK	2		119	30	79.028	1392.57	2783.12	2783.35	-0.228	LIT
ADHE_ECOLI	P17547	Aldehyde-alcohol dehydrogenase [Includes: Alcohol dehydrogenase (EC 1.1.1.1) (ADH); Acetal	RAVASVLMSK	2	Met(O)	28	21	42.69	539.333	1076.65	1076.6	0.049	Q-TOF
ADHE_ECOLI	P17547	Aldehyde-alcohol dehydrogenase [Includes: Alcohol dehydrogenase (EC 1.1.1.1) (ADH); Acetal	MAVAESGMGIVEDK	2	Met(O)	82	29	26.529	726.77	1451.53	1451.66	-0.138	LIT
ADHE_ECOLI	P17547	Aldehyde-alcohol dehydrogenase [Includes: Alcohol dehydrogenase (EC 1.1.1.1) (ADH); Acetal	LVAMGGIGHTSCLYTDQDNQPAR	3	Met(O)	48	21	56.77	840.793	2519.36	2519.15	0.205	Q-TOF
ADHE_ECOLI	P17547	Aldehyde-alcohol dehydrogenase [Includes: Alcohol dehydrogenase (EC 1.1.1.1) (ADH); Acetal	LSPTLAMYR	2	Met(O)	44	21	28.99	534.28	1066.55	1066.55	-0.003	Q-TOF
ADHE_ECOLI	P17547	Aldehyde-alcohol dehydrogenase [Includes: Alcohol dehydrogenase (EC 1.1.1.1) (ADH); Acetal	IMWVMYEHPETHFEELALR	3	Met(O)	32	30	77.804	816.323	2445.95	2446.14	-0.197	LIT
ADHE_ECOLI	P17547	Aldehyde-alcohol dehydrogenase [Includes: Alcohol dehydrogenase (EC 1.1.1.1) (ADH); Acetal	DLIGWIDQPSVELSNALMHHPDINLILATGGPGMVK	3	Met(O)	85	30	109.175	1290.6	3868.77	3866.97	1.804	LIT
ADHE_ECOLI	P17547	Aldehyde-alcohol dehydrogenase [Includes: Alcohol dehydrogenase (EC 1.1.1.1) (ADH); Acetal	AVASVLMSK	2	Met(O)	38	21	60.08	461.281	920.547	920.5	0.047	Q-TOF
ADHE_ECOLI	P17547	Aldehyde-alcohol dehydrogenase [Includes: Alcohol dehydrogenase (EC 1.1.1.1) (ADH); Acetal	MAVAESGMGIVEDK	2		97	30	41.154	718.94	1435.87	1435.67	0.197	LIT
ADHE_ECOLI	P17547	Aldehyde-alcohol dehydrogenase [Includes: Alcohol dehydrogenase (EC 1.1.1.1) (ADH); Acetal	LVAMGGIGHTSCLYTDQDNQPAR	4		26	24	65.96	626.786	2503.11	2503.16	-0.044	Q-TOF
ADHE_ECOLI	P17547	Aldehyde-alcohol dehydrogenase [Includes: Alcohol dehydrogenase (EC 1.1.1.1) (ADH); Acetal	LVAMGGIGHTSCLYTDQDNQPAR	3		63	21	82.74	835.477	2503.41	2503.16	0.252	LIT
ADHE_ECOLI	P17547	Aldehyde-alcohol dehydrogenase [Includes: Alcohol dehydrogenase (EC 1.1.1.1) (ADH); Acetal	LSPTLAMYR	2		53	21	48.28	526.26	1050.51	1050.55	-0.048	Q-TOF
ADHE_ECOLI	P17547	Aldehyde-alcohol dehydrogenase [Includes: Alcohol dehydrogenase (EC 1.1.1.1) (ADH); Acetal	LSEDAFDDQCTGANPRYPLISELK	3		36	27	59.56	913.98	2738.92	2738.29	0.632	LIT
ADHE_ECOLI	P17547	Aldehyde-alcohol dehydrogenase [Includes: Alcohol dehydrogenase (EC 1.1.1.1) (ADH); Acetal	LSEDAFDDQCTGANPR	3		45	21	58.59	599.347	1795.02	1794.75	0.27	LIT
ADHE_ECOLI	P17547	Aldehyde-alcohol dehydrogenase [Includes: Alcohol dehydrogenase (EC 1.1.1.1) (ADH); Acetal	LSEDAFDDQCTGANPR	2		79	27	31.023	898.26	1794.51	1794.75	-0.242	LIT
ADHE_ECOLI	P17547	Aldehyde-alcohol dehydrogenase [Includes: Alcohol dehydrogenase (EC 1.1.1.1) (ADH); Acetal	LLAWLETLK	2		58	21	83.77	543.748	1085.48	1085.65	-0.166	Q-TOF
ADHE_ECOLI	P17547	Aldehyde-alcohol dehydrogenase [Includes: Alcohol dehydrogenase (EC 1.1.1.1) (ADH); Acetal	LGSQFHIPHGLANALLICNVIR	4		40	21	35.17	611.612	2442.42	2442.33	0.087	Q-TOF
ADHE_ECOLI	P17547	Aldehyde-alcohol dehydrogenase [Includes: Alcohol dehydrogenase (EC 1.1.1.1) (ADH); Acetal	LGSQFHIPHGLANALLICNVIR	3		53	24	112.79	815.138	2442.39	2442.33	0.06	Q-TOF
ADHE_ECOLI	P17547	Aldehyde-alcohol dehydrogenase [Includes: Alcohol dehydrogenase (EC 1.1.1.1) (ADH); Acetal	LAPSLTLGCGSWGGNSISENVGPK	3		66	21	41.11	801.066	2400.18	2400.17	0.001	Q-TOF
ADHE_ECOLI	P17547	Aldehyde-alcohol dehydrogenase [Includes: Alcohol dehydrogenase (EC 1.1.1.1) (ADH); Acetal	LAPSLTLGCGSWGGNSISENVGPK	2		126	30	71.525	1201.03	2400.05	2400.17	-0.125	LIT
ADHE_ECOLI	P17547	Aldehyde-alcohol dehydrogenase [Includes: Alcohol dehydrogenase (EC 1.1.1.1) (ADH); Acetal	KGAELANSFKPDVIIALGGGSPMDAAK	3		39	24	104.02	886.503	2656.49	2656.39	0.099	Q-TOF
ADHE_ECOLI	P17547	Aldehyde-alcohol dehydrogenase [Includes: Alcohol dehydrogenase (EC 1.1.1.1) (ADH); Acetal	ILINTPASQGGIGDLYNFK	3		58	24	85.1	674.409	2020.21	2020.06	0.144	Q-TOF
ADHE_ECOLI	P17547	Aldehyde-alcohol dehydrogenase [Includes: Alcohol dehydrogenase (EC 1.1.1.1) (ADH); Acetal	ILINTPASQGGIGDLYNFK	2		87	25	96.64	1011.06	2020.11	2020.06	0.045	Q-TOF
ADHE_ECOLI	P17547	Aldehyde-alcohol dehydrogenase [Includes: Alcohol dehydrogenase (EC 1.1.1.1) (ADH); Acetal	ILIGEVTVVDESEPFAHEK	3		61	24	92.15	704.695	2111.06	2111.08	-0.016	Q-TOF
ADHE_ECOLI	P17547	Aldehyde-alcohol dehydrogenase [Includes: Alcohol dehydrogenase (EC 1.1.1.1) (ADH); Acetal	IFRAAALAAADAR	3		24	21	25.07	439.543	1315.61	1315.74	-0.13	Q-TOF
ADHE_ECOLI	P17547	Aldehyde-alcohol dehydrogenase [Includes: Alcohol dehydrogenase (EC 1.1.1.1) (ADH); Acetal	IAELAGFSVPENTK	3		28	21	44.1	492.566	1474.68	1474.77	-0.09	Q-TOF
ADHE_ECOLI	P17547	Aldehyde-alcohol dehydrogenase [Includes: Alcohol dehydrogenase (EC 1.1.1.1) (ADH); Acetal	IAELAGFSVPENTK	2		54	24	76.64	738.408	1474.8	1474.77	0.034	Q-TOF
ADHE_ECOLI	P17547	Aldehyde-alcohol dehydrogenase [Includes: Alcohol dehydrogenase (EC 1.1.1.1) (ADH); Acetal	GSLPIALDEVITDGHKR	4		50	21	111.45	456.011	1820.02	1819.98	0.036	Q-TOF
ADHE_ECOLI	P17547	Aldehyde-alcohol dehydrogenase [Includes: Alcohol dehydrogenase (EC 1.1.1.1) (ADH); Acetal	GSLPIALDEVITDGHKR	3		40	21	89.18	607.686	1820.04	1819.98	0.058	Q-TOF
ADHE_ECOLI	P17547	Aldehyde-alcohol dehydrogenase [Includes: Alcohol dehydrogenase (EC 1.1.1.1) (ADH); Acetal	GSLPIALDEVITDGHK	3		43	21	42.97	555.619	1663.84	1663.88	-0.043	Q-TOF
ADHE_ECOLI	P17547	Aldehyde-alcohol dehydrogenase [Includes: Alcohol dehydrogenase (EC 1.1.1.1) (ADH); Acetal	GSLPIALDEVITDGHK	2		85	24	212.53	832.97	1663.93	1663.88	0.048	Q-TOF
ADHE_ECOLI	P17547	Aldehyde-alcohol dehydrogenase [Includes: Alcohol dehydrogenase (EC 1.1.1.1) (ADH); Acetal	GAELANSFKPDVIIALGGGSPMDAAK	3		35	25	101.63	843.792	2528.36	2528.29	0.061	Q-TOF
ADHE_ECOLI	P17547	Aldehyde-alcohol dehydrogenase [Includes: Alcohol dehydrogenase (EC 1.1.1.1) (ADH); Acetal	GAELANSFKPDVIIALGGGSPMDAAK	2		107	30	86.528	1264.99	2527.97	2528.29	-0.327	LIT
ADHE_ECOLI	P17547	Aldehyde-alcohol dehydrogenase [Includes: Alcohol dehydrogenase (EC 1.1.1.1) (ADH); Acetal	FLFNNGYADQITSVLK	3		45	21	78.31	610.67	1828.99	1828.94	0.051	Q-TOF
ADHE_ECOLI	P17547	Aldehyde-alcohol dehydrogenase [Includes: Alcohol dehydrogenase (EC 1.1.1.1) (ADH); Acetal	FLFNNGYADQITSVLK	2		104	24	114.23	915.471	1828.93	1828.94	-0.008	Q-TOF
ADHE_ECOLI	P17547	Aldehyde-alcohol dehydrogenase [Includes: Alcohol dehydrogenase (EC 1.1.1.1) (ADH); Acetal	FATHGGYLLQGK	3		35	21	55.88	431.25	1290.73	1290.67	0.057	Q-TOF
ADHE_ECOLI	P17547	Aldehyde-alcohol dehydrogenase [Includes: Alcohol dehydrogenase (EC 1.1.1.1) (ADH); Acetal	FATHGGYLLQGK	2		63	30	23.971	647.051	1292.09	1290.67	1.416	LIT
ADHE_ECOLI	P17547	Aldehyde-alcohol dehydrogenase [Includes: Alcohol dehydrogenase (EC 1.1.1.1) (ADH); Acetal	EYLPASYHEGSKNPVAR	3		29	21	50.07	640.014	1917.02	1916.94	0.081	Q-TOF
ADHE_ECOLI	P17547	Aldehyde-alcohol dehydrogenase [Includes: Alcohol dehydrogenase (EC 1.1.1.1) (ADH); Acetal	EYLPASYHEGSK	3		42	21	35.9	460.933	1379.78	1379.64	0.141	Q-TOF
ADHE_ECOLI	P17547	Aldehyde-alcohol dehydrogenase [Includes: Alcohol dehydrogenase (EC 1.1.1.1) (ADH); Acetal	EYLPASYHEGSK	2		52	21	23.7	690.833	1379.65	1379.64	0.017	Q-TOF
ADHE_ECOLI	P17547	Aldehyde-alcohol dehydrogenase [Includes: Alcohol dehydrogenase (EC 1.1.1.1) (ADH); Acetal	EYASFTQEQVDK	2		67	21	45.85	722.907	1443.8	1443.65	0.148	Q-TOF
ADHE_ECOLI	P17547	Aldehyde-alcohol dehydrogenase [Includes: Alcohol dehydrogenase (EC 1.1.1.1) (ADH); Acetal	EYASFTQEQVDK	1		43	30	27.146	1444.2	1443.19	1443.65	-0.459	LIT
ADHE_ECOLI	P17547	Aldehyde-alcohol dehydrogenase [Includes: Alcohol dehydrogenase (EC 1.1.1.1) (ADH); Acetal	EAGVQEADFLANVDK	3		39	25	87.14	535.958	1604.85	1604.77	0.083	Q-TOF
ADHE_ECOLI	P17547	Aldehyde-alcohol dehydrogenase [Includes: Alcohol dehydrogenase (EC 1.1.1.1) (ADH); Acetal	EAGVQEADFLANVDK	2		77	24	86.62	803.449	1604.88	1604.77	0.114	Q-TOF
ADHE_ECOLI	P17547	Aldehyde-alcohol dehydrogenase [Includes: Alcohol dehydrogenase (EC 1.1.1.1) (ADH); Acetal	EAAPAKAEK	2		27	22	36.68	457.778	913.541	913.487	0.055	Q-TOF
ADHE_ECOLI	P17547	Aldehyde-alcohol dehydrogenase [Includes: Alcohol dehydrogenase (EC 1.1.1.1) (ADH); Acetal	DYVEGETAAKK	3		29	24	18.93	404.173	1209.5	1209.59	-0.091	Q-TOF
ADHE_ECOLI	P17547	Aldehyde-alcohol dehydrogenase [Includes: Alcohol dehydrogenase (EC 1.1.1.1) (ADH); Acetal	DYVEGETAAKK	2		43	24	19.35	605.791	1209.57	1209.59	-0.02	Q-TOF
ADHE_ECOLI	P17547	Aldehyde-alcohol dehydrogenase [Includes: Alcohol dehydrogenase (EC 1.1.1.1) (ADH); Acetal	DYVEGETAAK	2		52	24	27.42	541.713	1081.41	1081.49	-0.081	Q-TOF
ADHE_ECOLI	P17547	Aldehyde-alcohol dehydrogenase [Includes: Alcohol dehydrogenase (EC 1.1.1.1) (ADH); Acetal	DYVEGETAAK	1		35	30	15.016	1082.1	1081.09	1081.49	-0.4	LIT
ADHE_ECOLI	P17547	Aldehyde-alcohol dehydrogenase [Includes: Alcohol dehydrogenase (EC 1.1.1.1) (ADH); Acetal	DFEDAVEK	2		35	25	50.59	476.706	951.397	951.419	-0.021	Q-TOF
ADHE_ECOLI	P17547	Aldehyde-alcohol dehydrogenase [Includes: Alcohol dehydrogenase (EC 1.1.1.1) (ADH); Acetal	DFEDAVEK	1		53	30	22.732	952.11	951.103	951.419	-0.316	LIT
ADHE_ECOLI	P17547	Aldehyde-alcohol dehydrogenase [Includes: Alcohol dehydrogenase (EC 1.1.1.1) (ADH); Acetal	AVTNVAELNALVER	3		89	24	76.56	500.262	1497.77	1497.82	-0.05	Q-TOF
ADHE_ECOLI	P17547	Aldehyde-alcohol dehydrogenase [Includes: Alcohol dehydrogenase (EC 1.1.1.1) (ADH); Acetal	AVTNVAELNALVER	2		86	30	60.846	750.531	1499.05	1497.82	1.233	LIT
ADHE_ECOLI	P17547	Aldehyde-alcohol dehydrogenase [Includes: Alcohol dehydrogenase (EC 1.1.1.1) (ADH); Acetal	AVQDVILK	2		41	21	55.15	443.286	884.557	884.533	0.024	Q-TOF
ADHE_ECOLI	P17547	Aldehyde-alcohol dehydrogenase [Includes: Alcohol dehydrogenase (EC 1.1.1.1) (ADH); Acetal	AVASVLMSK	2		57	21	41.29	453.281	904.547	904.505	0.042	Q-TOF
ADHE_ECOLI	P17547	Aldehyde-alcohol dehydrogenase [Includes: Alcohol dehydrogenase (EC 1.1.1.1) (ADH); Acetal	ALIVTDR	2		24	21	44.9	394.232	786.449	786.46	-0.01	Q-TOF
ADHE_ECOLI	P17547	Aldehyde-alcohol dehydrogenase [Includes: Alcohol dehydrogenase (EC 1.1.1.1) (ADH); Acetal	ALIVTDR	1		32	30	17.169	787.431	786.424	786.46	-0.036	LIT
ADHE_ECOLI	P17547	Aldehyde-alcohol dehydrogenase [Includes: Alcohol dehydrogenase (EC 1.1.1.1) (ADH); Acetal	AKDFEDAVEK	2		48	24	50.66	576.268	1150.52	1150.55	-0.029	Q-TOF
ADHE_ECOLI	P17547	Aldehyde-alcohol dehydrogenase [Includes: Alcohol dehydrogenase (EC 1.1.1.1) (ADH); Acetal	AELGIPK	2		36	24	35.58	364.188	726.361	726.428	-0.067	Q-TOF
ADHE_ECOLI	P17547	Aldehyde-alcohol dehydrogenase [Includes: Alcohol dehydrogenase (EC 1.1.1.1) (ADH); Acetal	AAYSSGKPAIGVGAGNTPVVIDETADIKR	4		57	21	66.14	715.198	2856.76	2856.5	0.265	LIT
ADHE_ECOLI	P17547	Aldehyde-alcohol dehydrogenase [Includes: Alcohol dehydrogenase (EC 1.1.1.1) (ADH); Acetal	AAYSSGKPAIGVGAGNTPVVIDETADIK	3		83	30	55.577	901.54	2701.6	2700.4	1.201	LIT
ADHE_ECOLI	P17547	Aldehyde-alcohol dehydrogenase [Includes: Alcohol dehydrogenase (EC 1.1.1.1) (ADH); Acetal	AAYSSGKPAIGVGAGNTPVVIDETADIK	2		56	30	55.589	1351.14	2700.26	2700.4	-0.132	LIT
ADHE_ECOLI	P17547	Aldehyde-alcohol dehydrogenase [Includes: Alcohol dehydrogenase (EC 1.1.1.1) (ADH); Acetal	AADIVLQAAIAAGAPK	2		80	21	40.91	740.467	1478.92	1478.85	0.074	Q-TOF
ADHE_ECOLI	P17547	Aldehyde-alcohol dehydrogenase [Includes: Alcohol dehydrogenase (EC 1.1.1.1) (ADH); Acetal	AAALAAADARIPLAK	3		28	21	66.24	475.014	1422.02	1421.84	0.186	Q-TOF
ADHE_ECOLI	P17547	Aldehyde-alcohol dehydrogenase [Includes: Alcohol dehydrogenase (EC 1.1.1.1) (ADH); Acetal	AAALAAADAR	2		86	29	14.002	450.31	898.605	899.482	-0.877	LIT
ADHE_ECOLI	P17547	Aldehyde-alcohol dehydrogenase [Includes: Alcohol dehydrogenase (EC 1.1.1.1) (ADH); Acetal	MAVAESGMGIVEDK	2	2Met(O)	51	21	41.04	734.852	1467.69	1467.66	0.031	Q-TOF
EFTU_ECOLI	P02990	Elongation factor Tu (EF-Tu) (P-43)	VGEEVEIVGIKETQK	3		60	21	59.43	553.311	1656.91	1656.89	0.018	Q-TOF
EFTU_ECOLI	P02990	Elongation factor Tu (EF-Tu) (P-43)	VGEEVEIVGIKETQK	2		75	21	70.22	829.447	1656.88	1656.89	-0.014	Q-TOF
EFTU_ECOLI	P02990	Elongation factor Tu (EF-Tu) (P-43)	VGEEVEIVGIK	3		50	21	60.67	391.265	1170.77	1170.65	0.124	Q-TOF
EFTU_ECOLI	P02990	Elongation factor Tu (EF-Tu) (P-43)	VGEEVEIVGIK	2		82	22	61	586.305	1170.6	1170.65	-0.054	Q-TOF
EFTU_ECOLI	P02990	Elongation factor Tu (EF-Tu) (P-43)	VGEEVEIVGIK	1		42	30	42.931	1170.64	1169.63	1170.65	-1.017	LIT
EFTU_ECOLI	P02990	Elongation factor Tu (EF-Tu) (P-43)	TYGGAARAFDQIDNAPEEK	3		22	21	33.08	684.996	2051.97	2051.95	0.012	Q-TOF
EFTU_ECOLI	P02990	Elongation factor Tu (EF-Tu) (P-43)	TYGGAAR	2		26	24	14.92	348.178	694.341	694.34	0.001	Q-TOF
EFTU_ECOLI	P02990	Elongation factor Tu (EF-Tu) (P-43)	TVGAGVVAK	2		41	21	26.46	401.269	800.523	800.476	0.048	Q-TOF
EFTU_ECOLI	P02990	Elongation factor Tu (EF-Tu) (P-43)	TTLTAAITTVLAKTYGGAAR	3		57	21	48.01	660.703	1979.09	1979.11	-0.018	Q-TOF
EFTU_ECOLI	P02990	Elongation factor Tu (EF-Tu) (P-43)	TTLTAAITTVLAK	3		77	24	71.79	435.24	1302.7	1302.78	-0.078	Q-TOF
EFTU_ECOLI	P02990	Elongation factor Tu (EF-Tu) (P-43)	TTLTAAITTVLAK	2		105	29	74.789	652.32	1302.62	1302.78	-0.15	LIT
EFTU_ECOLI	P02990	Elongation factor Tu (EF-Tu) (P-43)	TTDVTGTIELPEGVEMVMPGDNIK	3		66	24	144.64	849.448	2545.32	2545.23	0.092	Q-TOF
EFTU_ECOLI	P02990	Elongation factor Tu (EF-Tu) (P-43)	TTDVTGTIELPEGVEMVMPGDNIK	2		60	27	93.204	1274.03	2546.05	2545.23	0.816	LIT
EFTU_ECOLI	P02990	Elongation factor Tu (EF-Tu) (P-43)	TKPHVNVGTIGHVDHGKTTLTAAITTVLAK	4		27	21	135.8	770.966	3079.84	3079.71	0.121	Q-TOF
EFTU_ECOLI	P02990	Elongation factor Tu (EF-Tu) (P-43)	TKPHVNVGTIGHVDHGK	4		48	24	26.26	449.728	1794.88	1794.95	-0.066	Q-TOF
EFTU_ECOLI	P02990	Elongation factor Tu (EF-Tu) (P-43)	TKPHVNVGTIGHVDHGK	3		68	24	26.75	599.289	1794.85	1794.95	-0.104	Q-TOF
EFTU_ECOLI	P02990	Elongation factor Tu (EF-Tu) (P-43)	TKPHVNVGTIGHVDHGK	2		72	29	13.731	898.37	1794.72	1794.95	-0.223	LIT
EFTU_ECOLI	P02990	Elongation factor Tu (EF-Tu) (P-43)	STCTGVEMFRK	3		47	21	45	439.222	1314.64	1314.61	0.038	Q-TOF
EFTU_ECOLI	P02990	Elongation factor Tu (EF-Tu) (P-43)	STCTGVEMFRK	2		74	21	24.88	658.324	1314.63	1314.61	0.027	Q-TOF
EFTU_ECOLI	P02990	Elongation factor Tu (EF-Tu) (P-43)	STCTGVEMFR	2		63	22	46.09	594.21	1186.4	1186.51	-0.106	Q-TOF
EFTU_ECOLI	P02990	Elongation factor Tu (EF-Tu) (P-43)	REEIER	2		31	22	20.45	416.198	830.381	830.425	-0.043	Q-TOF	P08660
EFTU_ECOLI	P02990	Elongation factor Tu (EF-Tu) (P-43)	REEIER	1		35	27	15.611	831.22	830.213	830.425	-0.212	LIT	P08660
EFTU_ECOLI	P02990	Elongation factor Tu (EF-Tu) (P-43)	QVGVPYIIVFLNK	3		69	24	107.38	497.259	1488.75	1488.87	-0.116	Q-TOF
EFTU_ECOLI	P02990	Elongation factor Tu (EF-Tu) (P-43)	QVGVPYIIVFLNK	2		64	21	42.03	745.472	1488.93	1488.87	0.059	Q-TOF
EFTU_ECOLI	P02990	Elongation factor Tu (EF-Tu) (P-43)	QVGVPYIIVFLNK	1		47	30	96.774	1489.35	1488.34	1488.87	-0.527	LIT
EFTU_ECOLI	P02990	Elongation factor Tu (EF-Tu) (P-43)	NMITGAAQMDGAILVVAATDGPMPQTR	3		54	24	89.89	910.507	2728.5	2728.34	0.164	Q-TOF
EFTU_ECOLI	P02990	Elongation factor Tu (EF-Tu) (P-43)	MVVTLIHPIAMDDGLR	3		61	27	61.479	594.25	1779.73	1779.94	-0.209	LIT
EFTU_ECOLI	P02990	Elongation factor Tu (EF-Tu) (P-43)	MVVTLIHPIAMDDGLR	2		52	24	95.95	891.013	1780.01	1779.94	0.074	Q-TOF
EFTU_ECOLI	P02990	Elongation factor Tu (EF-Tu) (P-43)	TTDVTGTIELPEGVEMVMPGDNIK	3	Met(O)	39	27	84.43	855.17	2562.49	2561.22	1.264	LIT
EFTU_ECOLI	P02990	Elongation factor Tu (EF-Tu) (P-43)	TTDVTGTIELPEGVEMVMPGDNIK	2	Met(O)	62	27	80.755	1281.61	2561.2	2561.22	-0.019	LIT
EFTU_ECOLI	P02990	Elongation factor Tu (EF-Tu) (P-43)	STCTGVEMFRK	2	Met(O)	36	30	15.262	666.35	1330.68	1330.6	0.085	LIT
EFTU_ECOLI	P02990	Elongation factor Tu (EF-Tu) (P-43)	STCTGVEMFR	2	Met(O)	42	25	43.99	602.315	1202.62	1202.51	0.109	Q-TOF
EFTU_ECOLI	P02990	Elongation factor Tu (EF-Tu) (P-43)	MVVTLIHPIAMDDGLR	3	Met(O)	54	21	106.44	599.679	1796.02	1795.93	0.083	Q-TOF
EFTU_ECOLI	P02990	Elongation factor Tu (EF-Tu) (P-43)	MVVTLIHPIAMDDGLR	2	Met(O)	52	27	62.652	899.11	1796.2	1795.93	0.273	LIT
EFTU_ECOLI	P02990	Elongation factor Tu (EF-Tu) (P-43)	CDMVDDEELLELVEMEVR	2	Met(O)	84	30	109.211	1120.42	2238.83	2238.97	-0.14	LIT
EFTU_ECOLI	P02990	Elongation factor Tu (EF-Tu) (P-43)	LLDEGRAGENVGVLLR	3		35	22	69.73	571.001	1709.98	1709.94	0.039	Q-TOF
EFTU_ECOLI	P02990	Elongation factor Tu (EF-Tu) (P-43)	LLDEGRAGENVGVLLR	2		49	21	42.92	855.968	1709.92	1709.94	-0.021	Q-TOF
EFTU_ECOLI	P02990	Elongation factor Tu (EF-Tu) (P-43)	LLDEGR	2		43	22	26.87	351.686	701.357	701.371	-0.013	Q-TOF	P77182
EFTU_ECOLI	P02990	Elongation factor Tu (EF-Tu) (P-43)	LLDEGR	1		41	27	15.066	702.21	701.203	701.371	-0.168	LIT	P77182
EFTU_ECOLI	P02990	Elongation factor Tu (EF-Tu) (P-43)	KLLDEGR	2		41	27	19.953	415.86	829.705	829.466	0.24	LIT
EFTU_ECOLI	P02990	Elongation factor Tu (EF-Tu) (P-43)	KLLDEGR	1		29	29	11.686	830.512	829.505	829.466	0.039	LIT
EFTU_ECOLI	P02990	Elongation factor Tu (EF-Tu) (P-43)	ILELAGFLDSYIPEPERAIDKPFLLPIEDVFSISGR	3		75	27	84.035	1354.22	4059.64	4059.16	0.477	LIT
EFTU_ECOLI	P02990	Elongation factor Tu (EF-Tu) (P-43)	ILELAGFLDSYIPEPER	4		27	21	49.74	491.228	1960.88	1961.02	-0.132	Q-TOF
EFTU_ECOLI	P02990	Elongation factor Tu (EF-Tu) (P-43)	ILELAGFLDSYIPEPER	3		66	22	110.58	654.689	1961.05	1961.02	0.031	Q-TOF
EFTU_ECOLI	P02990	Elongation factor Tu (EF-Tu) (P-43)	ILELAGFLDSYIPEPER	2		97	24	115.93	981.445	1960.88	1961.02	-0.14	Q-TOF
EFTU_ECOLI	P02990	Elongation factor Tu (EF-Tu) (P-43)	HYAHVDCPGHADYVK	4		51	22	26.24	442.947	1767.76	1767.78	-0.02	Q-TOF
EFTU_ECOLI	P02990	Elongation factor Tu (EF-Tu) (P-43)	HYAHVDCPGHADYVK	3		53	24	27.69	590.234	1767.68	1767.78	-0.099	Q-TOF
EFTU_ECOLI	P02990	Elongation factor Tu (EF-Tu) (P-43)	HYAHVDCPGHADYVK	2		71	27	20.735	884.77	1767.53	1767.78	-0.253	LIT
EFTU_ECOLI	P02990	Elongation factor Tu (EF-Tu) (P-43)	HTPFFK	2		39	21	26.78	388.674	775.333	775.402	-0.068	Q-TOF
EFTU_ECOLI	P02990	Elongation factor Tu (EF-Tu) (P-43)	GYRPQFYFR	3		37	22	55.36	411.864	1232.57	1232.61	-0.039	Q-TOF
EFTU_ECOLI	P02990	Elongation factor Tu (EF-Tu) (P-43)	GYRPQFYFR	2		37	21	51.98	617.295	1232.58	1232.61	-0.034	Q-TOF
EFTU_ECOLI	P02990	Elongation factor Tu (EF-Tu) (P-43)	GSALKALEGDAEWEAK	3		54	21	37.7	558.92	1673.74	1673.83	-0.087	Q-TOF
EFTU_ECOLI	P02990	Elongation factor Tu (EF-Tu) (P-43)	GQVLAKPGTIKPHTK	4		24	21	34.24	394.475	1573.87	1573.93	-0.059	Q-TOF
EFTU_ECOLI	P02990	Elongation factor Tu (EF-Tu) (P-43)	GQVLAKPGTIKPHTK	3		46	24	25.71	525.627	1573.86	1573.93	-0.072	Q-TOF
EFTU_ECOLI	P02990	Elongation factor Tu (EF-Tu) (P-43)	GQVLAKPGTIKPHTK	2		64	21	26.52	788.067	1574.12	1573.93	0.188	Q-TOF
EFTU_ECOLI	P02990	Elongation factor Tu (EF-Tu) (P-43)	GITINTSHVEYDTPTR	4		25	21	49	451.761	1803.02	1802.88	0.135	Q-TOF
EFTU_ECOLI	P02990	Elongation factor Tu (EF-Tu) (P-43)	GITINTSHVEYDTPTR	3		80	24	49.13	601.93	1802.77	1802.88	-0.112	Q-TOF
EFTU_ECOLI	P02990	Elongation factor Tu (EF-Tu) (P-43)	GITINTSHVEYDTPTR	2		95	29	33.175	902.61	1803.2	1802.88	0.325	LIT
EFTU_ECOLI	P02990	Elongation factor Tu (EF-Tu) (P-43)	FESEVYILSKDEGGR	3		59	21	58.3	576.987	1727.94	1727.84	0.103	Q-TOF
EFTU_ECOLI	P02990	Elongation factor Tu (EF-Tu) (P-43)	FESEVYILSKDEGGR	2		58	21	87.44	864.927	1727.84	1727.84	0.003	Q-TOF
EFTU_ECOLI	P02990	Elongation factor Tu (EF-Tu) (P-43)	FESEVYILSK	2		66	27	50.586	608.4	1214.79	1213.62	1.162	LIT
EFTU_ECOLI	P02990	Elongation factor Tu (EF-Tu) (P-43)	FESEVYILSK	1		40	27	47.323	1214.13	1213.12	1213.62	-0.5	LIT
EFTU_ECOLI	P02990	Elongation factor Tu (EF-Tu) (P-43)	ELLSQYDFPGDDTPIVR	3		55	22	95.95	655.69	1964.05	1963.95	0.095	Q-TOF
EFTU_ECOLI	P02990	Elongation factor Tu (EF-Tu) (P-43)	ELLSQYDFPGDDTPIVR	2		105	21	89.76	982.988	1963.96	1963.95	0.009	Q-TOF
EFTU_ECOLI	P02990	Elongation factor Tu (EF-Tu) (P-43)	EKFER	2		24	22	9.27	354.678	707.341	707.36	-0.019	Q-TOF	P77374,P33646
EFTU_ECOLI	P02990	Elongation factor Tu (EF-Tu) (P-43)	EHILLGR	2		39	22	33.5	419.229	836.443	836.487	-0.043	Q-TOF
EFTU_ECOLI	P02990	Elongation factor Tu (EF-Tu) (P-43)	EHILLGR	1		33	27	16.125	837.31	836.303	836.487	-0.184	LIT
EFTU_ECOLI	P02990	Elongation factor Tu (EF-Tu) (P-43)	EGGRTVGAGVVAK	2		33	21	17.38	600.842	1199.67	1199.66	0.006	Q-TOF
EFTU_ECOLI	P02990	Elongation factor Tu (EF-Tu) (P-43)	CDMVDDEELLELVEMEVR	3		58	21	92.98	741.992	2222.95	2222.97	-0.02	Q-TOF
EFTU_ECOLI	P02990	Elongation factor Tu (EF-Tu) (P-43)	CDMVDDEELLELVEMEVR	2		86	24	116.91	1112.53	2223.05	2222.97	0.074	Q-TOF
EFTU_ECOLI	P02990	Elongation factor Tu (EF-Tu) (P-43)	ARGITINTSHVEYDTPTR	4		64	21	37.64	508.504	2029.99	2030.02	-0.031	Q-TOF
EFTU_ECOLI	P02990	Elongation factor Tu (EF-Tu) (P-43)	ARGITINTSHVEYDTPTR	3		53	27	31.406	677.2	2028.58	2030.02	-1.44	LIT
EFTU_ECOLI	P02990	Elongation factor Tu (EF-Tu) (P-43)	ARGITINTSHVEYDTPTR	2		28	27	31.513	1016.14	2030.27	2030.02	0.247	LIT
EFTU_ECOLI	P02990	Elongation factor Tu (EF-Tu) (P-43)	ALEGDAEWEAKILELAGFLDSYIPEPER	4		59	21	60.54	791.136	3160.51	3160.56	-0.045	Q-TOF
EFTU_ECOLI	P02990	Elongation factor Tu (EF-Tu) (P-43)	ALEGDAEWEAK	2		83	30	27.94	609.941	1217.87	1217.56	0.31	LIT
EFTU_ECOLI	P02990	Elongation factor Tu (EF-Tu) (P-43)	ALEGDAEWEAK	1		43	27	26.405	1218.18	1217.17	1217.56	-0.384	LIT
EFTU_ECOLI	P02990	Elongation factor Tu (EF-Tu) (P-43)	AIDKPFLLPIEDVFSISGR	4		28	21	49.08	530.008	2116	2116.16	-0.154	Q-TOF
EFTU_ECOLI	P02990	Elongation factor Tu (EF-Tu) (P-43)	AIDKPFLLPIEDVFSISGR	3		69	25	124.12	706.365	2116.07	2116.16	-0.083	Q-TOF
EFTU_ECOLI	P02990	Elongation factor Tu (EF-Tu) (P-43)	AIDKPFLLPIEDVFSISGR	2		100	27	108.457	1059.18	2116.34	2116.16	0.189	LIT
EFTU_ECOLI	P02990	Elongation factor Tu (EF-Tu) (P-43)	AGENVGVLLRGIK	3		41	21	37.44	442.568	1324.68	1324.78	-0.1	Q-TOF
EFTU_ECOLI	P02990	Elongation factor Tu (EF-Tu) (P-43)	AGENVGVLLR	2		79	21	28.48	514.313	1026.61	1026.58	0.029	Q-TOF
EFTU_ECOLI	P02990	Elongation factor Tu (EF-Tu) (P-43)	AFDQIDNAPEEKAR	4		26	21	25.97	401.689	1602.73	1602.76	-0.038	Q-TOF
EFTU_ECOLI	P02990	Elongation factor Tu (EF-Tu) (P-43)	AFDQIDNAPEEKAR	3		44	21	46.21	535.335	1602.98	1602.76	0.219	Q-TOF
EFTU_ECOLI	P02990	Elongation factor Tu (EF-Tu) (P-43)	AFDQIDNAPEEKAR	2		43	21	25.68	802.384	1602.75	1602.76	-0.01	Q-TOF
EFTU_ECOLI	P02990	Elongation factor Tu (EF-Tu) (P-43)	AFDQIDNAPEEK	3		61	25	50.3	459.548	1375.62	1375.63	-0.003	Q-TOF
EFTU_ECOLI	P02990	Elongation factor Tu (EF-Tu) (P-43)	AFDQIDNAPEEK	2		71	27	23.764	688.92	1375.83	1375.63	0.2	LIT
EFTU_ECOLI	P02990	Elongation factor Tu (EF-Tu) (P-43)	AFDQIDNAPEEK	1		59	27	25.627	1376.19	1375.18	1375.63	-0.443	LIT
EFTU_ECOLI	P02990	Elongation factor Tu (EF-Tu) (P-43)	TTDVTGTIELPEGVEMVMPGDNIK	3	2Met(O)	49	27	70.326	860.17	2577.49	2577.22	0.269	LIT
EFTU_ECOLI	P02990	Elongation factor Tu (EF-Tu) (P-43)	TTDVTGTIELPEGVEMVMPGDNIK	2	2Met(O)	41	30	70.518	1289.33	2576.65	2577.22	-0.572	LIT
EFTU_ECOLI	P02990	Elongation factor Tu (EF-Tu) (P-43)	MVVTLIHPIAMDDGLR	3	2Met(O)	23	22	73.81	605.025	1812.06	1811.93	0.127	Q-TOF
TIG_ECOLI	P22257	Trigger factor (TF)	YGASVRQDVLGDLMSR	3		38	27	69.001	589.27	1764.79	1765.88	-1.09	LIT
TIG_ECOLI	P22257	Trigger factor (TF)	VVVGLLLGEVIR	3		58	22	77.31	422.904	1265.69	1265.81	-0.117	Q-TOF
TIG_ECOLI	P22257	Trigger factor (TF)	VVVGLLLGEVIR	2		83	27	73.882	633.97	1265.92	1265.81	0.118	LIT
TIG_ECOLI	P22257	Trigger factor (TF)	VTITIAADSIETAVK	3		33	27	67.893	511.28	1530.82	1530.85	-0.032	LIT
TIG_ECOLI	P22257	Trigger factor (TF)	VTITIAADSIETAVK	2		67	24	92.25	766.438	1530.86	1530.85	0.011	Q-TOF
TIG_ECOLI	P22257	Trigger factor (TF)	VTIDFTGSVDGEEFEGGK	2		52	21	122.34	943.974	1885.93	1885.86	0.075	Q-TOF
TIG_ECOLI	P22257	Trigger factor (TF)	VPMNIVAQR	2		68	27	25.822	514.43	1026.85	1026.56	0.281	LIT
TIG_ECOLI	P22257	Trigger factor (TF)	VKSQAIEGLVK	3		36	21	48.98	391.243	1170.71	1170.7	0.01	Q-TOF
TIG_ECOLI	P22257	Trigger factor (TF)	VKSQAIEGLVK	2		37	21	47.13	586.36	1170.7	1170.7	0.008	Q-TOF
TIG_ECOLI	P22257	Trigger factor (TF)	VEERELPELTAEFIK	3		37	21	89.19	601.672	1801.99	1801.95	0.048	Q-TOF
TIG_ECOLI	P22257	Trigger factor (TF)	TNELKADEER	3		37	24	28.5	402.228	1203.66	1203.57	0.088	Q-TOF
TIG_ECOLI	P22257	Trigger factor (TF)	TNELKADEER	2		61	24	39.94	602.793	1203.57	1203.57	-0.003	Q-TOF
TIG_ECOLI	P22257	Trigger factor (TF)	SQAIEGLVK	2		46	24	36.79	472.75	943.485	943.534	-0.048	Q-TOF
TIG_ECOLI	P22257	Trigger factor (TF)	SELVNVAKK	2		42	21	35.11	494.285	986.555	986.576	-0.021	Q-TOF
TIG_ECOLI	P22257	Trigger factor (TF)	SELVNVAK	2		38	22	30.86	430.195	858.375	858.481	-0.106	Q-TOF
TIG_ECOLI	P22257	Trigger factor (TF)	SELVNVAK	1		35	29	16.413	859.38	858.373	858.481	-0.108	LIT
TIG_ECOLI	P22257	Trigger factor (TF)	RVVVGLLLGEVIR	3		48	21	63.62	474.952	1421.83	1421.91	-0.074	Q-TOF
TIG_ECOLI	P22257	Trigger factor (TF)	RVTITIAADSIETAVK	3		57	21	71.92	563.335	1686.98	1686.95	0.032	Q-TOF
TIG_ECOLI	P22257	Trigger factor (TF)	RVTITIAADSIETAVK	2		82	27	55.224	844.58	1687.14	1686.95	0.194	LIT
TIG_ECOLI	P22257	Trigger factor (TF)	RFGVEDGSVEGLR	3		55	21	50.63	474.233	1419.68	1419.71	-0.033	Q-TOF
TIG_ECOLI	P22257	Trigger factor (TF)	RFGVEDGSVEGLR	2		64	24	70.95	710.861	1419.71	1419.71	-0.004	Q-TOF
TIG_ECOLI	P22257	Trigger factor (TF)	QVSVETTQGLGR	2		32	21	45.01	637.837	1273.66	1273.66	-0.004	Q-TOF
TIG_ECOLI	P22257	Trigger factor (TF)	QDVLGDLMSR	2		81	26	62.259	567.18	1132.35	1132.56	-0.209	LIT
TIG_ECOLI	P22257	Trigger factor (TF)	QALELPRELFEEQAK	2		36	29	65.172	901.67	1801.33	1799.94	1.384	LIT
TIG_ECOLI	P22257	Trigger factor (TF)	QALELPR	2		41	22	40.63	413.678	825.341	825.471	-0.129	Q-TOF
TIG_ECOLI	P22257	Trigger factor (TF)	NVALEEQAVEAVLAK	3		73	27	66.269	528.91	1583.71	1582.86	0.852	LIT
TIG_ECOLI	P22257	Trigger factor (TF)	NVALEEQAVEAVLAK	2		109	27	78.238	793.11	1584.2	1582.86	1.349	LIT
TIG_ECOLI	P22257	Trigger factor (TF)	NKELMDNMR	3		48	21	38.37	384.165	1149.47	1149.53	-0.054	Q-TOF
TIG_ECOLI	P22257	Trigger factor (TF)	NKELMDNMR	2		37	21	38.84	575.794	1149.57	1149.53	0.046	Q-TOF
TIG_ECOLI	P22257	Trigger factor (TF)	NFIDAIIKEK	2		61	21	110.26	595.869	1189.72	1189.67	0.053	Q-TOF
TIG_ECOLI	P22257	Trigger factor (TF)	NFIDAIIK	2		42	27	89.326	467.95	933.885	932.533	1.352	LIT
TIG_ECOLI	P22257	Trigger factor (TF)	NFIDAIIK	1		31	29	67.098	933.47	932.463	932.533	-0.07	LIT
TIG_ECOLI	P22257	Trigger factor (TF)	MQVSVETTQGLGRR	3		30	27	29.746	521.19	1560.55	1560.8	-0.256	LIT
TIG_ECOLI	P22257	Trigger factor (TF)	MQVSVETTQGLGR	2		87	21	48.76	703.35	1404.68	1404.7	-0.018	Q-TOF
TIG_ECOLI	P22257	Trigger factor (TF)	MIPGFEDGIK	2		41	21	81.47	553.803	1105.59	1105.55	0.044	Q-TOF
TIG_ECOLI	P22257	Trigger factor (TF)	VPMNIVAQR	2	Met(O)	27	21	40.76	522.309	1042.6	1042.56	0.044	Q-TOF
TIG_ECOLI	P22257	Trigger factor (TF)	QDVLGDLMSR	2	Met(O)	50	29	38.572	574.79	1147.57	1148.55	-0.984	LIT
TIG_ECOLI	P22257	Trigger factor (TF)	NKELMDNMR	3	Met(O)	28	21	31.62	389.502	1165.48	1165.52	-0.038	Q-TOF
TIG_ECOLI	P22257	Trigger factor (TF)	NKELMDNMR	2	Met(O)	27	21	32.09	583.778	1165.54	1165.52	0.019	Q-TOF
TIG_ECOLI	P22257	Trigger factor (TF)	MQVSVETTQGLGR	2	Met(O)	72	21	45.87	711.363	1420.71	1420.7	0.013	Q-TOF
TIG_ECOLI	P22257	Trigger factor (TF)	GLIEEMASAYEDPK	2	Met(O)	53	27	42.095	785.01	1568.01	1567.71	0.298	LIT
TIG_ECOLI	P22257	Trigger factor (TF)	GKVPMNIVAQR	3	Met(O)	23	21	37.71	410.223	1227.65	1227.68	-0.029	Q-TOF
TIG_ECOLI	P22257	Trigger factor (TF)	GKVPMNIVAQR	2	Met(O)	43	21	37.74	614.863	1227.71	1227.68	0.036	Q-TOF
TIG_ECOLI	P22257	Trigger factor (TF)	ETTFNELMNQQA	2	Met(O)	31	27	38.59	721.39	1440.77	1440.62	0.146	LIT
TIG_ECOLI	P22257	Trigger factor (TF)	ELMDNMR	2	Met(O)	33	21	40.52	462.697	923.379	923.384	-0.005	Q-TOF
TIG_ECOLI	P22257	Trigger factor (TF)	ASDFVLAMGQGR	2	Met(O)	42	27	29.804	634.89	1267.77	1266.6	1.163	LIT
TIG_ECOLI	P22257	Trigger factor (TF)	KQQATWK	2		26	21	32.45	445.242	888.469	888.482	-0.012	Q-TOF
TIG_ECOLI	P22257	Trigger factor (TF)	INPAGAPTYVPGEYK	3		58	21	51.21	526.304	1575.89	1575.79	0.097	Q-TOF
TIG_ECOLI	P22257	Trigger factor (TF)	INPAGAPTYVPGEYK	2		71	24	60.04	788.925	1575.84	1575.79	0.042	Q-TOF
TIG_ECOLI	P22257	Trigger factor (TF)	GLIEEMASAYEDPK	3		48	24	92.21	518.228	1551.66	1551.71	-0.051	Q-TOF
TIG_ECOLI	P22257	Trigger factor (TF)	GLIEEMASAYEDPK	2		81	25	96.98	776.875	1551.73	1551.71	0.022	Q-TOF
TIG_ECOLI	P22257	Trigger factor (TF)	GKVPMNIVAQR	3		48	21	24.7	404.939	1211.8	1211.68	0.114	Q-TOF
TIG_ECOLI	P22257	Trigger factor (TF)	GKVPMNIVAQR	2		56	21	72.04	606.859	1211.7	1211.68	0.023	Q-TOF
TIG_ECOLI	P22257	Trigger factor (TF)	FGVEDGSVEGLRAEVR	3		57	27	51.946	574.55	1720.63	1718.86	1.769	LIT
TIG_ECOLI	P22257	Trigger factor (TF)	FGVEDGSVEGLR	2		103	21	54.22	632.795	1263.58	1263.61	-0.034	Q-TOF
TIG_ECOLI	P22257	Trigger factor (TF)	FAINLKK	2		37	21	50.89	417.261	832.507	832.517	-0.01	Q-TOF
TIG_ECOLI	P22257	Trigger factor (TF)	FAINLK	2		44	22	53.32	353.212	704.409	704.422	-0.013	Q-TOF
TIG_ECOLI	P22257	Trigger factor (TF)	EVIEFYSK	2		51	24	60.17	507.749	1013.48	1013.51	-0.023	Q-TOF
TIG_ECOLI	P22257	Trigger factor (TF)	EVIEFYSK	1		36	27	33.539	1014.21	1013.2	1013.51	-0.304	LIT
TIG_ECOLI	P22257	Trigger factor (TF)	ETTFNELMNQQA	2		51	27	62.189	713.94	1425.87	1424.62	1.241	LIT
TIG_ECOLI	P22257	Trigger factor (TF)	ETTFNELMNQQA	1		35	27	54.257	1425.05	1424.04	1424.62	-0.581	LIT
TIG_ECOLI	P22257	Trigger factor (TF)	ELPELTAEFIKR	3		70	22	78.8	482.619	1444.84	1444.79	0.043	Q-TOF
TIG_ECOLI	P22257	Trigger factor (TF)	ELPELTAEFIKR	2		55	27	54.186	723.13	1444.24	1444.79	-0.547	LIT
TIG_ECOLI	P22257	Trigger factor (TF)	ELPELTAEFIK	2		61	21	114.56	645.363	1288.71	1288.69	0.02	Q-TOF
TIG_ECOLI	P22257	Trigger factor (TF)	ELPELTAEFIK	1		34	30	73.433	1289.3	1288.3	1288.69	-0.396	LIT
TIG_ECOLI	P22257	Trigger factor (TF)	ELMDNMR	2		41	21	45.46	454.737	907.459	907.389	0.069	Q-TOF
TIG_ECOLI	P22257	Trigger factor (TF)	ELFEEQAKR	3		26	21	39.65	383.852	1148.53	1148.58	-0.048	Q-TOF
TIG_ECOLI	P22257	Trigger factor (TF)	ELFEEQAKR	2		36	21	40.76	575.309	1148.6	1148.58	0.021	Q-TOF
TIG_ECOLI	P22257	Trigger factor (TF)	ELFEEQAK	2		40	22	65.17	497.276	992.537	992.481	0.055	Q-TOF
TIG_ECOLI	P22257	Trigger factor (TF)	ELFEEQAK	1		35	27	20.392	993.25	992.243	992.481	-0.239	LIT
TIG_ECOLI	P22257	Trigger factor (TF)	EKINPAGAPTYVPGEYK	3		38	21	56.03	611.987	1832.94	1832.93	0.008	Q-TOF
TIG_ECOLI	P22257	Trigger factor (TF)	EKDGAVEAEDR	3		25	21	29.57	406.855	1217.54	1217.55	-0.009	Q-TOF
TIG_ECOLI	P22257	Trigger factor (TF)	EKDGAVEAEDR	2		52	24	24.79	609.795	1217.58	1217.55	0.023	Q-TOF
TIG_ECOLI	P22257	Trigger factor (TF)	DGAVEAEDRVTIDFTGSVDGEEFEGGK	3		31	27	86.755	944.19	2829.55	2828.26	1.286	LIT
TIG_ECOLI	P22257	Trigger factor (TF)	DGAVEAEDR	2		53	24	16.46	481.214	960.413	960.415	-0.001	Q-TOF
TIG_ECOLI	P22257	Trigger factor (TF)	DGAVEAEDR	1		35	30	8.643	961.14	960.133	960.415	-0.282	LIT
TIG_ECOLI	P22257	Trigger factor (TF)	ASDFVLAMGQGR	3		44	22	73.11	417.89	1250.65	1250.61	0.04	Q-TOF
TIG_ECOLI	P22257	Trigger factor (TF)	ASDFVLAMGQGR	2		81	21	85.99	626.317	1250.62	1250.61	0.012	Q-TOF
TIG_ECOLI	P22257	Trigger factor (TF)	ASDFVLAMGQGR	1		60	29	47.082	1251.48	1250.47	1250.61	-0.135	LIT
TIG_ECOLI	P22257	Trigger factor (TF)	ANDIDVPAALIDSEIDVLRR	3		48	21	85.98	732.365	2194.07	2194.16	-0.086	Q-TOF
TIG_ECOLI	P22257	Trigger factor (TF)	ANDIDVPAALIDSEIDVLR	3		76	21	60.14	680.346	2038.02	2038.06	-0.042	Q-TOF
TIG_ECOLI	P22257	Trigger factor (TF)	ANDIDVPAALIDSEIDVLR	2		114	27	109.904	1020.4	2038.79	2038.06	0.727	LIT
TIG_ECOLI	P22257	Trigger factor (TF)	AGEEFTIDVTFPEEYHAENLK	3		65	27	80.094	813.65	2437.93	2438.13	-0.2	LIT
TIG_ECOLI	P22257	Trigger factor (TF)	AGEEFTIDVTFPEEYHAENLK	2		63	27	79.054	1220.08	2438.14	2438.13	0.018	LIT
ODP2_ECOLI	P06959	Dihydrolipoyllysine-residue acetyltransferase component of pyruvate dehydrogenase complex	YINIGVAVDTPNGLVVPVFK	3		35	27	102.25	706.18	2115.52	2114.18	1.341	LIT
ODP2_ECOLI	P06959	Dihydrolipoyllysine-residue acetyltransferase component of pyruvate dehydrogenase complex	YINIGVAVDTPNGLVVPVFK	2		71	30	99.245	1058.52	2115.03	2114.18	0.849	LIT
ODP2_ECOLI	P06959	Dihydrolipoyllysine-residue acetyltransferase component of pyruvate dehydrogenase complex	VSTGSLIMVFEVAGEAGAAAPAAK	3		30	27	102.974	749.96	2246.86	2246.16	0.697	LIT
ODP2_ECOLI	P06959	Dihydrolipoyllysine-residue acetyltransferase component of pyruvate dehydrogenase complex	VSTGSLIMVFEVAGEAGAAAPAAK	2		48	27	103.133	1124.18	2246.34	2246.16	0.184	LIT
ODP2_ECOLI	P06959	Dihydrolipoyllysine-residue acetyltransferase component of pyruvate dehydrogenase complex	VPDIGADEVEITEILVK	3		44	21	81.23	614.03	1839.07	1838.99	0.082	Q-TOF
ODP2_ECOLI	P06959	Dihydrolipoyllysine-residue acetyltransferase component of pyruvate dehydrogenase complex	VPDIGADEVEITEILVK	2		104	27	102.195	920.54	1839.07	1838.99	0.078	LIT
ODP2_ECOLI	P06959	Dihydrolipoyllysine-residue acetyltransferase component of pyruvate dehydrogenase complex	VNVGDKVK	2		28	22	31.23	429.753	857.491	857.497	-0.006	Q-TOF
ODP2_ECOLI	P06959	Dihydrolipoyllysine-residue acetyltransferase component of pyruvate dehydrogenase complex	VNVGDK	1		47	30	7.096	631.2	630.193	630.334	-0.141	LIT	P08722
ODP2_ECOLI	P06959	Dihydrolipoyllysine-residue acetyltransferase component of pyruvate dehydrogenase complex	VIDGADGAR	2		44	27	12.075	437.91	873.805	872.435	1.37	LIT
ODP2_ECOLI	P06959	Dihydrolipoyllysine-residue acetyltransferase component of pyruvate dehydrogenase complex	TQTGALIMIFDSADGAADAAPAQAEEKK	3		80	27	81.767	940.91	2819.71	2819.36	0.344	LIT
ODP2_ECOLI	P06959	Dihydrolipoyllysine-residue acetyltransferase component of pyruvate dehydrogenase complex	TQTGALIMIFDSADGAADAAPAQAEEK	3		52	27	92.606	898.09	2691.25	2691.27	-0.022	LIT
ODP2_ECOLI	P06959	Dihydrolipoyllysine-residue acetyltransferase component of pyruvate dehydrogenase complex	TQTGALIMIFDSADGAADAAPAQAEEK	2		77	27	92.456	1346.9	2691.78	2691.27	0.516	LIT
ODP2_ECOLI	P06959	Dihydrolipoyllysine-residue acetyltransferase component of pyruvate dehydrogenase complex	TGSLIMIFEVEGAAPAAAPAK	2		47	27	90.405	1022.43	2042.85	2043.07	-0.226	LIT
ODP2_ECOLI	P06959	Dihydrolipoyllysine-residue acetyltransferase component of pyruvate dehydrogenase complex	TDITELEAFRK	3		55	22	64.42	441.562	1321.66	1321.69	-0.024	Q-TOF
ODP2_ECOLI	P06959	Dihydrolipoyllysine-residue acetyltransferase component of pyruvate dehydrogenase complex	TDITELEAFRK	2		60	21	85.99	661.889	1321.76	1321.69	0.076	Q-TOF
ODP2_ECOLI	P06959	Dihydrolipoyllysine-residue acetyltransferase component of pyruvate dehydrogenase complex	TDITELEAFR	2		90	26	50.932	597.92	1193.83	1193.59	0.233	LIT
ODP2_ECOLI	P06959	Dihydrolipoyllysine-residue acetyltransferase component of pyruvate dehydrogenase complex	SEFAENDAYVHATPLIRR	3		38	26	44.49	696.67	2086.99	2088.04	-1.051	LIT
ODP2_ECOLI	P06959	Dihydrolipoyllysine-residue acetyltransferase component of pyruvate dehydrogenase complex	SEFAENDAYVHATPLIR	3		77	22	67.36	645.005	1931.99	1931.94	0.055	Q-TOF
ODP2_ECOLI	P06959	Dihydrolipoyllysine-residue acetyltransferase component of pyruvate dehydrogenase complex	SEFAENDAYVHATPLIR	2		85	26	49.967	966.94	1931.87	1931.94	-0.072	LIT
ODP2_ECOLI	P06959	Dihydrolipoyllysine-residue acetyltransferase component of pyruvate dehydrogenase complex	SAMEPVWNGKEFVPR	3		29	21	93.29	582.984	1745.93	1745.86	0.074	Q-TOF
ODP2_ECOLI	P06959	Dihydrolipoyllysine-residue acetyltransferase component of pyruvate dehydrogenase complex	SAMEPVWNGK	2		49	24	73.87	559.766	1117.52	1117.52	-0.005	Q-TOF
ODP2_ECOLI	P06959	Dihydrolipoyllysine-residue acetyltransferase component of pyruvate dehydrogenase complex	RAEAAPAATGGGIPGMLPWPK	3		55	21	85.25	683.405	2047.19	2047.07	0.125	Q-TOF
ODP2_ECOLI	P06959	Dihydrolipoyllysine-residue acetyltransferase component of pyruvate dehydrogenase complex	RAEAAPAATGGGIPGMLPWPK	2		93	30	64.115	1025.02	2048.03	2047.07	0.959	LIT
ODP2_ECOLI	P06959	Dihydrolipoyllysine-residue acetyltransferase component of pyruvate dehydrogenase complex	QEAAPAAAPAPAAGVK	3		42	22	40.86	473.923	1418.75	1418.75	-0.005	Q-TOF
ODP2_ECOLI	P06959	Dihydrolipoyllysine-residue acetyltransferase component of pyruvate dehydrogenase complex	QEAAPAAAPAPAAGVK	2		71	27	18.013	710.2	1418.38	1418.75	-0.366	LIT
ODP2_ECOLI	P06959	Dihydrolipoyllysine-residue acetyltransferase component of pyruvate dehydrogenase complex	QEAAAPAPAAK	2		89	22	22.55	512.776	1023.54	1023.53	0.003	Q-TOF
ODP2_ECOLI	P06959	Dihydrolipoyllysine-residue acetyltransferase component of pyruvate dehydrogenase complex	NWVMIPHVTHFDK	4		25	21	76.93	406.736	1622.91	1622.8	0.112	Q-TOF
ODP2_ECOLI	P06959	Dihydrolipoyllysine-residue acetyltransferase component of pyruvate dehydrogenase complex	NWVMIPHVTHFDK	3		32	21	44.26	541.988	1622.94	1622.8	0.14	Q-TOF
ODP2_ECOLI	P06959	Dihydrolipoyllysine-residue acetyltransferase component of pyruvate dehydrogenase complex	NWVMIPHVTHFDK	2		45	27	50.286	812.47	1622.92	1622.8	0.123	LIT
ODP2_ECOLI	P06959	Dihydrolipoyllysine-residue acetyltransferase component of pyruvate dehydrogenase complex	TQTGALIMIFDSADGAADAAPAQAEEKK	3	Met(O)	35	27	63.071	946.17	2835.49	2835.36	0.129	LIT
ODP2_ECOLI	P06959	Dihydrolipoyllysine-residue acetyltransferase component of pyruvate dehydrogenase complex	SAMEPVWNGKEFVPR	3	Met(O)	38	21	83.05	588.313	1761.92	1761.85	0.066	Q-TOF
ODP2_ECOLI	P06959	Dihydrolipoyllysine-residue acetyltransferase component of pyruvate dehydrogenase complex	SAMEPVWNGK	2	Met(O)	44	21	43.99	567.791	1133.57	1133.52	0.05	Q-TOF
ODP2_ECOLI	P06959	Dihydrolipoyllysine-residue acetyltransferase component of pyruvate dehydrogenase complex	RAEAAPAATGGGIPGMLPWPK	3	Met(O)	43	21	100.79	688.734	2063.18	2063.06	0.118	Q-TOF
ODP2_ECOLI	P06959	Dihydrolipoyllysine-residue acetyltransferase component of pyruvate dehydrogenase complex	LTAGEMQGGCFTISSIGGLGTTHFAPIVNAPEVAILGVSK	3	Met(O)	128	27	108.33	1339.97	4016.89	4016.04	0.85	LIT
ODP2_ECOLI	P06959	Dihydrolipoyllysine-residue acetyltransferase component of pyruvate dehydrogenase complex	LMLPISLSFDHR	3	Met(O)	70	24	87.42	482.231	1443.67	1443.75	-0.083	Q-TOF
ODP2_ECOLI	P06959	Dihydrolipoyllysine-residue acetyltransferase component of pyruvate dehydrogenase complex	LMLPISLSFDHR	2	Met(O)	31	27	72.859	722.87	1443.72	1443.75	-0.029	LIT
ODP2_ECOLI	P06959	Dihydrolipoyllysine-residue acetyltransferase component of pyruvate dehydrogenase complex	ITPVVFIMK	2	Met(O)	33	21	62.06	532.314	1062.61	1062.62	-0.001	Q-TOF
ODP2_ECOLI	P06959	Dihydrolipoyllysine-residue acetyltransferase component of pyruvate dehydrogenase complex	EVNVPDIGGDEVEVTEVMVK	2	Met(O)	74	27	70.155	1087.7	2173.39	2173.05	0.339	LIT
ODP2_ECOLI	P06959	Dihydrolipoyllysine-residue acetyltransferase component of pyruvate dehydrogenase complex	AVAAALEQMPR	2	Met(O)	55	21	43.43	586.818	1171.62	1171.6	0.02	Q-TOF
ODP2_ECOLI	P06959	Dihydrolipoyllysine-residue acetyltransferase component of pyruvate dehydrogenase complex	LTAGEMQGGCFTISSIGGLGTTHFAPIVNAPEVAILGVSK	3		121	30	108.449	1334.43	4000.27	4000.04	0.228	LIT
ODP2_ECOLI	P06959	Dihydrolipoyllysine-residue acetyltransferase component of pyruvate dehydrogenase complex	LMLPISLSFDHR	3		78	22	72.09	476.907	1427.7	1427.76	-0.06	Q-TOF
ODP2_ECOLI	P06959	Dihydrolipoyllysine-residue acetyltransferase component of pyruvate dehydrogenase complex	LMLPISLSFDHR	2		91	26	56.353	715.05	1428.09	1427.76	0.326	LIT
ODP2_ECOLI	P06959	Dihydrolipoyllysine-residue acetyltransferase component of pyruvate dehydrogenase complex	LAREFGVNLAK	3		22	21	55.39	406.614	1216.82	1216.69	0.129	Q-TOF
ODP2_ECOLI	P06959	Dihydrolipoyllysine-residue acetyltransferase component of pyruvate dehydrogenase complex	KYINIGVAVDTPNGLVVPVFK	3		56	29	85.574	748.9	2243.68	2242.27	1.406	LIT
ODP2_ECOLI	P06959	Dihydrolipoyllysine-residue acetyltransferase component of pyruvate dehydrogenase complex	KYINIGVAVDTPNGLVVPVFK	2		74	30	85.406	1122.46	2242.91	2242.27	0.634	LIT
ODP2_ECOLI	P06959	Dihydrolipoyllysine-residue acetyltransferase component of pyruvate dehydrogenase complex	KQQNEEAAK	2		34	21	10.51	523.242	1044.47	1044.52	-0.051	Q-TOF
ODP2_ECOLI	P06959	Dihydrolipoyllysine-residue acetyltransferase component of pyruvate dehydrogenase complex	KGIIELSR	2		40	21	47.07	458.281	914.547	914.555	-0.007	Q-TOF
ODP2_ECOLI	P06959	Dihydrolipoyllysine-residue acetyltransferase component of pyruvate dehydrogenase complex	KEAAPAAAPAAAAAK	3		46	21	32.13	436.921	1307.74	1307.72	0.021	Q-TOF
ODP2_ECOLI	P06959	Dihydrolipoyllysine-residue acetyltransferase component of pyruvate dehydrogenase complex	KEAAPAAAPAAAAAK	2		56	26	32.386	654.97	1307.92	1307.72	0.206	LIT
ODP2_ECOLI	P06959	Dihydrolipoyllysine-residue acetyltransferase component of pyruvate dehydrogenase complex	ITPVVFIMK	2		51	24	86.45	524.332	1046.65	1046.62	0.03	Q-TOF
ODP2_ECOLI	P06959	Dihydrolipoyllysine-residue acetyltransferase component of pyruvate dehydrogenase complex	ISGANLSR	2		58	29	13.548	409.87	817.725	816.445	1.28	LIT
ODP2_ECOLI	P06959	Dihydrolipoyllysine-residue acetyltransferase component of pyruvate dehydrogenase complex	ILREDVQAYVK	3		23	21	52.44	445.301	1332.88	1332.74	0.14	Q-TOF
ODP2_ECOLI	P06959	Dihydrolipoyllysine-residue acetyltransferase component of pyruvate dehydrogenase complex	ILREDVQAYVK	2		47	27	34.551	667.08	1332.14	1332.74	-0.595	LIT
ODP2_ECOLI	P06959	Dihydrolipoyllysine-residue acetyltransferase component of pyruvate dehydrogenase complex	GIIELSR	2		30	22	47.03	394.233	786.451	786.46	-0.008	Q-TOF
ODP2_ECOLI	P06959	Dihydrolipoyllysine-residue acetyltransferase component of pyruvate dehydrogenase complex	FNSSLSEDGQRLTLK	3		39	21	65.59	565.698	1694.07	1693.86	0.209	Q-TOF
ODP2_ECOLI	P06959	Dihydrolipoyllysine-residue acetyltransferase component of pyruvate dehydrogenase complex	FNSSLSEDGQR	3		25	21	23.43	413.836	1238.48	1238.55	-0.068	Q-TOF
ODP2_ECOLI	P06959	Dihydrolipoyllysine-residue acetyltransferase component of pyruvate dehydrogenase complex	FNSSLSEDGQR	2		89	21	29.35	620.287	1238.56	1238.55	0.007	Q-TOF
ODP2_ECOLI	P06959	Dihydrolipoyllysine-residue acetyltransferase component of pyruvate dehydrogenase complex	FNSSLSEDGQR	1		64	30	16.88	1239.18	1238.17	1238.55	-0.379	LIT
ODP2_ECOLI	P06959	Dihydrolipoyllysine-residue acetyltransferase component of pyruvate dehydrogenase complex	FITIINNTLSDIRR	3		39	26	60.133	559.27	1674.79	1674.94	-0.154	LIT
ODP2_ECOLI	P06959	Dihydrolipoyllysine-residue acetyltransferase component of pyruvate dehydrogenase complex	FITIINNTLSDIRR	2		37	24	67.68	838.421	1674.83	1674.94	-0.114	Q-TOF
ODP2_ECOLI	P06959	Dihydrolipoyllysine-residue acetyltransferase component of pyruvate dehydrogenase complex	FITIINNTLSDIR	3		50	22	95.25	507.248	1518.72	1518.84	-0.118	Q-TOF
ODP2_ECOLI	P06959	Dihydrolipoyllysine-residue acetyltransferase component of pyruvate dehydrogenase complex	FITIINNTLSDIR	2		98	22	95.09	760.391	1518.77	1518.84	-0.073	Q-TOF
ODP2_ECOLI	P06959	Dihydrolipoyllysine-residue acetyltransferase component of pyruvate dehydrogenase complex	FGEIEEVELGR	2		96	26	57.574	638.38	1274.74	1276.63	-1.884	LIT
ODP2_ECOLI	P06959	Dihydrolipoyllysine-residue acetyltransferase component of pyruvate dehydrogenase complex	FGEIEEVELGR	1		40	30	51.984	1277.29	1276.28	1276.63	-0.346	LIT
ODP2_ECOLI	P06959	Dihydrolipoyllysine-residue acetyltransferase component of pyruvate dehydrogenase complex	EVNVPDIGGDEVEVTEVMVK	3		30	24	81.98	720.08	2157.22	2157.05	0.167	Q-TOF
ODP2_ECOLI	P06959	Dihydrolipoyllysine-residue acetyltransferase component of pyruvate dehydrogenase complex	EVNVPDIGGDEVEVTEVMVK	2		114	27	68.494	1079.07	2156.12	2157.05	-0.926	LIT
ODP2_ECOLI	P06959	Dihydrolipoyllysine-residue acetyltransferase component of pyruvate dehydrogenase complex	ELMTISKK	2		27	21	42.82	475.292	948.569	948.531	0.037	Q-TOF
ODP2_ECOLI	P06959	Dihydrolipoyllysine-residue acetyltransferase component of pyruvate dehydrogenase complex	ELMTISK	2		31	22	37.11	411.213	820.411	820.436	-0.025	Q-TOF
ODP2_ECOLI	P06959	Dihydrolipoyllysine-residue acetyltransferase component of pyruvate dehydrogenase complex	EFGVNLAK	2		42	21	50.71	439.249	876.483	876.47	0.013	Q-TOF
ODP2_ECOLI	P06959	Dihydrolipoyllysine-residue acetyltransferase component of pyruvate dehydrogenase complex	EFGVNLAK	1		36	30	29.719	878.311	877.304	876.47	0.833	LIT
ODP2_ECOLI	P06959	Dihydrolipoyllysine-residue acetyltransferase component of pyruvate dehydrogenase complex	EDVQAYVK	2		51	22	45.4	476.248	950.481	950.471	0.011	Q-TOF
ODP2_ECOLI	P06959	Dihydrolipoyllysine-residue acetyltransferase component of pyruvate dehydrogenase complex	EAAPAAAPAAAAAK	2		51	22	26.63	590.778	1179.54	1179.62	-0.083	Q-TOF
ODP2_ECOLI	P06959	Dihydrolipoyllysine-residue acetyltransferase component of pyruvate dehydrogenase complex	DVNVPDIGSDEVEVTEILVK	3		66	27	103.45	724.29	2169.85	2169.11	0.743	LIT
ODP2_ECOLI	P06959	Dihydrolipoyllysine-residue acetyltransferase component of pyruvate dehydrogenase complex	DVNVPDIGSDEVEVTEILVK	2		128	26	79.596	1085.88	2169.74	2169.11	0.64	LIT
ODP2_ECOLI	P06959	Dihydrolipoyllysine-residue acetyltransferase component of pyruvate dehydrogenase complex	AVAAALEQMPR	2		77	21	50.84	578.803	1155.59	1155.61	-0.016	Q-TOF
ODP2_ECOLI	P06959	Dihydrolipoyllysine-residue acetyltransferase component of pyruvate dehydrogenase complex	AIEIKVPDIGADEVEITEILVK	3		55	26	85.831	798.98	2393.92	2393.33	0.588	LIT
ODP2_ECOLI	P06959	Dihydrolipoyllysine-residue acetyltransferase component of pyruvate dehydrogenase complex	AIEIKVPDIGADEVEITEILVK	2		45	27	109.884	1198.37	2394.72	2393.33	1.395	LIT
ODP2_ECOLI	P06959	Dihydrolipoyllysine-residue acetyltransferase component of pyruvate dehydrogenase complex	AEGKSEFAENDAYVHATPLIR	4		41	21	84.63	580.316	2317.24	2317.13	0.101	Q-TOF
ODP2_ECOLI	P06959	Dihydrolipoyllysine-residue acetyltransferase component of pyruvate dehydrogenase complex	AEGKSEFAENDAYVHATPLIR	3		37	21	66.89	773.397	2317.17	2317.13	0.035	Q-TOF
ODP2_ECOLI	P06959	Dihydrolipoyllysine-residue acetyltransferase component of pyruvate dehydrogenase complex	AEAPAAAPAAK	2		54	21	24.23	484.3	966.585	966.513	0.072	Q-TOF
ODP2_ECOLI	P06959	Dihydrolipoyllysine-residue acetyltransferase component of pyruvate dehydrogenase complex	AEAPAAAPAAK	1		30	28	17.048	967.13	966.123	966.513	-0.391	LIT
ODP2_ECOLI	P06959	Dihydrolipoyllysine-residue acetyltransferase component of pyruvate dehydrogenase complex	AEAAPAATGGGIPGMLPWPK	2		38	29	76.457	947.03	1892.05	1890.97	1.079	LIT
G3P1_ECOLI	P06977	Glyceraldehyde-3-phosphate dehydrogenase A (EC 1.2.1.12) (GAPDH-A)	YDSTHGRFDGTVEVK	3		36	27	60.323	571.16	1710.46	1709.8	0.657	LIT
G3P1_ECOLI	P06977	Glyceraldehyde-3-phosphate dehydrogenase A (EC 1.2.1.12) (GAPDH-A)	YDSTHGRFDGTVEVK	2		30	27	60.365	856.5	1710.98	1709.8	1.185	LIT
G3P1_ECOLI	P06977	Glyceraldehyde-3-phosphate dehydrogenase A (EC 1.2.1.12) (GAPDH-A)	YDSTHGR	2		50	24	13.57	418.151	834.287	834.362	-0.075	Q-TOF
G3P1_ECOLI	P06977	Glyceraldehyde-3-phosphate dehydrogenase A (EC 1.2.1.12) (GAPDH-A)	YAGQDIVSNASCTTNCLAPLAK	4		42	21	78.03	589.31	2353.21	2353.1	0.107	Q-TOF
G3P1_ECOLI	P06977	Glyceraldehyde-3-phosphate dehydrogenase A (EC 1.2.1.12) (GAPDH-A)	YAGQDIVSNASCTTNCLAPLAK	3		92	21	79.85	785.431	2353.27	2353.1	0.168	Q-TOF
G3P1_ECOLI	P06977	Glyceraldehyde-3-phosphate dehydrogenase A (EC 1.2.1.12) (GAPDH-A)	YAGQDIVSNASCTTNCLAPLAK	2		139	30	63.216	1177.54	2353.07	2353.1	-0.036	LIT
G3P1_ECOLI	P06977	Glyceraldehyde-3-phosphate dehydrogenase A (EC 1.2.1.12) (GAPDH-A)	WDEVGVDVVAEATGLFLTDETARK	3		70	27	92.048	875.03	2622.07	2620.3	1.766	LIT
G3P1_ECOLI	P06977	Glyceraldehyde-3-phosphate dehydrogenase A (EC 1.2.1.12) (GAPDH-A)	WDEVGVDVVAEATGLFLTDETARK	2		43	29	109.318	1311.54	2621.07	2620.3	0.766	LIT
G3P1_ECOLI	P06977	Glyceraldehyde-3-phosphate dehydrogenase A (EC 1.2.1.12) (GAPDH-A)	WDEVGVDVVAEATGLFLTDETAR	3		35	21	122.42	831.765	2492.27	2492.21	0.066	Q-TOF
G3P1_ECOLI	P06977	Glyceraldehyde-3-phosphate dehydrogenase A (EC 1.2.1.12) (GAPDH-A)	WDEVGVDVVAEATGLFLTDETAR	2		101	30	113.766	1247.57	2493.13	2492.21	0.921	LIT
G3P1_ECOLI	P06977	Glyceraldehyde-3-phosphate dehydrogenase A (EC 1.2.1.12) (GAPDH-A)	VVMTGPSKDNTPMFVK	3		31	21	68.11	584.33	1749.97	1749.88	0.089	Q-TOF
G3P1_ECOLI	P06977	Glyceraldehyde-3-phosphate dehydrogenase A (EC 1.2.1.12) (GAPDH-A)	VVMTGPSK	2		55	22	25.19	409.688	817.361	817.437	-0.075	Q-TOF
G3P1_ECOLI	P06977	Glyceraldehyde-3-phosphate dehydrogenase A (EC 1.2.1.12) (GAPDH-A)	VVMTGPSK	1		31	30	10.525	818.13	817.123	817.437	-0.314	LIT
G3P1_ECOLI	P06977	Glyceraldehyde-3-phosphate dehydrogenase A (EC 1.2.1.12) (GAPDH-A)	VTAERDPANLK	3		23	22	27.07	405.207	1212.6	1212.65	-0.047	Q-TOF
G3P1_ECOLI	P06977	Glyceraldehyde-3-phosphate dehydrogenase A (EC 1.2.1.12) (GAPDH-A)	VTAERDPANLK	2		45	22	26.18	607.282	1212.55	1212.65	-0.097	Q-TOF
G3P1_ECOLI	P06977	Glyceraldehyde-3-phosphate dehydrogenase A (EC 1.2.1.12) (GAPDH-A)	VPTPNVSVVDLTVRLEK	3		54	22	89.8	622.713	1865.12	1865.06	0.055	Q-TOF
G3P1_ECOLI	P06977	Glyceraldehyde-3-phosphate dehydrogenase A (EC 1.2.1.12) (GAPDH-A)	VPTPNVSVVDLTVRLEK	2		87	27	59.503	933.74	1865.46	1865.06	0.403	LIT
G3P1_ECOLI	P06977	Glyceraldehyde-3-phosphate dehydrogenase A (EC 1.2.1.12) (GAPDH-A)	VPTPNVSVVDLTVR	3		55	21	80.29	499.339	1494.99	1494.84	0.154	Q-TOF
G3P1_ECOLI	P06977	Glyceraldehyde-3-phosphate dehydrogenase A (EC 1.2.1.12) (GAPDH-A)	VPTPNVSVVDLTVR	2		93	21	88.62	748.363	1494.71	1494.84	-0.13	Q-TOF
G3P1_ECOLI	P06977	Glyceraldehyde-3-phosphate dehydrogenase A (EC 1.2.1.12) (GAPDH-A)	VPTPNVSVVDLTVR	1		49	30	60.627	1495.39	1494.38	1494.84	-0.457	LIT
G3P1_ECOLI	P06977	Glyceraldehyde-3-phosphate dehydrogenase A (EC 1.2.1.12) (GAPDH-A)	VLPELNGKLTGMAFR	3		36	21	113.17	549.318	1644.93	1644.9	0.03	Q-TOF
G3P1_ECOLI	P06977	Glyceraldehyde-3-phosphate dehydrogenase A (EC 1.2.1.12) (GAPDH-A)	VLPELNGK	2		42	21	55.04	435.287	868.559	868.502	0.058	Q-TOF
G3P1_ECOLI	P06977	Glyceraldehyde-3-phosphate dehydrogenase A (EC 1.2.1.12) (GAPDH-A)	VLPELNGK	1		35	27	19.673	870.33	869.323	868.502	0.821	LIT
G3P1_ECOLI	P06977	Glyceraldehyde-3-phosphate dehydrogenase A (EC 1.2.1.12) (GAPDH-A)	VLDLIAHISK	3		50	21	88.38	370.208	1107.6	1107.66	-0.063	Q-TOF
G3P1_ECOLI	P06977	Glyceraldehyde-3-phosphate dehydrogenase A (EC 1.2.1.12) (GAPDH-A)	VLDLIAHISK	2		55	27	45.794	555.05	1108.09	1107.66	0.42	LIT
G3P1_ECOLI	P06977	Glyceraldehyde-3-phosphate dehydrogenase A (EC 1.2.1.12) (GAPDH-A)	VLDLIAHISK	1		33	27	44.384	1108.3	1107.29	1107.66	-0.372	LIT
G3P1_ECOLI	P06977	Glyceraldehyde-3-phosphate dehydrogenase A (EC 1.2.1.12) (GAPDH-A)	VINDNFGIIEGLMTTVHATTATQK	4		57	21	36.51	644.363	2573.42	2573.32	0.107	Q-TOF
G3P1_ECOLI	P06977	Glyceraldehyde-3-phosphate dehydrogenase A (EC 1.2.1.12) (GAPDH-A)	VINDNFGIIEGLMTTVHATTATQK	3		81	24	273.18	858.782	2573.32	2573.32	0.007	Q-TOF
G3P1_ECOLI	P06977	Glyceraldehyde-3-phosphate dehydrogenase A (EC 1.2.1.12) (GAPDH-A)	VINDNFGIIEGLMTTVHATTATQK	2		93	29	105.114	1287.77	2573.53	2573.32	0.21	LIT
G3P1_ECOLI	P06977	Glyceraldehyde-3-phosphate dehydrogenase A (EC 1.2.1.12) (GAPDH-A)	VGINGFGR	2		67	21	36.32	410.194	818.373	818.44	-0.067	Q-TOF	P33898
G3P1_ECOLI	P06977	Glyceraldehyde-3-phosphate dehydrogenase A (EC 1.2.1.12) (GAPDH-A)	TVDGPSHKDWR	3		24	21	44.04	433.215	1296.62	1296.62	0.002	Q-TOF
G3P1_ECOLI	P06977	Glyceraldehyde-3-phosphate dehydrogenase A (EC 1.2.1.12) (GAPDH-A)	TVDGPSHKDWR	2		56	21	31.92	649.357	1296.7	1296.62	0.078	Q-TOF
G3P1_ECOLI	P06977	Glyceraldehyde-3-phosphate dehydrogenase A (EC 1.2.1.12) (GAPDH-A)	TVDGPSHK	2		41	22	13.12	420.677	839.339	839.414	-0.074	Q-TOF
G3P1_ECOLI	P06977	Glyceraldehyde-3-phosphate dehydrogenase A (EC 1.2.1.12) (GAPDH-A)	TIKVGINGFGR	2		23	21	62.93	581.346	1160.68	1160.67	0.011	Q-TOF
G3P1_ECOLI	P06977	Glyceraldehyde-3-phosphate dehydrogenase A (EC 1.2.1.12) (GAPDH-A)	SDIEIVAINDLLDADYMAYMLK	3		59	21	42.6	839.453	2515.34	2515.22	0.115	Q-TOF
G3P1_ECOLI	P06977	Glyceraldehyde-3-phosphate dehydrogenase A (EC 1.2.1.12) (GAPDH-A)	SDIEIVAINDLLDADYMAYMLK	2		137	30	109.955	1258.96	2515.91	2515.22	0.686	LIT
G3P1_ECOLI	P06977	Glyceraldehyde-3-phosphate dehydrogenase A (EC 1.2.1.12) (GAPDH-A)	RSDIEIVAINDLLDADYMAYMLK	3		61	21	39.97	891.473	2671.4	2671.32	0.073	Q-TOF
G3P1_ECOLI	P06977	Glyceraldehyde-3-phosphate dehydrogenase A (EC 1.2.1.12) (GAPDH-A)	RSDIEIVAINDLLDADYMAYMLK	2		94	27	109.301	1336.59	2671.16	2671.32	-0.158	LIT
G3P1_ECOLI	P06977	Glyceraldehyde-3-phosphate dehydrogenase A (EC 1.2.1.12) (GAPDH-A)	VVMTGPSKDNTPMFVK	3	Met(O)	32	21	53.54	589.656	1765.95	1765.87	0.072	Q-TOF
G3P1_ECOLI	P06977	Glyceraldehyde-3-phosphate dehydrogenase A (EC 1.2.1.12) (GAPDH-A)	VVMTGPSK	2	Met(O)	41	21	19.41	417.727	833.439	833.432	0.008	Q-TOF
G3P1_ECOLI	P06977	Glyceraldehyde-3-phosphate dehydrogenase A (EC 1.2.1.12) (GAPDH-A)	VINDNFGIIEGLMTTVHATTATQK	4	Met(O)	42	21	99.09	648.351	2589.38	2589.31	0.064	Q-TOF
G3P1_ECOLI	P06977	Glyceraldehyde-3-phosphate dehydrogenase A (EC 1.2.1.12) (GAPDH-A)	VINDNFGIIEGLMTTVHATTATQK	3	Met(O)	55	21	35.22	864.119	2589.34	2589.31	0.024	Q-TOF
G3P1_ECOLI	P06977	Glyceraldehyde-3-phosphate dehydrogenase A (EC 1.2.1.12) (GAPDH-A)	SDIEIVAINDLLDADYMAYMLK	2	Met(O)	37	27	109.624	1267.42	2532.82	2531.22	1.608	LIT
G3P1_ECOLI	P06977	Glyceraldehyde-3-phosphate dehydrogenase A (EC 1.2.1.12) (GAPDH-A)	RSDIEIVAINDLLDADYMAYMLK	3	Met(O)	61	29	109.017	897.003	2687.99	2687.32	0.669	LIT
G3P1_ECOLI	P06977	Glyceraldehyde-3-phosphate dehydrogenase A (EC 1.2.1.12) (GAPDH-A)	LTGMAFR	2	Met(O)	28	21	38.96	406.211	810.407	810.406	0.002	Q-TOF
G3P1_ECOLI	P06977	Glyceraldehyde-3-phosphate dehydrogenase A (EC 1.2.1.12) (GAPDH-A)	KVVMTGPSK	2	Met(O)	29	21	27.86	481.769	961.523	961.527	-0.003	Q-TOF
G3P1_ECOLI	P06977	Glyceraldehyde-3-phosphate dehydrogenase A (EC 1.2.1.12) (GAPDH-A)	DNTPMFVK	2	Met(O)	29	26	42.506	484.38	966.745	966.448	0.297	LIT
G3P1_ECOLI	P06977	Glyceraldehyde-3-phosphate dehydrogenase A (EC 1.2.1.12) (GAPDH-A)	AAAEGEMK	2	Met(O)	41	25	25.78	411.728	821.441	821.359	0.083	Q-TOF
G3P1_ECOLI	P06977	Glyceraldehyde-3-phosphate dehydrogenase A (EC 1.2.1.12) (GAPDH-A)	LVSWYDNETGYSNKVLDLIAHISK	4		26	21	39.15	692.105	2764.39	2764.41	-0.018	Q-TOF
G3P1_ECOLI	P06977	Glyceraldehyde-3-phosphate dehydrogenase A (EC 1.2.1.12) (GAPDH-A)	LVSWYDNETGYSNK	3		50	21	55.42	559.268	1674.78	1674.75	0.03	Q-TOF
G3P1_ECOLI	P06977	Glyceraldehyde-3-phosphate dehydrogenase A (EC 1.2.1.12) (GAPDH-A)	LVSWYDNETGYSNK	2		94	25	69.49	838.381	1674.75	1674.75	-0.006	Q-TOF
G3P1_ECOLI	P06977	Glyceraldehyde-3-phosphate dehydrogenase A (EC 1.2.1.12) (GAPDH-A)	LTGMAFRVPTPNVSVVDLTVR	3		33	27	85.826	758.31	2271.91	2271.24	0.667	LIT
G3P1_ECOLI	P06977	Glyceraldehyde-3-phosphate dehydrogenase A (EC 1.2.1.12) (GAPDH-A)	LTGMAFR	2		41	21	50.91	398.203	794.391	794.411	-0.019	Q-TOF
G3P1_ECOLI	P06977	Glyceraldehyde-3-phosphate dehydrogenase A (EC 1.2.1.12) (GAPDH-A)	KVVMTGPSK	2		61	21	19.91	473.765	945.515	945.532	-0.016	Q-TOF
G3P1_ECOLI	P06977	Glyceraldehyde-3-phosphate dehydrogenase A (EC 1.2.1.12) (GAPDH-A)	KVVMTGPSK	1		53	27	10.012	947.3	946.293	945.532	0.761	LIT
G3P1_ECOLI	P06977	Glyceraldehyde-3-phosphate dehydrogenase A (EC 1.2.1.12) (GAPDH-A)	KHITAGAK	2		42	24	13.26	413.218	824.421	824.487	-0.065	Q-TOF
G3P1_ECOLI	P06977	Glyceraldehyde-3-phosphate dehydrogenase A (EC 1.2.1.12) (GAPDH-A)	KHITAGAK	1		47	29	6.509	825.28	824.273	824.487	-0.214	LIT
G3P1_ECOLI	P06977	Glyceraldehyde-3-phosphate dehydrogenase A (EC 1.2.1.12) (GAPDH-A)	HITAGAK	1		34	27	8.019	697.22	696.213	696.392	-0.179	LIT
G3P1_ECOLI	P06977	Glyceraldehyde-3-phosphate dehydrogenase A (EC 1.2.1.12) (GAPDH-A)	GGRGASQNIIPSSTGAAK	3		35	21	17.6	557.955	1670.84	1670.87	-0.028	Q-TOF
G3P1_ECOLI	P06977	Glyceraldehyde-3-phosphate dehydrogenase A (EC 1.2.1.12) (GAPDH-A)	GGRGASQNIIPSSTGAAK	2		36	21	21.79	836.434	1670.85	1670.87	-0.016	Q-TOF
G3P1_ECOLI	P06977	Glyceraldehyde-3-phosphate dehydrogenase A (EC 1.2.1.12) (GAPDH-A)	GASQNIIPSSTGAAK	2		64	29	19.441	701.61	1401.2	1400.73	0.48	LIT
G3P1_ECOLI	P06977	Glyceraldehyde-3-phosphate dehydrogenase A (EC 1.2.1.12) (GAPDH-A)	GASQNIIPSSTGAAK	1		54	30	19.715	1403.21	1402.2	1400.73	1.477	LIT
G3P1_ECOLI	P06977	Glyceraldehyde-3-phosphate dehydrogenase A (EC 1.2.1.12) (GAPDH-A)	GANFDKYAGQDIVSNASCTTNCLAPLAK	4		51	21	42.24	747.357	2985.4	2985.4	0.002	Q-TOF
G3P1_ECOLI	P06977	Glyceraldehyde-3-phosphate dehydrogenase A (EC 1.2.1.12) (GAPDH-A)	GANFDKYAGQDIVSNASCTTNCLAPLAK	3		53	21	81.82	996.128	2985.36	2985.4	-0.034	Q-TOF
G3P1_ECOLI	P06977	Glyceraldehyde-3-phosphate dehydrogenase A (EC 1.2.1.12) (GAPDH-A)	GANFDK	1		27	26	27.772	650.98	649.973	650.302	-0.33	LIT
G3P1_ECOLI	P06977	Glyceraldehyde-3-phosphate dehydrogenase A (EC 1.2.1.12) (GAPDH-A)	FDGTVEVKDGHLIVNGK	3		42	21	82.81	610.007	1827	1826.95	0.047	Q-TOF
G3P1_ECOLI	P06977	Glyceraldehyde-3-phosphate dehydrogenase A (EC 1.2.1.12) (GAPDH-A)	FDGTVEVK	2		43	22	34.82	447.72	893.425	893.449	-0.024	Q-TOF
G3P1_ECOLI	P06977	Glyceraldehyde-3-phosphate dehydrogenase A (EC 1.2.1.12) (GAPDH-A)	DNTPMFVK	2		51	24	39.09	476.199	950.383	950.453	-0.07	Q-TOF
G3P1_ECOLI	P06977	Glyceraldehyde-3-phosphate dehydrogenase A (EC 1.2.1.12) (GAPDH-A)	DGHLIVNGKK	3		31	21	31.47	360.861	1079.56	1079.61	-0.048	Q-TOF
G3P1_ECOLI	P06977	Glyceraldehyde-3-phosphate dehydrogenase A (EC 1.2.1.12) (GAPDH-A)	DGHLIVNGKK	2		43	21	37.94	540.816	1079.62	1079.61	0.009	Q-TOF
G3P1_ECOLI	P06977	Glyceraldehyde-3-phosphate dehydrogenase A (EC 1.2.1.12) (GAPDH-A)	DGHLIVNGK	2		47	21	31.66	476.792	951.569	951.514	0.055	Q-TOF
G3P1_ECOLI	P06977	Glyceraldehyde-3-phosphate dehydrogenase A (EC 1.2.1.12) (GAPDH-A)	DGHLIVNGK	1		61	27	13.199	952.28	951.273	951.514	-0.241	LIT
G3P1_ECOLI	P06977	Glyceraldehyde-3-phosphate dehydrogenase A (EC 1.2.1.12) (GAPDH-A)	AVGKVLPELNGK	3		36	21	29.07	408.895	1223.66	1223.72	-0.061	Q-TOF
G3P1_ECOLI	P06977	Glyceraldehyde-3-phosphate dehydrogenase A (EC 1.2.1.12) (GAPDH-A)	AVGKVLPELNGK	2		36	21	29.12	612.867	1223.72	1223.72	-0.005	Q-TOF
G3P1_ECOLI	P06977	Glyceraldehyde-3-phosphate dehydrogenase A (EC 1.2.1.12) (GAPDH-A)	AGIALNDNFVK	2		90	21	87.6	581.309	1160.6	1160.62	-0.015	Q-TOF
G3P1_ECOLI	P06977	Glyceraldehyde-3-phosphate dehydrogenase A (EC 1.2.1.12) (GAPDH-A)	AGIALNDNFVK	1		45	27	44.498	1161.33	1160.32	1160.62	-0.296	LIT
G3P1_ECOLI	P06977	Glyceraldehyde-3-phosphate dehydrogenase A (EC 1.2.1.12) (GAPDH-A)	AATYEQIKAAVK	3		24	21	20.98	431.562	1291.66	1291.71	-0.05	Q-TOF
G3P1_ECOLI	P06977	Glyceraldehyde-3-phosphate dehydrogenase A (EC 1.2.1.12) (GAPDH-A)	AATYEQIKAAVK	2		57	21	26.62	646.868	1291.72	1291.71	0.008	Q-TOF
G3P1_ECOLI	P06977	Glyceraldehyde-3-phosphate dehydrogenase A (EC 1.2.1.12) (GAPDH-A)	AATYEQIK	2		42	22	29.83	462.232	922.449	922.476	-0.027	Q-TOF
G3P1_ECOLI	P06977	Glyceraldehyde-3-phosphate dehydrogenase A (EC 1.2.1.12) (GAPDH-A)	AAAEGEMK	2		48	22	15.84	403.65	805.285	805.364	-0.079	Q-TOF
G3P1_ECOLI	P06977	Glyceraldehyde-3-phosphate dehydrogenase A (EC 1.2.1.12) (GAPDH-A)	SDIEIVAINDLLDADYMAYMLK	3	2Met(O)	23	21	122.13	850.115	2547.32	2547.21	0.111	Q-TOF
PGK_ECOLI	P11665	Phosphoglycerate kinase (EC 2.7.2.3)	YAALCDVFVMDAFGTAHR	3		59	21	35.41	682.017	2043.03	2042.93	0.095	Q-TOF
PGK_ECOLI	P11665	Phosphoglycerate kinase (EC 2.7.2.3)	YAALCDVFVMDAFGTAHR	2		67	27	90.11	1022.53	2043.05	2042.93	0.111	LIT
PGK_ECOLI	P11665	Phosphoglycerate kinase (EC 2.7.2.3)	VSTKLTVLDSLSK	3		71	21	40.14	464.244	1389.71	1389.81	-0.098	Q-TOF
PGK_ECOLI	P11665	Phosphoglycerate kinase (EC 2.7.2.3)	VMVTSHLGRPTEGEYNEEFSLLPVVNYLK	4		30	25	104.32	831.197	3320.76	3320.68	0.084	Q-TOF
PGK_ECOLI	P11665	Phosphoglycerate kinase (EC 2.7.2.3)	VMVTSHLGRPTEGEYNEEFSLLPVVNYLK	3		105	27	90.322	1107.96	3320.86	3320.68	0.183	LIT
PGK_ECOLI	P11665	Phosphoglycerate kinase (EC 2.7.2.3)	VLPAVAMLEER	2		73	27	67.636	614.96	1227.9	1226.67	1.236	LIT
PGK_ECOLI	P11665	Phosphoglycerate kinase (EC 2.7.2.3)	VATEFSETAPATLK	3		55	22	51.56	488.889	1463.64	1463.75	-0.106	Q-TOF
PGK_ECOLI	P11665	Phosphoglycerate kinase (EC 2.7.2.3)	VATEFSETAPATLK	2		112	22	73.77	732.846	1463.68	1463.75	-0.074	Q-TOF
PGK_ECOLI	P11665	Phosphoglycerate kinase (EC 2.7.2.3)	VATEFSETAPATLK	1		37	27	36.426	1464.45	1463.44	1463.75	-0.308	LIT
PGK_ECOLI	P11665	Phosphoglycerate kinase (EC 2.7.2.3)	TILWNGPVGVFEFPNFRK	3		54	21	89.2	707.784	2120.33	2120.12	0.209	Q-TOF
PGK_ECOLI	P11665	Phosphoglycerate kinase (EC 2.7.2.3)	TILWNGPVGVFEFPNFRK	2		76	27	97.603	1061.16	2120.3	2120.12	0.185	LIT
PGK_ECOLI	P11665	Phosphoglycerate kinase (EC 2.7.2.3)	TILWNGPVGVFEFPNFR	3		74	27	108.939	664.97	1991.89	1992.03	-0.138	LIT
PGK_ECOLI	P11665	Phosphoglycerate kinase (EC 2.7.2.3)	TILWNGPVGVFEFPNFR	2		97	27	108.902	996.73	1991.44	1992.03	-0.58	LIT
PGK_ECOLI	P11665	Phosphoglycerate kinase (EC 2.7.2.3)	SVNDVKADEQILDIGDASAQELAEILK	4		21	21	89.87	721.893	2883.54	2883.47	0.071	Q-TOF
PGK_ECOLI	P11665	Phosphoglycerate kinase (EC 2.7.2.3)	SVNDVKADEQILDIGDASAQELAEILK	3		92	24	115.77	962.195	2883.56	2883.47	0.092	Q-TOF
PGK_ECOLI	P11665	Phosphoglycerate kinase (EC 2.7.2.3)	SVIKMTDLDLAGK	3		35	21	75.43	464.319	1389.94	1389.75	0.183	Q-TOF
PGK_ECOLI	P11665	Phosphoglycerate kinase (EC 2.7.2.3)	SVIKMTDLDLAGK	2		23	21	75.57	695.935	1389.86	1389.75	0.102	Q-TOF
PGK_ECOLI	P11665	Phosphoglycerate kinase (EC 2.7.2.3)	SLYEADLVDEAKR	3		57	21	61.04	503.556	1507.65	1507.75	-0.106	Q-TOF
PGK_ECOLI	P11665	Phosphoglycerate kinase (EC 2.7.2.3)	SLYEADLVDEAKR	2		90	21	34.2	754.882	1507.75	1507.75	-0.001	Q-TOF
PGK_ECOLI	P11665	Phosphoglycerate kinase (EC 2.7.2.3)	SLYEADLVDEAK	2		72	26	48.486	676.54	1351.07	1351.65	-0.585	LIT
PGK_ECOLI	P11665	Phosphoglycerate kinase (EC 2.7.2.3)	SLYEADLVDEAK	1		46	27	43.37	1352.4	1351.39	1351.65	-0.258	LIT
PGK_ECOLI	P11665	Phosphoglycerate kinase (EC 2.7.2.3)	RLLTTCNIPVPSDVR	3		47	21	87.48	580.993	1739.96	1739.93	0.022	Q-TOF
PGK_ECOLI	P11665	Phosphoglycerate kinase (EC 2.7.2.3)	RLLTTCNIPVPSDVR	2		37	24	66.51	870.998	1739.98	1739.93	0.047	Q-TOF
PGK_ECOLI	P11665	Phosphoglycerate kinase (EC 2.7.2.3)	MTDLDLAGKR	3		42	22	37.53	373.848	1118.52	1118.58	-0.053	Q-TOF
PGK_ECOLI	P11665	Phosphoglycerate kinase (EC 2.7.2.3)	MTDLDLAGKR	2		65	21	31.28	560.272	1118.53	1118.58	-0.046	Q-TOF
PGK_ECOLI	P11665	Phosphoglycerate kinase (EC 2.7.2.3)	MTDLDLAGKR	1		32	29	19.936	1119.51	1118.5	1118.58	-0.073	LIT
PGK_ECOLI	P11665	Phosphoglycerate kinase (EC 2.7.2.3)	MTDLDLAGK	2		55	27	27.765	481.8	961.585	962.474	-0.889	LIT
PGK_ECOLI	P11665	Phosphoglycerate kinase (EC 2.7.2.3)	MTDLDLAGK	1		33	30	25.923	963.192	962.185	962.474	-0.289	LIT
PGK_ECOLI	P11665	Phosphoglycerate kinase (EC 2.7.2.3)	VMVTSHLGRPTEGEYNEEFSLLPVVNYLK	3	Met(O)	70	27	89.432	1113.48	3337.42	3336.67	0.748	LIT
PGK_ECOLI	P11665	Phosphoglycerate kinase (EC 2.7.2.3)	VLPAVAMLEER	2	Met(O)	61	27	48.698	622.14	1242.27	1242.66	-0.399	LIT
PGK_ECOLI	P11665	Phosphoglycerate kinase (EC 2.7.2.3)	MTDLDLAGKR	3	Met(O)	47	21	38.97	379.179	1134.52	1134.57	-0.055	Q-TOF
PGK_ECOLI	P11665	Phosphoglycerate kinase (EC 2.7.2.3)	MTDLDLAGKR	2	Met(O)	62	21	39.13	568.294	1134.57	1134.57	0.003	Q-TOF
PGK_ECOLI	P11665	Phosphoglycerate kinase (EC 2.7.2.3)	MTDLDLAGK	2	Met(O)	48	29	20.777	489.32	976.625	978.469	-1.844	LIT
PGK_ECOLI	P11665	Phosphoglycerate kinase (EC 2.7.2.3)	KYAALCDVFVMDAFGTAHR	4	Met(O)	29	21	118.85	547.774	2187.07	2187.02	0.043	Q-TOF
PGK_ECOLI	P11665	Phosphoglycerate kinase (EC 2.7.2.3)	EPARPMVAIVGGSK	2	Met(O)	29	27	19.182	714.49	1426.96	1426.76	0.205	LIT
PGK_ECOLI	P11665	Phosphoglycerate kinase (EC 2.7.2.3)	LVKDYLDGVDVAEGELVVLENVR	4		32	21	119.1	636.862	2543.42	2543.35	0.071	Q-TOF
PGK_ECOLI	P11665	Phosphoglycerate kinase (EC 2.7.2.3)	LVKDYLDGVDVAEGELVVLENVR	3		41	21	119.14	848.79	2543.35	2543.35	0	Q-TOF
PGK_ECOLI	P11665	Phosphoglycerate kinase (EC 2.7.2.3)	LTVLDSLSK	2		54	21	73.19	488.302	974.589	974.565	0.024	Q-TOF
PGK_ECOLI	P11665	Phosphoglycerate kinase (EC 2.7.2.3)	LTVLDSLSK	1		28	27	45.429	975.31	974.303	974.565	-0.262	LIT
PGK_ECOLI	P11665	Phosphoglycerate kinase (EC 2.7.2.3)	LLTTCNIPVPSDVR	3		36	22	71.2	528.947	1583.82	1583.83	-0.015	Q-TOF
PGK_ECOLI	P11665	Phosphoglycerate kinase (EC 2.7.2.3)	LLTTCNIPVPSDVR	2		97	22	73.08	792.918	1583.82	1583.83	-0.013	Q-TOF
PGK_ECOLI	P11665	Phosphoglycerate kinase (EC 2.7.2.3)	KYAALCDVFVMDAFGTAHR	4		65	21	85.25	543.775	2171.07	2171.03	0.042	Q-TOF
PGK_ECOLI	P11665	Phosphoglycerate kinase (EC 2.7.2.3)	KYAALCDVFVMDAFGTAHR	3		61	26	63.002	724.83	2171.47	2171.03	0.439	LIT
PGK_ECOLI	P11665	Phosphoglycerate kinase (EC 2.7.2.3)	KGTEIVANAIADSEAFSIAGGGDTLAAIDLFGIADK	3		49	27	110.517	1175.02	3522.04	3520.79	1.245	LIT
PGK_ECOLI	P11665	Phosphoglycerate kinase (EC 2.7.2.3)	KDDETLSK	2		51	22	16.5	468.203	934.391	934.461	-0.069	Q-TOF
PGK_ECOLI	P11665	Phosphoglycerate kinase (EC 2.7.2.3)	KDDETLSK	1		37	30	6.896	935.111	934.104	934.461	-0.357	LIT
PGK_ECOLI	P11665	Phosphoglycerate kinase (EC 2.7.2.3)	ISYISTGGGAFLEFVEGK	3		66	24	79.93	625.618	1873.83	1873.95	-0.114	Q-TOF
PGK_ECOLI	P11665	Phosphoglycerate kinase (EC 2.7.2.3)	ISYISTGGGAFLEFVEGK	2		115	26	77.382	938.37	1874.72	1873.95	0.779	LIT
PGK_ECOLI	P11665	Phosphoglycerate kinase (EC 2.7.2.3)	IRASLPTIELALK	3		46	21	71.38	475.623	1423.85	1423.88	-0.028	Q-TOF
PGK_ECOLI	P11665	Phosphoglycerate kinase (EC 2.7.2.3)	IRASLPTIELALK	2		44	27	54.041	713.59	1425.16	1423.88	1.289	LIT
PGK_ECOLI	P11665	Phosphoglycerate kinase (EC 2.7.2.3)	IADQLIVGGGIANTFIAAQGHDVGK	4		39	21	98.9	617.087	2464.32	2464.31	0.012	Q-TOF
PGK_ECOLI	P11665	Phosphoglycerate kinase (EC 2.7.2.3)	IADQLIVGGGIANTFIAAQGHDVGK	3		72	24	112.81	822.451	2464.33	2464.31	0.023	Q-TOF
PGK_ECOLI	P11665	Phosphoglycerate kinase (EC 2.7.2.3)	IADQLIVGGGIANTFIAAQGHDVGK	2		106	27	84.191	1233.5	2464.99	2464.31	0.678	LIT
PGK_ECOLI	P11665	Phosphoglycerate kinase (EC 2.7.2.3)	GTEIVANAIADSEAFSIAGGGDTLAAIDLFGIADK	3		43	27	115.467	1132.43	3394.27	3392.7	1.57	LIT
PGK_ECOLI	P11665	Phosphoglycerate kinase (EC 2.7.2.3)	FNKGEK	1		30	29	6.877	722.39	721.383	721.376	0.007	LIT
PGK_ECOLI	P11665	Phosphoglycerate kinase (EC 2.7.2.3)	FADVACAGPLLAAELDALGK	3		96	28	82.808	668.05	2001.13	2001.02	0.104	LIT
PGK_ECOLI	P11665	Phosphoglycerate kinase (EC 2.7.2.3)	FADVACAGPLLAAELDALGK	2		105	27	108.485	1002.37	2002.72	2001.02	1.701	LIT
PGK_ECOLI	P11665	Phosphoglycerate kinase (EC 2.7.2.3)	EPARPMVAIVGGSK	3		34	22	41.05	471.203	1410.59	1410.77	-0.178	Q-TOF
PGK_ECOLI	P11665	Phosphoglycerate kinase (EC 2.7.2.3)	EPARPMVAIVGGSK	2		69	27	25.9	706.5	1410.98	1410.77	0.22	LIT
PGK_ECOLI	P11665	Phosphoglycerate kinase (EC 2.7.2.3)	DYLDGVDVAEGELVVLENVR	3		58	27	109.352	735.69	2204.05	2203.1	0.947	LIT
PGK_ECOLI	P11665	Phosphoglycerate kinase (EC 2.7.2.3)	DYLDGVDVAEGELVVLENVR	2		106	27	109.342	1102.56	2203.11	2203.1	0.005	LIT
PGK_ECOLI	P11665	Phosphoglycerate kinase (EC 2.7.2.3)	DKLSNPVR	2		29	21	21.76	464.725	927.435	927.514	-0.078	Q-TOF
PGK_ECOLI	P11665	Phosphoglycerate kinase (EC 2.7.2.3)	ASLPTIELALKQGAK	3		30	21	38.77	513.933	1538.78	1538.9	-0.126	Q-TOF
PGK_ECOLI	P11665	Phosphoglycerate kinase (EC 2.7.2.3)	ASLPTIELALKQGAK	2		39	21	39.33	770.459	1538.9	1538.9	-0.001	Q-TOF
PGK_ECOLI	P11665	Phosphoglycerate kinase (EC 2.7.2.3)	ASLPTIELALK	3		50	24	80.93	385.869	1154.59	1154.69	-0.105	Q-TOF
PGK_ECOLI	P11665	Phosphoglycerate kinase (EC 2.7.2.3)	ASLPTIELALK	2		49	21	32.59	578.359	1154.7	1154.69	0.012	Q-TOF
PGK_ECOLI	P11665	Phosphoglycerate kinase (EC 2.7.2.3)	AQASTHGIGKFADVACAGPLLAAELDALGK	4		35	21	47.67	738.883	2951.5	2951.52	-0.013	Q-TOF
PGK_ECOLI	P11665	Phosphoglycerate kinase (EC 2.7.2.3)	AQASTHGIGK	2		45	24	15.9	485.236	968.457	968.504	-0.046	Q-TOF
PGK_ECOLI	P11665	Phosphoglycerate kinase (EC 2.7.2.3)	AQASTHGIGK	1		29	27	8.423	969.23	968.223	968.504	-0.281	LIT
PGK_ECOLI	P11665	Phosphoglycerate kinase (EC 2.7.2.3)	ALKEPARPMVAIVGGSK	3		29	21	37.96	575.304	1722.89	1722.98	-0.09	Q-TOF
PGK_ECOLI	P11665	Phosphoglycerate kinase (EC 2.7.2.3)	ALKEPARPMVAIVGGSK	2		41	24	43.52	862.533	1723.05	1722.98	0.069	Q-TOF
PGK_ECOLI	P11665	Phosphoglycerate kinase (EC 2.7.2.3)	ADLNVPVKDGK	3		28	21	38.33	385.878	1154.61	1154.63	-0.017	Q-TOF
PGK_ECOLI	P11665	Phosphoglycerate kinase (EC 2.7.2.3)	ADLNVPVKDGK	2		66	21	26.28	578.294	1154.57	1154.63	-0.056	Q-TOF
PGK_ECOLI	P11665	Phosphoglycerate kinase (EC 2.7.2.3)	ADLNVPVK	2		61	29	19.62	428.98	855.945	854.486	1.459	LIT
PGK_ECOLI	P11665	Phosphoglycerate kinase (EC 2.7.2.3)	ADLNVPVK	1		36	29	19.549	855.44	854.433	854.486	-0.053	LIT
PGK_ECOLI	P11665	Phosphoglycerate kinase (EC 2.7.2.3)	ADEQILDIGDASAQELAEILK	3		80	21	122.53	748.024	2241.05	2241.14	-0.087	Q-TOF
PGK_ECOLI	P11665	Phosphoglycerate kinase (EC 2.7.2.3)	ADEQILDIGDASAQELAEILK	2		147	27	109.2	1121.17	2240.32	2241.14	-0.812	LIT
EFTS_ECOLI	P02997	Elongation factor Ts (EF-Ts)	VLDAAVAGKITDVEVLK	3		37	21	109.55	581.036	1740.09	1740	0.083	Q-TOF
EFTS_ECOLI	P02997	Elongation factor Ts (EF-Ts)	VLDAAVAGK	2		59	22	27.6	422.243	842.471	842.486	-0.015	Q-TOF
EFTS_ECOLI	P02997	Elongation factor Ts (EF-Ts)	VLDAAVAGK	1		39	27	48.976	843.17	842.163	842.486	-0.323	LIT
EFTS_ECOLI	P02997	Elongation factor Ts (EF-Ts)	VETDFAAEVAAMSK	3		61	21	85.38	490.229	1467.66	1467.69	-0.026	Q-TOF
EFTS_ECOLI	P02997	Elongation factor Ts (EF-Ts)	VETDFAAEVAAMSK	2		90	21	88.51	734.917	1467.82	1467.69	0.128	Q-TOF
EFTS_ECOLI	P02997	Elongation factor Ts (EF-Ts)	VAALEGDVLGSYQHGAR	3		74	22	62.27	581.627	1741.86	1741.88	-0.016	Q-TOF
EFTS_ECOLI	P02997	Elongation factor Ts (EF-Ts)	VAALEGDVLGSYQHGAR	2		105	30	41.451	871.69	1741.37	1741.88	-0.509	LIT
EFTS_ECOLI	P02997	Elongation factor Ts (EF-Ts)	TVGQLLK	2		46	27	20.25	379.64	757.265	757.47	-0.204	LIT
EFTS_ECOLI	P02997	Elongation factor Ts (EF-Ts)	TGAGMMDCKK	3		33	21	21.74	366.885	1097.63	1097.47	0.166	Q-TOF
EFTS_ECOLI	P02997	Elongation factor Ts (EF-Ts)	TGAGMMDCKK	2		59	21	44.62	549.772	1097.53	1097.47	0.063	Q-TOF
EFTS_ECOLI	P02997	Elongation factor Ts (EF-Ts)	TGAGMMDCK	2		64	22	26.25	485.653	969.291	969.372	-0.08	Q-TOF
EFTS_ECOLI	P02997	Elongation factor Ts (EF-Ts)	TGAGMMDCK	1		40	30	11.687	970.05	969.043	969.372	-0.329	LIT
EFTS_ECOLI	P02997	Elongation factor Ts (EF-Ts)	RVAALEGDVLGSYQHGAR	4		60	21	75.81	475.504	1897.99	1897.98	0.011	Q-TOF
EFTS_ECOLI	P02997	Elongation factor Ts (EF-Ts)	RVAALEGDVLGSYQHGAR	3		80	21	73.47	633.663	1897.97	1897.98	-0.009	Q-TOF
EFTS_ECOLI	P02997	Elongation factor Ts (EF-Ts)	RVAALEGDVLGSYQHGAR	2		106	27	34.091	950.02	1898.03	1897.98	0.05	LIT
EFTS_ECOLI	P02997	Elongation factor Ts (EF-Ts)	VETDFAAEVAAMSK	3	Met(O)	38	27	47.503	495.92	1484.74	1483.69	1.052	LIT
EFTS_ECOLI	P02997	Elongation factor Ts (EF-Ts)	VETDFAAEVAAMSK	2	Met(O)	82	29	46.059	743.04	1484.07	1483.69	0.379	LIT
EFTS_ECOLI	P02997	Elongation factor Ts (EF-Ts)	TGAGMMDCK	2	Met(O)	28	22	36.97	493.727	985.439	985.367	0.073	Q-TOF
EFTS_ECOLI	P02997	Elongation factor Ts (EF-Ts)	KFTGEVSLTGQPFVMEPSK	3	Met(O)	46	29	51.54	700.57	2098.69	2097.05	1.643	LIT
EFTS_ECOLI	P02997	Elongation factor Ts (EF-Ts)	HIAMHVAASKPEFIKPEDVSAEVVEK	4	Met(O)	29	21	61.59	720.135	2876.51	2876.47	0.037	Q-TOF
EFTS_ECOLI	P02997	Elongation factor Ts (EF-Ts)	FTGEVSLTGQPFVMEPSK	3	Met(O)	29	27	62.807	657.62	1969.84	1968.95	0.888	LIT
EFTS_ECOLI	P02997	Elongation factor Ts (EF-Ts)	FTGEVSLTGQPFVMEPSK	2	Met(O)	89	27	62.145	986.4	1970.79	1968.95	1.835	LIT
EFTS_ECOLI	P02997	Elongation factor Ts (EF-Ts)	EYQVQLDIAMQSGKPK	3	Met(O)	48	21	77.92	617.669	1849.98	1849.92	0.06	Q-TOF
EFTS_ECOLI	P02997	Elongation factor Ts (EF-Ts)	EIAEKMVEGR	2	Met(O)	22	21	18.03	589.295	1176.58	1176.58	-0.005	Q-TOF
EFTS_ECOLI	P02997	Elongation factor Ts (EF-Ts)	ALTEANGDIELAIENMRK	3	Met(O)	24	21	70.87	668.689	2003.05	2003	0.046	Q-TOF
EFTS_ECOLI	P02997	Elongation factor Ts (EF-Ts)	ALTEANGDIELAIENMR	3	Met(O)	35	21	78.87	625.993	1874.96	1874.9	0.053	Q-TOF
EFTS_ECOLI	P02997	Elongation factor Ts (EF-Ts)	ALTEANGDIELAIENMR	2	Met(O)	53	27	61.395	938.25	1874.48	1874.9	-0.419	LIT
EFTS_ECOLI	P02997	Elongation factor Ts (EF-Ts)	KFTGEVSLTGQPFVMEPSK	3		56	22	61.99	694.68	2081.02	2081.05	-0.032	Q-TOF
EFTS_ECOLI	P02997	Elongation factor Ts (EF-Ts)	KFTGEVSLTGQPFVMEPSK	2		92	27	58.573	1041.5	2080.99	2081.05	-0.065	LIT
EFTS_ECOLI	P02997	Elongation factor Ts (EF-Ts)	KALTEANGDIELAIENMR	3		39	21	115.25	663.365	1987.07	1987	0.069	Q-TOF
EFTS_ECOLI	P02997	Elongation factor Ts (EF-Ts)	KAGNVAADGVIK	3		36	21	25.65	381.588	1141.74	1141.64	0.097	Q-TOF
EFTS_ECOLI	P02997	Elongation factor Ts (EF-Ts)	KAGNVAADGVIK	2		86	21	22.75	571.834	1141.65	1141.64	0.008	Q-TOF
EFTS_ECOLI	P02997	Elongation factor Ts (EF-Ts)	KAGNVAADGVIK	1		64	29	13.573	1142.45	1141.44	1141.64	-0.203	LIT
EFTS_ECOLI	P02997	Elongation factor Ts (EF-Ts)	ITDVEVLK	2		47	22	45.42	458.757	915.499	915.528	-0.028	Q-TOF
EFTS_ECOLI	P02997	Elongation factor Ts (EF-Ts)	IGVLVAAK	2		39	27	19.308	386.26	770.505	769.506	0.999	LIT
EFTS_ECOLI	P02997	Elongation factor Ts (EF-Ts)	IGENINIRR	2		33	21	28.35	542.777	1083.54	1083.62	-0.076	Q-TOF
EFTS_ECOLI	P02997	Elongation factor Ts (EF-Ts)	IGENINIR	2		79	29	24.535	464.76	927.505	927.514	-0.008	LIT
EFTS_ECOLI	P02997	Elongation factor Ts (EF-Ts)	IGENINIR	1		37	27	23.038	929.3	928.293	927.514	0.779	LIT
EFTS_ECOLI	P02997	Elongation factor Ts (EF-Ts)	IDGNYGIILEVNCQTDFVAK	3		28	27	87.431	757.53	2269.57	2268.11	1.459	LIT
EFTS_ECOLI	P02997	Elongation factor Ts (EF-Ts)	IDGNYGIILEVNCQTDFVAK	2		49	27	111.307	1135.68	2269.34	2268.11	1.236	LIT
EFTS_ECOLI	P02997	Elongation factor Ts (EF-Ts)	HIAMHVAASKPEFIKPEDVSAEVVEK	4		42	24	74.77	716.18	2860.69	2860.48	0.212	Q-TOF
EFTS_ECOLI	P02997	Elongation factor Ts (EF-Ts)	HIAMHVAASKPEFIKPEDVSAEVVEK	3		68	30	45.54	954.58	2860.72	2860.48	0.239	LIT
EFTS_ECOLI	P02997	Elongation factor Ts (EF-Ts)	GADEELVK	2		37	25	34.99	430.71	859.405	859.429	-0.024	LIT
EFTS_ECOLI	P02997	Elongation factor Ts (EF-Ts)	GADEELVK	1		27	26	36.625	860.16	859.153	859.429	-0.276	LIT
EFTS_ECOLI	P02997	Elongation factor Ts (EF-Ts)	FTGEVSLTGQPFVMEPSK	3		56	27	70.302	651.93	1952.77	1952.95	-0.187	LIT
EFTS_ECOLI	P02997	Elongation factor Ts (EF-Ts)	FTGEVSLTGQPFVMEPSK	2		70	27	59.812	977.95	1953.88	1952.95	0.93	LIT
EFTS_ECOLI	P02997	Elongation factor Ts (EF-Ts)	FEVGEGIEKVETDFAAEVAAMSK	3		62	21	93.24	819.747	2456.22	2456.18	0.041	Q-TOF
EFTS_ECOLI	P02997	Elongation factor Ts (EF-Ts)	FEVGEGIEK	2		56	22	44.49	504.218	1006.42	1006.5	-0.076	Q-TOF
EFTS_ECOLI	P02997	Elongation factor Ts (EF-Ts)	FEVGEGIEK	1		48	27	28.365	1008.22	1007.21	1006.5	0.716	LIT
EFTS_ECOLI	P02997	Elongation factor Ts (EF-Ts)	EYQVQLDIAMQSGKPK	3		49	21	65.77	612.363	1834.07	1833.93	0.137	Q-TOF
EFTS_ECOLI	P02997	Elongation factor Ts (EF-Ts)	EYQVQLDIAMQSGKPK	2		76	29	45.941	918.74	1835.46	1833.93	1.536	LIT
EFTS_ECOLI	P02997	Elongation factor Ts (EF-Ts)	EHNAEVTGFIR	3		49	22	42.42	424.864	1271.57	1271.63	-0.056	Q-TOF
EFTS_ECOLI	P02997	Elongation factor Ts (EF-Ts)	EHNAEVTGFIR	2		73	22	42.63	636.824	1271.63	1271.63	0.008	Q-TOF
EFTS_ECOLI	P02997	Elongation factor Ts (EF-Ts)	EHNAEVTGFIR	1		53	29	23.226	1272.57	1271.56	1271.63	-0.063	LIT
EFTS_ECOLI	P02997	Elongation factor Ts (EF-Ts)	DAGFQAFADKVLDAAVAGK	3		50	21	48.89	631.986	1892.94	1892.96	-0.025	Q-TOF
EFTS_ECOLI	P02997	Elongation factor Ts (EF-Ts)	DAGFQAFADK	2		68	27	36.306	534.26	1066.51	1068.49	-1.982	LIT
EFTS_ECOLI	P02997	Elongation factor Ts (EF-Ts)	DAGFQAFADK	1		62	30	35.228	1069.12	1068.11	1068.49	-0.375	LIT
EFTS_ECOLI	P02997	Elongation factor Ts (EF-Ts)	AQFEEERVALVAK	3		31	27	35.638	497.49	1489.45	1488.79	0.655	LIT
EFTS_ECOLI	P02997	Elongation factor Ts (EF-Ts)	AQFEEERVALVAK	2		62	27	35.541	745.46	1488.9	1488.79	0.112	LIT
EFTS_ECOLI	P02997	Elongation factor Ts (EF-Ts)	AQFEEER	2		34	21	21.66	454.666	907.317	907.404	-0.086	Q-TOF
EFTS_ECOLI	P02997	Elongation factor Ts (EF-Ts)	AQFEEER	1		28	27	13.52	909.18	908.173	907.404	0.769	LIT
EFTS_ECOLI	P02997	Elongation factor Ts (EF-Ts)	ALTEANGDIELAIENMRK	3		64	21	85.32	663.336	1986.99	1987	-0.018	Q-TOF
EFTS_ECOLI	P02997	Elongation factor Ts (EF-Ts)	ALTEANGDIELAIENMRK	2		80	29	70.969	994.631	1987.25	1987	0.243	LIT
EFTS_ECOLI	P02997	Elongation factor Ts (EF-Ts)	ALTEANGDIELAIENMR	3		50	21	109.83	620.639	1858.89	1858.91	-0.014	Q-TOF
EFTS_ECOLI	P02997	Elongation factor Ts (EF-Ts)	ALTEANGDIELAIENMR	2		87	27	81.753	931.45	1860.88	1858.91	1.976	LIT
EFTS_ECOLI	P02997	Elongation factor Ts (EF-Ts)	AGNVAADGVIK	2		76	22	28.76	507.779	1013.54	1013.55	-0.007	Q-TOF
EFTS_ECOLI	P02997	Elongation factor Ts (EF-Ts)	AGNVAADGVIK	1		44	30	16.375	1014.27	1013.26	1013.55	-0.288	LIT
EFTS_ECOLI	P02997	Elongation factor Ts (EF-Ts)	AEITASLVKELR	3		35	21	36.94	443.895	1328.66	1328.77	-0.103	Q-TOF
EFTS_ECOLI	P02997	Elongation factor Ts (EF-Ts)	AEITASLVK	2		53	21	69.91	466.305	930.595	930.539	0.056	Q-TOF
KPY1_ECOLI	P14178	Pyruvate kinase I (EC 2.7.1.40) (PK-1)	YFPDATILALTTNEK	3		42	27	83.42	566.35	1696.03	1695.87	0.156	LIT
KPY1_ECOLI	P14178	Pyruvate kinase I (EC 2.7.1.40) (PK-1)	YFPDATILALTTNEK	2		76	27	85.124	848.61	1695.2	1695.87	-0.666	LIT
KPY1_ECOLI	P14178	Pyruvate kinase I (EC 2.7.1.40) (PK-1)	VVITATQMLDSMIK	3		55	22	76.09	517.258	1548.75	1548.83	-0.073	Q-TOF
KPY1_ECOLI	P14178	Pyruvate kinase I (EC 2.7.1.40) (PK-1)	VVITATQMLDSMIK	2		94	27	87.063	775.97	1549.92	1548.83	1.1	LIT
KPY1_ECOLI	P14178	Pyruvate kinase I (EC 2.7.1.40) (PK-1)	VLNNGDLGENK	2		76	21	28.7	586.778	1171.54	1171.58	-0.042	Q-TOF
KPY1_ECOLI	P14178	Pyruvate kinase I (EC 2.7.1.40) (PK-1)	TMKLEGGNDVSLK	3		23	21	61.41	464.597	1390.77	1390.71	0.057	Q-TOF
KPY1_ECOLI	P14178	Pyruvate kinase I (EC 2.7.1.40) (PK-1)	TESEEMLAK	2		51	21	28.46	519.223	1036.43	1036.47	-0.043	Q-TOF
KPY1_ECOLI	P14178	Pyruvate kinase I (EC 2.7.1.40) (PK-1)	TAHQLVLSK	3		29	27	20.963	333.01	996.008	995.576	0.432	LIT
KPY1_ECOLI	P14178	Pyruvate kinase I (EC 2.7.1.40) (PK-1)	TAHQLVLSK	2		50	21	23.07	498.76	995.505	995.576	-0.071	Q-TOF
KPY1_ECOLI	P14178	Pyruvate kinase I (EC 2.7.1.40) (PK-1)	TAHQLVLSK	1		45	27	14.459	996.22	995.213	995.576	-0.364	LIT
KPY1_ECOLI	P14178	Pyruvate kinase I (EC 2.7.1.40) (PK-1)	TAAILLDTKGPEIR	3		71	27	40.523	499.49	1495.45	1496.86	-1.408	LIT
KPY1_ECOLI	P14178	Pyruvate kinase I (EC 2.7.1.40) (PK-1)	TAAILLDTKGPEIR	2		71	21	78.36	749.465	1496.91	1496.86	0.059	Q-TOF
KPY1_ECOLI	P14178	Pyruvate kinase I (EC 2.7.1.40) (PK-1)	TAAILLDTK	2		53	22	74.37	473.308	944.602	944.554	0.048	Q-TOF
KPY1_ECOLI	P14178	Pyruvate kinase I (EC 2.7.1.40) (PK-1)	TAAILLDTK	1		47	29	25.653	945.39	944.383	944.554	-0.171	LIT
KPY1_ECOLI	P14178	Pyruvate kinase I (EC 2.7.1.40) (PK-1)	SDVIEIR	2		35	22	42.25	416.215	830.415	830.45	-0.034	Q-TOF
KPY1_ECOLI	P14178	Pyruvate kinase I (EC 2.7.1.40) (PK-1)	RSDVIEIR	2		54	22	32.73	494.244	986.473	986.551	-0.077	Q-TOF
KPY1_ECOLI	P14178	Pyruvate kinase I (EC 2.7.1.40) (PK-1)	NPRPTRAEAGDVANAILDGTDAVMLSGESAK	3		96	29	83.295	1043.26	3126.75	3125.54	1.207	LIT
KPY1_ECOLI	P14178	Pyruvate kinase I (EC 2.7.1.40) (PK-1)	MLDAGMNVMR	2		73	27	37.628	569.96	1137.9	1136.51	1.391	LIT
KPY1_ECOLI	P14178	Pyruvate kinase I (EC 2.7.1.40) (PK-1)	TMKLEGGNDVSLK	3	Met(O)	28	21	38.97	469.91	1406.71	1406.71	0.001	Q-TOF
KPY1_ECOLI	P14178	Pyruvate kinase I (EC 2.7.1.40) (PK-1)	TMKLEGGNDVSLK	2	Met(O)	30	21	39.17	704.367	1406.72	1406.71	0.012	Q-TOF
KPY1_ECOLI	P14178	Pyruvate kinase I (EC 2.7.1.40) (PK-1)	TESEEMLAK	2	Met(O)	30	30	10.021	527.831	1053.65	1052.47	1.177	LIT
KPY1_ECOLI	P14178	Pyruvate kinase I (EC 2.7.1.40) (PK-1)	MLDAGMNVMR	2	Met(O)	44	21	62.71	577.289	1152.56	1152.51	0.054	Q-TOF
KPY1_ECOLI	P14178	Pyruvate kinase I (EC 2.7.1.40) (PK-1)	KVVITATQMLDSMIK	3	Met(O)	21	21	120.14	565.32	1692.94	1692.91	0.023	Q-TOF
KPY1_ECOLI	P14178	Pyruvate kinase I (EC 2.7.1.40) (PK-1)	IENQEGLNNFDEILEASDGIMVAR	2	Met(O)	77	27	96.757	1346.92	2691.82	2692.26	-0.44	LIT
KPY1_ECOLI	P14178	Pyruvate kinase I (EC 2.7.1.40) (PK-1)	AEAGDVANAILDGTDAVMLSGESAK	3	Met(O)	37	21	113.97	807.728	2420.16	2420.14	0.025	Q-TOF
KPY1_ECOLI	P14178	Pyruvate kinase I (EC 2.7.1.40) (PK-1)	AEAGDVANAILDGTDAVMLSGESAK	2	Met(O)	115	27	87.898	1210.89	2419.76	2420.14	-0.372	LIT
KPY1_ECOLI	P14178	Pyruvate kinase I (EC 2.7.1.40) (PK-1)	LRITEAVCR	2		26	21	63.77	559.315	1116.62	1116.61	0.008	Q-TOF
KPY1_ECOLI	P14178	Pyruvate kinase I (EC 2.7.1.40) (PK-1)	LNFSHGDYAEHGQR	4		57	22	32.07	408.413	1629.62	1629.73	-0.105	Q-TOF
KPY1_ECOLI	P14178	Pyruvate kinase I (EC 2.7.1.40) (PK-1)	LNFSHGDYAEHGQR	3		81	22	29.13	544.229	1629.66	1629.73	-0.063	Q-TOF
KPY1_ECOLI	P14178	Pyruvate kinase I (EC 2.7.1.40) (PK-1)	LNFSHGDYAEHGQR	2		63	27	23.38	816.03	1630.05	1629.73	0.317	LIT
KPY1_ECOLI	P14178	Pyruvate kinase I (EC 2.7.1.40) (PK-1)	LEGGNDVSLK	2		69	22	29.23	516.236	1030.46	1030.53	-0.072	Q-TOF
KPY1_ECOLI	P14178	Pyruvate kinase I (EC 2.7.1.40) (PK-1)	LEFNNDNRK	3		24	21	22.06	383.829	1148.47	1148.56	-0.091	Q-TOF
KPY1_ECOLI	P14178	Pyruvate kinase I (EC 2.7.1.40) (PK-1)	LEFNNDNRK	2		43	24	25.13	575.276	1148.54	1148.56	-0.02	Q-TOF
KPY1_ECOLI	P14178	Pyruvate kinase I (EC 2.7.1.40) (PK-1)	LEFNNDNR	2		52	22	39.4	511.26	1020.5	1020.46	0.042	Q-TOF
KPY1_ECOLI	P14178	Pyruvate kinase I (EC 2.7.1.40) (PK-1)	LDAPLIVVATQGGK	3		65	24	62.75	461.25	1380.73	1380.8	-0.069	Q-TOF
KPY1_ECOLI	P14178	Pyruvate kinase I (EC 2.7.1.40) (PK-1)	LDAPLIVVATQGGK	2		95	27	60.848	692.36	1382.7	1380.8	1.908	LIT
KPY1_ECOLI	P14178	Pyruvate kinase I (EC 2.7.1.40) (PK-1)	LDAPLIVVATQGGK	1		60	27	53.694	1381.2	1380.19	1380.8	-0.605	LIT
KPY1_ECOLI	P14178	Pyruvate kinase I (EC 2.7.1.40) (PK-1)	KYFPDATILALTTNEK	3		50	21	119.61	609.03	1824.07	1823.97	0.101	Q-TOF
KPY1_ECOLI	P14178	Pyruvate kinase I (EC 2.7.1.40) (PK-1)	KYFPDATILALTTNEK	2		66	29	68.311	912.67	1823.33	1823.97	-0.641	LIT
KPY1_ECOLI	P14178	Pyruvate kinase I (EC 2.7.1.40) (PK-1)	IVCTIGPK	2		41	22	39.13	444.256	886.497	886.495	0.003	Q-TOF
KPY1_ECOLI	P14178	Pyruvate kinase I (EC 2.7.1.40) (PK-1)	ITEAVCR	2		55	22	26.12	424.704	847.393	847.422	-0.029	Q-TOF
KPY1_ECOLI	P14178	Pyruvate kinase I (EC 2.7.1.40) (PK-1)	IENQEGLNNFDEILEASDGIMVAR	3		55	27	109.154	893.43	2677.27	2676.27	0.998	LIT
KPY1_ECOLI	P14178	Pyruvate kinase I (EC 2.7.1.40) (PK-1)	IENQEGLNNFDEILEASDGIMVAR	2		93	27	108.269	1339.23	2676.45	2676.27	0.175	LIT
KPY1_ECOLI	P14178	Pyruvate kinase I (EC 2.7.1.40) (PK-1)	GVVPQLVK	2		30	21	57.1	420.255	838.495	838.528	-0.032	Q-TOF
KPY1_ECOLI	P14178	Pyruvate kinase I (EC 2.7.1.40) (PK-1)	GVNLPGVSIALPALAEK	3		79	22	76.47	550.293	1647.86	1647.96	-0.099	Q-TOF
KPY1_ECOLI	P14178	Pyruvate kinase I (EC 2.7.1.40) (PK-1)	GVNLPGVSIALPALAEK	2		109	27	72.366	825.3	1648.59	1647.96	0.63	LIT
KPY1_ECOLI	P14178	Pyruvate kinase I (EC 2.7.1.40) (PK-1)	GKYPLEAVSIMATICER	2		32	27	78.222	969.55	1937.09	1936.97	0.11	LIT
KPY1_ECOLI	P14178	Pyruvate kinase I (EC 2.7.1.40) (PK-1)	GDVVVMVSGALVPSGTTNTASVHVL	3		36	29	91.754	804.37	2410.09	2409.26	0.831	LIT
KPY1_ECOLI	P14178	Pyruvate kinase I (EC 2.7.1.40) (PK-1)	GDVVVMVSGALVPSGTTNTASVHVL	2		29	27	94.144	1206.21	2410.41	2409.26	1.148	LIT
KPY1_ECOLI	P14178	Pyruvate kinase I (EC 2.7.1.40) (PK-1)	GDLGVEIPVEEVIFAQK	3		50	26	79.792	615.31	1842.91	1841.98	0.931	LIT
KPY1_ECOLI	P14178	Pyruvate kinase I (EC 2.7.1.40) (PK-1)	GDLGVEIPVEEVIFAQK	2		84	27	101.525	922.07	1842.12	1841.98	0.148	LIT
KPY1_ECOLI	P14178	Pyruvate kinase I (EC 2.7.1.40) (PK-1)	GAVETAEKLDAPLIVVATQGGK	3		54	21	123.38	723.087	2166.24	2166.19	0.05	Q-TOF
KPY1_ECOLI	P14178	Pyruvate kinase I (EC 2.7.1.40) (PK-1)	GAVETAEK	2		37	24	15.03	402.688	803.361	803.402	-0.041	Q-TOF
KPY1_ECOLI	P14178	Pyruvate kinase I (EC 2.7.1.40) (PK-1)	ELALQSGLAHKGDVVVMVSGALVPSGTTNTASVHVL	3		54	29	91.273	1186.9	3557.68	3556.89	0.786	LIT
KPY1_ECOLI	P14178	Pyruvate kinase I (EC 2.7.1.40) (PK-1)	ELALQSGLAHK	3		40	24	37.76	389.523	1165.55	1165.64	-0.098	Q-TOF
KPY1_ECOLI	P14178	Pyruvate kinase I (EC 2.7.1.40) (PK-1)	ELALQSGLAHK	2		56	22	38.21	583.802	1165.59	1165.64	-0.056	Q-TOF
KPY1_ECOLI	P14178	Pyruvate kinase I (EC 2.7.1.40) (PK-1)	ELALQSGLAHK	1		31	27	20.163	1166.13	1165.12	1165.64	-0.523	LIT
KPY1_ECOLI	P14178	Pyruvate kinase I (EC 2.7.1.40) (PK-1)	EITSTDDFYR	2		80	22	48.75	623.756	1245.5	1245.55	-0.054	Q-TOF
KPY1_ECOLI	P14178	Pyruvate kinase I (EC 2.7.1.40) (PK-1)	EITSTDDFYR	1		67	30	32.208	1246.2	1245.19	1245.55	-0.359	LIT
KPY1_ECOLI	P14178	Pyruvate kinase I (EC 2.7.1.40) (PK-1)	DKQDLIFGCEQGVDFVAASFIR	3		74	21	37.08	839.12	2514.34	2514.22	0.117	Q-TOF
KPY1_ECOLI	P14178	Pyruvate kinase I (EC 2.7.1.40) (PK-1)	AHGGENIHIISK	3		28	22	27.31	425.853	1274.54	1274.67	-0.136	Q-TOF
KPY1_ECOLI	P14178	Pyruvate kinase I (EC 2.7.1.40) (PK-1)	AHGGENIHIISK	2		43	27	14.937	638.34	1274.66	1274.67	-0.008	LIT
KPY1_ECOLI	P14178	Pyruvate kinase I (EC 2.7.1.40) (PK-1)	AHGGENIHIISK	1		41	27	13.946	1275.73	1274.72	1274.67	0.05	LIT
KPY1_ECOLI	P14178	Pyruvate kinase I (EC 2.7.1.40) (PK-1)	AGQTFTFTTDK	2		63	27	33.848	608.91	1215.81	1215.58	0.228	LIT
KPY1_ECOLI	P14178	Pyruvate kinase I (EC 2.7.1.40) (PK-1)	AGQTFTFTTDK	1		33	29	28.589	1216.47	1215.46	1215.58	-0.114	LIT
KPY1_ECOLI	P14178	Pyruvate kinase I (EC 2.7.1.40) (PK-1)	AEAGDVANAILDGTDAVMLSGESAK	3		38	21	77.7	802.439	2404.29	2404.14	0.151	Q-TOF
KPY1_ECOLI	P14178	Pyruvate kinase I (EC 2.7.1.40) (PK-1)	AEAGDVANAILDGTDAVMLSGESAK	2		117	27	105.419	1203.18	2404.34	2404.14	0.203	LIT
KPY1_ECOLI	P14178	Pyruvate kinase I (EC 2.7.1.40) (PK-1)	MLDAGMNVMR	2	2Met(O)	29	21	42.01	585.269	1168.52	1168.5	0.02	Q-TOF
6PGD_ECOLI	P00350	6-phosphogluconate dehydrogenase, decarboxylating (EC 1.1.1.44)	YISSLKDQR	3		31	21	34.71	370.535	1108.58	1108.59	-0.004	Q-TOF	P37754
6PGD_ECOLI	P00350	6-phosphogluconate dehydrogenase, decarboxylating (EC 1.1.1.44)	YISSLKDQR	2		50	21	19.19	555.29	1108.57	1108.59	-0.022	Q-TOF	P37754
6PGD_ECOLI	P00350	6-phosphogluconate dehydrogenase, decarboxylating (EC 1.1.1.44)	YISSLK	2		35	24	27.25	355.686	709.357	709.401	-0.044	Q-TOF	P37754
6PGD_ECOLI	P00350	6-phosphogluconate dehydrogenase, decarboxylating (EC 1.1.1.44)	WTSQSALDLGEPLSLITESVFAR	3		74	21	40.71	840.803	2519.39	2519.29	0.096	Q-TOF
6PGD_ECOLI	P00350	6-phosphogluconate dehydrogenase, decarboxylating (EC 1.1.1.44)	WTSQSALDLGEPLSLITESVFAR	2		126	27	83.92	1260.55	2519.09	2519.29	-0.205	LIT
6PGD_ECOLI	P00350	6-phosphogluconate dehydrogenase, decarboxylating (EC 1.1.1.44)	VLSGPQAQPAGDKAEFIEK	3		34	21	58.22	662.386	1984.14	1984.03	0.11	Q-TOF	P37754
6PGD_ECOLI	P00350	6-phosphogluconate dehydrogenase, decarboxylating (EC 1.1.1.44)	VLSGPQAQPAGDK	2		73	22	25.64	634.301	1266.59	1266.66	-0.069	Q-TOF	P37754
6PGD_ECOLI	P00350	6-phosphogluconate dehydrogenase, decarboxylating (EC 1.1.1.44)	TEEVIAENPGKK	3		56	21	34.98	438.908	1313.7	1313.68	0.02	Q-TOF	P37754
6PGD_ECOLI	P00350	6-phosphogluconate dehydrogenase, decarboxylating (EC 1.1.1.44)	TEEVIAENPGKK	2		61	24	44.23	657.84	1313.66	1313.68	-0.017	Q-TOF	P37754
6PGD_ECOLI	P00350	6-phosphogluconate dehydrogenase, decarboxylating (EC 1.1.1.44)	TEEVIAENPGK	2		61	24	29.39	593.766	1185.52	1185.59	-0.07	Q-TOF	P37754
6PGD_ECOLI	P00350	6-phosphogluconate dehydrogenase, decarboxylating (EC 1.1.1.44)	TEEVIAENPGK	1		38	30	16.139	1186.19	1185.18	1185.59	-0.405	LIT	P37754
6PGD_ECOLI	P00350	6-phosphogluconate dehydrogenase, decarboxylating (EC 1.1.1.44)	SKQQIGVVGMAVMGR	3		48	21	78.41	520.959	1559.86	1559.83	0.028	Q-TOF	P37754
6PGD_ECOLI	P00350	6-phosphogluconate dehydrogenase, decarboxylating (EC 1.1.1.44)	RILLMVK	2		39	21	56.57	436.84	871.666	871.568	0.098	Q-TOF	P37754
6PGD_ECOLI	P00350	6-phosphogluconate dehydrogenase, decarboxylating (EC 1.1.1.44)	QQIGVVGMAVMGR	3		37	20	70.85	449.293	1344.86	1344.7	0.157	Q-TOF	P37754
6PGD_ECOLI	P00350	6-phosphogluconate dehydrogenase, decarboxylating (EC 1.1.1.44)	QQIGVVGMAVMGR	2		58	22	57.13	673.313	1344.61	1344.7	-0.089	Q-TOF	P37754
6PGD_ECOLI	P00350	6-phosphogluconate dehydrogenase, decarboxylating (EC 1.1.1.44)	QIADDYQQALR	2		88	21	56.4	660.821	1319.63	1319.65	-0.02	Q-TOF	P37754
6PGD_ECOLI	P00350	6-phosphogluconate dehydrogenase, decarboxylating (EC 1.1.1.44)	NRELSAEGFNFIGTGVSGGEEGALK	3		63	24	93.03	847.126	2538.36	2538.24	0.123	Q-TOF	P37754
6PGD_ECOLI	P00350	6-phosphogluconate dehydrogenase, decarboxylating (EC 1.1.1.44)	NLALNIESR	2		51	24	48.88	515.252	1028.49	1028.56	-0.072	Q-TOF	P37754
6PGD_ECOLI	P00350	6-phosphogluconate dehydrogenase, decarboxylating (EC 1.1.1.44)	MVHNGIEYGDMQLIAEAYSLLK	3		52	21	38.28	832.443	2494.31	2494.22	0.084	Q-TOF
6PGD_ECOLI	P00350	6-phosphogluconate dehydrogenase, decarboxylating (EC 1.1.1.44)	SKQQIGVVGMAVMGR	3	Met(O)	35	21	57.31	526.304	1575.89	1575.82	0.068	Q-TOF	P37754
6PGD_ECOLI	P00350	6-phosphogluconate dehydrogenase, decarboxylating (EC 1.1.1.44)	QQIGVVGMAVMGR	2	Met(O)	24	21	69.96	681.396	1360.78	1360.7	0.082	Q-TOF	P37754
6PGD_ECOLI	P00350	6-phosphogluconate dehydrogenase, decarboxylating (EC 1.1.1.44)	GPSIMPGGQK	2	Met(O)	38	24	30.18	494.269	986.523	986.485	0.038	Q-TOF	P37754
6PGD_ECOLI	P00350	6-phosphogluconate dehydrogenase, decarboxylating (EC 1.1.1.44)	LVPYYTVKEFVESLETPR	3		30	21	48.7	724.052	2169.14	2169.14	-0.001	Q-TOF
6PGD_ECOLI	P00350	6-phosphogluconate dehydrogenase, decarboxylating (EC 1.1.1.44)	LVPYYTVK	2		39	21	50.17	491.791	981.567	981.554	0.014	Q-TOF
6PGD_ECOLI	P00350	6-phosphogluconate dehydrogenase, decarboxylating (EC 1.1.1.44)	KLVPYYTVK	3		41	24	37.33	370.871	1109.59	1109.65	-0.057	Q-TOF
6PGD_ECOLI	P00350	6-phosphogluconate dehydrogenase, decarboxylating (EC 1.1.1.44)	KLVPYYTVK	2		36	22	35.78	555.794	1109.57	1109.65	-0.075	Q-TOF
6PGD_ECOLI	P00350	6-phosphogluconate dehydrogenase, decarboxylating (EC 1.1.1.44)	KDEDGNYLVDVILDEAANK	3		60	21	123.14	707.706	2120.1	2120.03	0.069	Q-TOF
6PGD_ECOLI	P00350	6-phosphogluconate dehydrogenase, decarboxylating (EC 1.1.1.44)	KDEDGNYLVDVILDEAANK	2		125	29	98.73	1061.14	2120.26	2120.03	0.238	LIT
6PGD_ECOLI	P00350	6-phosphogluconate dehydrogenase, decarboxylating (EC 1.1.1.44)	IVSYAQGFSQLR	3		61	22	71.78	456.915	1367.72	1367.72	0.003	Q-TOF	P37754
6PGD_ECOLI	P00350	6-phosphogluconate dehydrogenase, decarboxylating (EC 1.1.1.44)	IVSYAQGFSQLR	2		86	28	45.98	684.88	1367.74	1367.72	0.026	LIT	P37754
6PGD_ECOLI	P00350	6-phosphogluconate dehydrogenase, decarboxylating (EC 1.1.1.44)	ITDAYAENPQIANLLLAPYFK	3		39	21	122.44	789.122	2364.34	2364.24	0.108	Q-TOF
6PGD_ECOLI	P00350	6-phosphogluconate dehydrogenase, decarboxylating (EC 1.1.1.44)	ITDAYAENPQIANLLLAPYFK	2		104	27	108.511	1182.7	2363.39	2364.24	-0.851	LIT
6PGD_ECOLI	P00350	6-phosphogluconate dehydrogenase, decarboxylating (EC 1.1.1.44)	ILLMVK	2		39	24	45.82	358.717	715.419	715.467	-0.047	Q-TOF	P37754
6PGD_ECOLI	P00350	6-phosphogluconate dehydrogenase, decarboxylating (EC 1.1.1.44)	IDKEGVFHTEWLD	2		24	21	43.12	794.884	1587.75	1587.76	-0.004	Q-TOF
6PGD_ECOLI	P00350	6-phosphogluconate dehydrogenase, decarboxylating (EC 1.1.1.44)	IAAVAEDGEPCVTYIGADGAGHYVK	3		65	24	75.28	855.047	2562.12	2562.21	-0.087	Q-TOF	P37754
6PGD_ECOLI	P00350	6-phosphogluconate dehydrogenase, decarboxylating (EC 1.1.1.44)	IAAVAEDGEPCVTYIGADGAGHYVK	2		67	30	53.44	1282.4	2562.78	2562.21	0.579	LIT	P37754
6PGD_ECOLI	P00350	6-phosphogluconate dehydrogenase, decarboxylating (EC 1.1.1.44)	GYTVSIFNR	2		58	24	44.42	528.785	1055.56	1055.54	0.015	Q-TOF
6PGD_ECOLI	P00350	6-phosphogluconate dehydrogenase, decarboxylating (EC 1.1.1.44)	GPSIMPGGQK	2		26	21	40.41	486.278	970.541	970.491	0.051	Q-TOF	P37754
6PGD_ECOLI	P00350	6-phosphogluconate dehydrogenase, decarboxylating (EC 1.1.1.44)	GGLNLTNEELAQTFTEWNNGELSSYLIDITK	3		63	27	83.632	1157.68	3470.02	3469.69	0.329	LIT
6PGD_ECOLI	P00350	6-phosphogluconate dehydrogenase, decarboxylating (EC 1.1.1.44)	GGLNLTNEELAQTFTEWNNGELSSYLIDITK	2		32	27	83.737	1735.81	3469.61	3469.69	-0.083	LIT
6PGD_ECOLI	P00350	6-phosphogluconate dehydrogenase, decarboxylating (EC 1.1.1.44)	GDIIIDGGNTFFQDTIRR	3		39	30	77.89	680.46	2038.36	2037.03	1.33	LIT	P37754
6PGD_ECOLI	P00350	6-phosphogluconate dehydrogenase, decarboxylating (EC 1.1.1.44)	GDIIIDGGNTFFQDTIR	2		90	24	93.32	941.484	1880.95	1880.93	0.027	Q-TOF	P37754
6PGD_ECOLI	P00350	6-phosphogluconate dehydrogenase, decarboxylating (EC 1.1.1.44)	ELSAEGFNFIGTGVSGGEEGALK	3		47	24	84.47	757.105	2268.3	2268.09	0.204	Q-TOF	P37754
6PGD_ECOLI	P00350	6-phosphogluconate dehydrogenase, decarboxylating (EC 1.1.1.44)	ELSAEGFNFIGTGVSGGEEGALK	2		114	27	81.631	1135.64	2269.26	2268.09	1.175	LIT	P37754
6PGD_ECOLI	P00350	6-phosphogluconate dehydrogenase, decarboxylating (EC 1.1.1.44)	EKTEEVIAENPGK	3		35	24	30.86	481.929	1442.77	1442.72	0.04	Q-TOF	P37754
6PGD_ECOLI	P00350	6-phosphogluconate dehydrogenase, decarboxylating (EC 1.1.1.44)	EKTEEVIAENPGK	2		84	24	21.76	722.382	1442.75	1442.72	0.024	Q-TOF	P37754
6PGD_ECOLI	P00350	6-phosphogluconate dehydrogenase, decarboxylating (EC 1.1.1.44)	EGVFHTEWLD	2		35	24	83.42	616.75	1231.48	1231.55	-0.066	Q-TOF
6PGD_ECOLI	P00350	6-phosphogluconate dehydrogenase, decarboxylating (EC 1.1.1.44)	EFVESLETPRR	3		29	21	70.2	454.902	1361.68	1361.69	-0.01	Q-TOF	P37754
6PGD_ECOLI	P00350	6-phosphogluconate dehydrogenase, decarboxylating (EC 1.1.1.44)	EFVESLETPRR	2		33	24	41.72	681.847	1361.68	1361.69	-0.015	Q-TOF	P37754
6PGD_ECOLI	P00350	6-phosphogluconate dehydrogenase, decarboxylating (EC 1.1.1.44)	EFVESLETPR	2		70	22	76.34	603.802	1205.59	1205.59	-0.004	Q-TOF	P37754
6PGD_ECOLI	P00350	6-phosphogluconate dehydrogenase, decarboxylating (EC 1.1.1.44)	EAYELVAPILTK	3		33	21	45.52	449.567	1345.68	1345.75	-0.069	Q-TOF
6PGD_ECOLI	P00350	6-phosphogluconate dehydrogenase, decarboxylating (EC 1.1.1.44)	EAYELVAPILTK	2		67	27	58.481	674.48	1346.94	1345.75	1.196	LIT
6PGD_ECOLI	P00350	6-phosphogluconate dehydrogenase, decarboxylating (EC 1.1.1.44)	EAYELVAPILTK	1		49	30	65.178	1346.24	1345.23	1345.75	-0.514	LIT
6PGD_ECOLI	P00350	6-phosphogluconate dehydrogenase, decarboxylating (EC 1.1.1.44)	DYFGAHTYKR	3		28	21	32.94	419.883	1256.63	1256.59	0.033	Q-TOF	P37754
6PGD_ECOLI	P00350	6-phosphogluconate dehydrogenase, decarboxylating (EC 1.1.1.44)	DYFGAHTYK	3		38	22	36.65	367.811	1100.41	1100.49	-0.082	Q-TOF	P37754
6PGD_ECOLI	P00350	6-phosphogluconate dehydrogenase, decarboxylating (EC 1.1.1.44)	DYFGAHTYK	2		31	22	36.69	551.224	1100.43	1100.49	-0.059	Q-TOF	P37754
6PGD_ECOLI	P00350	6-phosphogluconate dehydrogenase, decarboxylating (EC 1.1.1.44)	DYFGAHTYK	1		35	29	21.098	1101.35	1100.34	1100.49	-0.15	LIT	P37754
6PGD_ECOLI	P00350	6-phosphogluconate dehydrogenase, decarboxylating (EC 1.1.1.44)	DEDGNYLVDVILDEAANK	3		33	27	110.471	664.99	1991.95	1991.93	0.016	LIT
6PGD_ECOLI	P00350	6-phosphogluconate dehydrogenase, decarboxylating (EC 1.1.1.44)	AQFLQK	2		31	27	21.602	367.9	733.785	733.412	0.373	LIT	P37754
6PGD_ECOLI	P00350	6-phosphogluconate dehydrogenase, decarboxylating (EC 1.1.1.44)	AGAGTDAAIDSLKPYLDK	3		56	22	77.52	602.65	1804.93	1804.92	0.008	Q-TOF
6PGD_ECOLI	P00350	6-phosphogluconate dehydrogenase, decarboxylating (EC 1.1.1.44)	AGAGTDAAIDSLKPYLDK	2		91	30	60.836	903.851	1805.69	1804.92	0.767	LIT
6PGD_ECOLI	P00350	6-phosphogluconate dehydrogenase, decarboxylating (EC 1.1.1.44)	AEFIEK	2		29	26	34.127	368.89	735.765	735.38	0.385	LIT	P37754
6PGD_ECOLI	P00350	6-phosphogluconate dehydrogenase, decarboxylating (EC 1.1.1.44)	AAVLPANLIQAQR	3		65	22	65.14	455.574	1363.7	1363.79	-0.093	Q-TOF
6PGD_ECOLI	P00350	6-phosphogluconate dehydrogenase, decarboxylating (EC 1.1.1.44)	AAVLPANLIQAQR	2		94	27	46.98	682.95	1363.88	1363.79	0.092	LIT
6PGD_ECOLI	P00350	6-phosphogluconate dehydrogenase, decarboxylating (EC 1.1.1.44)	AASEEYNWDLNYGEIAK	3		42	27	67.816	658.61	1972.81	1971.88	0.923	LIT
6PGD_ECOLI	P00350	6-phosphogluconate dehydrogenase, decarboxylating (EC 1.1.1.44)	AASEEYNWDLNYGEIAK	2		115	27	67.499	987.45	1972.88	1971.88	1	LIT
6PGD_ECOLI	P00350	6-phosphogluconate dehydrogenase, decarboxylating (EC 1.1.1.44)	SKQQIGVVGMAVMGR	3	2Met(O)	57	21	67.8	531.644	1591.91	1591.82	0.093	Q-TOF	P37754
SYA_ECOLI	P00957	Alanyl-tRNA synthetase (EC 6.1.1.7) (Alanine--tRNA ligase) (AlaRS)	YGQAIGHIGK	2		38	21	48.98	522.288	1042.56	1042.56	0.005	Q-TOF
SYA_ECOLI	P00957	Alanyl-tRNA synthetase (EC 6.1.1.7) (Alanine--tRNA ligase) (AlaRS)	VTGATDLSNK	2		51	21	33.22	503.253	1004.49	1004.51	-0.022	Q-TOF
SYA_ECOLI	P00957	Alanyl-tRNA synthetase (EC 6.1.1.7) (Alanine--tRNA ligase) (AlaRS)	VTALFVDGK	2		56	29	29.958	475.6	949.185	948.528	0.657	LIT
SYA_ECOLI	P00957	Alanyl-tRNA synthetase (EC 6.1.1.7) (Alanine--tRNA ligase) (AlaRS)	VSLIAGVSK	2		53	21	54.32	437.271	872.527	872.533	-0.006	Q-TOF
SYA_ECOLI	P00957	Alanyl-tRNA synthetase (EC 6.1.1.7) (Alanine--tRNA ligase) (AlaRS)	VLSMGDFSTELCGGTHASR	3		58	21	83.28	675.661	2023.96	2023.91	0.053	Q-TOF
SYA_ECOLI	P00957	Alanyl-tRNA synthetase (EC 6.1.1.7) (Alanine--tRNA ligase) (AlaRS)	VIADHIR	2		41	21	34.71	412.236	822.457	822.471	-0.014	Q-TOF
SYA_ECOLI	P00957	Alanyl-tRNA synthetase (EC 6.1.1.7) (Alanine--tRNA ligase) (AlaRS)	VGDAVQADVDEARR	3		54	21	45.42	500.923	1499.75	1499.73	0.014	Q-TOF
SYA_ECOLI	P00957	Alanyl-tRNA synthetase (EC 6.1.1.7) (Alanine--tRNA ligase) (AlaRS)	VGDAVQADVDEARR	2		36	21	27.21	750.869	1499.72	1499.73	-0.009	Q-TOF
SYA_ECOLI	P00957	Alanyl-tRNA synthetase (EC 6.1.1.7) (Alanine--tRNA ligase) (AlaRS)	VGDAVQADVDEAR	3		40	21	18.36	448.886	1343.64	1343.63	0.004	Q-TOF
SYA_ECOLI	P00957	Alanyl-tRNA synthetase (EC 6.1.1.7) (Alanine--tRNA ligase) (AlaRS)	VGDAVQADVDEAR	2		100	22	58.7	672.839	1343.66	1343.63	0.032	Q-TOF
SYA_ECOLI	P00957	Alanyl-tRNA synthetase (EC 6.1.1.7) (Alanine--tRNA ligase) (AlaRS)	VDSASEFKGYDHLELNGK	4		27	21	80.31	503.014	2008.03	2007.95	0.073	Q-TOF
SYA_ECOLI	P00957	Alanyl-tRNA synthetase (EC 6.1.1.7) (Alanine--tRNA ligase) (AlaRS)	VDEAGFEAAMEEQR	2		79	30	49.908	792.1	1582.18	1580.68	1.508	LIT
SYA_ECOLI	P00957	Alanyl-tRNA synthetase (EC 6.1.1.7) (Alanine--tRNA ligase) (AlaRS)	TMVDDLK	2		41	22	63.39	411.232	820.449	820.4	0.049	Q-TOF
SYA_ECOLI	P00957	Alanyl-tRNA synthetase (EC 6.1.1.7) (Alanine--tRNA ligase) (AlaRS)	TLIQAVAK	2		35	21	27.9	422.238	842.461	842.523	-0.062	Q-TOF
SYA_ECOLI	P00957	Alanyl-tRNA synthetase (EC 6.1.1.7) (Alanine--tRNA ligase) (AlaRS)	TGDIGLFR	2		55	21	63.36	439.736	877.457	877.466	-0.008	Q-TOF
SYA_ECOLI	P00957	Alanyl-tRNA synthetase (EC 6.1.1.7) (Alanine--tRNA ligase) (AlaRS)	TEEEQFAR	2		51	24	33.73	505.253	1008.49	1008.45	0.04	Q-TOF
SYA_ECOLI	P00957	Alanyl-tRNA synthetase (EC 6.1.1.7) (Alanine--tRNA ligase) (AlaRS)	RQQAQVEQVLK	2		55	27	15.875	664	1325.98	1325.74	0.244	LIT
SYA_ECOLI	P00957	Alanyl-tRNA synthetase (EC 6.1.1.7) (Alanine--tRNA ligase) (AlaRS)	RIEAVTGEGAIATVHADSDR	4		40	21	30.29	517.766	2067.03	2067.03	0.001	Q-TOF
SYA_ECOLI	P00957	Alanyl-tRNA synthetase (EC 6.1.1.7) (Alanine--tRNA ligase) (AlaRS)	RIEAVTGEGAIATVHADSDR	3		66	21	34.79	690.02	2067.04	2067.03	0.004	Q-TOF
SYA_ECOLI	P00957	Alanyl-tRNA synthetase (EC 6.1.1.7) (Alanine--tRNA ligase) (AlaRS)	QVLGTHVSQK	3		25	21	33.77	366.198	1095.57	1095.6	-0.031	Q-TOF
SYA_ECOLI	P00957	Alanyl-tRNA synthetase (EC 6.1.1.7) (Alanine--tRNA ligase) (AlaRS)	QVLGTHVSQK	2		49	24	40.61	548.833	1095.65	1095.6	0.047	Q-TOF
SYA_ECOLI	P00957	Alanyl-tRNA synthetase (EC 6.1.1.7) (Alanine--tRNA ligase) (AlaRS)	QQAQVEQVLK	2		26	22	64.95	585.836	1169.66	1169.64	0.016	Q-TOF
SYA_ECOLI	P00957	Alanyl-tRNA synthetase (EC 6.1.1.7) (Alanine--tRNA ligase) (AlaRS)	QAFLDFFHSK	3		37	27	58.488	414	1238.98	1238.61	0.37	LIT
SYA_ECOLI	P00957	Alanyl-tRNA synthetase (EC 6.1.1.7) (Alanine--tRNA ligase) (AlaRS)	QAFLDFFHSK	2		59	21	119.86	620.342	1238.67	1238.61	0.061	Q-TOF
SYA_ECOLI	P00957	Alanyl-tRNA synthetase (EC 6.1.1.7) (Alanine--tRNA ligase) (AlaRS)	QADGTMEPLPKPSVDTGMGLER	3		36	22	87.13	777.091	2328.25	2328.11	0.144	Q-TOF
SYA_ECOLI	P00957	Alanyl-tRNA synthetase (EC 6.1.1.7) (Alanine--tRNA ligase) (AlaRS)	NLPIETNIMDLEAAK	2		90	27	79.26	837	1671.98	1670.86	1.131	LIT
SYA_ECOLI	P00957	Alanyl-tRNA synthetase (EC 6.1.1.7) (Alanine--tRNA ligase) (AlaRS)	NLPIETNIMDLEAAK	2	Met(O)	30	21	89.47	844.427	1686.84	1686.85	-0.01	Q-TOF
SYA_ECOLI	P00957	Alanyl-tRNA synthetase (EC 6.1.1.7) (Alanine--tRNA ligase) (AlaRS)	LVGPLIDVMGSAGEDLKR	3	Met(O)	48	21	112.6	629.355	1885.04	1885	0.045	Q-TOF
SYA_ECOLI	P00957	Alanyl-tRNA synthetase (EC 6.1.1.7) (Alanine--tRNA ligase) (AlaRS)	FDFSHNEAMKPEEIR	3	Met(O)	21	21	53.5	622.634	1864.88	1864.84	0.039	Q-TOF
SYA_ECOLI	P00957	Alanyl-tRNA synthetase (EC 6.1.1.7) (Alanine--tRNA ligase) (AlaRS)	EASGFGADYNAMIR	2	Met(O)	26	21	58.16	759.344	1516.67	1516.66	0.012	Q-TOF
SYA_ECOLI	P00957	Alanyl-tRNA synthetase (EC 6.1.1.7) (Alanine--tRNA ligase) (AlaRS)	AGELIGMVAQQVGGK	3	Met(O)	34	21	71.6	491.925	1472.75	1472.77	-0.013	Q-TOF
SYA_ECOLI	P00957	Alanyl-tRNA synthetase (EC 6.1.1.7) (Alanine--tRNA ligase) (AlaRS)	AGELIGMVAQQVGGK	2	Met(O)	72	30	48.374	737.401	1472.79	1472.77	0.021	LIT
SYA_ECOLI	P00957	Alanyl-tRNA synthetase (EC 6.1.1.7) (Alanine--tRNA ligase) (AlaRS)	LYDTYGFPVDLTADVCR	2		94	27	89.591	1002.74	2003.46	2003.93	-0.464	LIT
SYA_ECOLI	P00957	Alanyl-tRNA synthetase (EC 6.1.1.7) (Alanine--tRNA ligase) (AlaRS)	LVGPLIDVMGSAGEDLKR	3		56	24	102.61	623.997	1868.97	1869	-0.033	Q-TOF
SYA_ECOLI	P00957	Alanyl-tRNA synthetase (EC 6.1.1.7) (Alanine--tRNA ligase) (AlaRS)	LSGDTLDGETAFR	2		100	21	37.71	691.336	1380.66	1380.65	0.005	Q-TOF
SYA_ECOLI	P00957	Alanyl-tRNA synthetase (EC 6.1.1.7) (Alanine--tRNA ligase) (AlaRS)	LSEVAHLLK	2		31	21	55.37	505.291	1008.57	1008.6	-0.029	Q-TOF
SYA_ECOLI	P00957	Alanyl-tRNA synthetase (EC 6.1.1.7) (Alanine--tRNA ligase) (AlaRS)	LLVSELSGVEPK	2		64	27	49.87	635.52	1269.03	1269.72	-0.693	LIT
SYA_ECOLI	P00957	Alanyl-tRNA synthetase (EC 6.1.1.7) (Alanine--tRNA ligase) (AlaRS)	IISESGTAAGVR	2		75	22	29.33	580.842	1159.67	1159.62	0.05	Q-TOF
SYA_ECOLI	P00957	Alanyl-tRNA synthetase (EC 6.1.1.7) (Alanine--tRNA ligase) (AlaRS)	IAAVLQHVNSNYDIDLFR	3		57	27	63.315	696.28	2085.82	2087.08	-1.262	LIT
SYA_ECOLI	P00957	Alanyl-tRNA synthetase (EC 6.1.1.7) (Alanine--tRNA ligase) (AlaRS)	HNDLENVGYTAR	3		40	21	47.89	463.555	1387.64	1387.65	-0.005	Q-TOF
SYA_ECOLI	P00957	Alanyl-tRNA synthetase (EC 6.1.1.7) (Alanine--tRNA ligase) (AlaRS)	HNDLENVGYTAR	2		75	26	42.071	694.58	1387.14	1387.65	-0.503	LIT
SYA_ECOLI	P00957	Alanyl-tRNA synthetase (EC 6.1.1.7) (Alanine--tRNA ligase) (AlaRS)	HHTFFEMLGNFSFGDYFK	3		91	30	108.701	742.264	2223.77	2222.99	0.781	LIT
SYA_ECOLI	P00957	Alanyl-tRNA synthetase (EC 6.1.1.7) (Alanine--tRNA ligase) (AlaRS)	HGNMLGAK	2		47	21	31.15	414.222	826.429	826.412	0.018	Q-TOF
SYA_ECOLI	P00957	Alanyl-tRNA synthetase (EC 6.1.1.7) (Alanine--tRNA ligase) (AlaRS)	GYDHLELNGK	2		49	21	50.36	573.287	1144.56	1144.55	0.009	Q-TOF
SYA_ECOLI	P00957	Alanyl-tRNA synthetase (EC 6.1.1.7) (Alanine--tRNA ligase) (AlaRS)	GLALLDEELAK	2		45	21	74.67	586.37	1170.72	1170.65	0.076	Q-TOF
SYA_ECOLI	P00957	Alanyl-tRNA synthetase (EC 6.1.1.7) (Alanine--tRNA ligase) (AlaRS)	GGGRPDMAQAGGTDAAALPAALASVK	3		61	24	79.09	785.094	2352.26	2352.19	0.076	Q-TOF
SYA_ECOLI	P00957	Alanyl-tRNA synthetase (EC 6.1.1.7) (Alanine--tRNA ligase) (AlaRS)	GDSNNLADKVR	3		27	21	35.23	396.871	1187.59	1187.59	0.002	Q-TOF
SYA_ECOLI	P00957	Alanyl-tRNA synthetase (EC 6.1.1.7) (Alanine--tRNA ligase) (AlaRS)	GDSNNLADKVR	2		42	21	18.18	594.8	1187.59	1187.59	-0.004	Q-TOF
SYA_ECOLI	P00957	Alanyl-tRNA synthetase (EC 6.1.1.7) (Alanine--tRNA ligase) (AlaRS)	GDSNNLADK	2		29	21	0.28	467.227	932.439	932.42	0.02	Q-TOF
SYA_ECOLI	P00957	Alanyl-tRNA synthetase (EC 6.1.1.7) (Alanine--tRNA ligase) (AlaRS)	GANFSFAVEDTQK	3		41	21	67.45	471.889	1412.64	1412.66	-0.012	Q-TOF
SYA_ECOLI	P00957	Alanyl-tRNA synthetase (EC 6.1.1.7) (Alanine--tRNA ligase) (AlaRS)	GANFSFAVEDTQK	2		72	21	67.27	707.353	1412.69	1412.66	0.034	Q-TOF
SYA_ECOLI	P00957	Alanyl-tRNA synthetase (EC 6.1.1.7) (Alanine--tRNA ligase) (AlaRS)	GAMALFGEKYDER	3		35	21	67.56	496.245	1485.71	1485.69	0.021	Q-TOF
SYA_ECOLI	P00957	Alanyl-tRNA synthetase (EC 6.1.1.7) (Alanine--tRNA ligase) (AlaRS)	GAMALFGEK	2		52	29	37.581	463.05	924.085	922.458	1.627	LIT
SYA_ECOLI	P00957	Alanyl-tRNA synthetase (EC 6.1.1.7) (Alanine--tRNA ligase) (AlaRS)	FDFSHNEAMKPEEIR	3		55	21	77.53	617.327	1848.96	1848.85	0.113	Q-TOF
SYA_ECOLI	P00957	Alanyl-tRNA synthetase (EC 6.1.1.7) (Alanine--tRNA ligase) (AlaRS)	ETFFYK	2		29	21	48.4	417.722	833.429	833.396	0.034	Q-TOF
SYA_ECOLI	P00957	Alanyl-tRNA synthetase (EC 6.1.1.7) (Alanine--tRNA ligase) (AlaRS)	EQAAAQESANLSSK	2		67	21	41.9	717.37	1432.72	1432.68	0.046	Q-TOF
SYA_ECOLI	P00957	Alanyl-tRNA synthetase (EC 6.1.1.7) (Alanine--tRNA ligase) (AlaRS)	ELQQLKEQAAAQESANLSSK	3		31	21	66.63	725.076	2172.21	2172.1	0.104	Q-TOF
SYA_ECOLI	P00957	Alanyl-tRNA synthetase (EC 6.1.1.7) (Alanine--tRNA ligase) (AlaRS)	EASGFGADYNAMIR	2		54	24	78.32	751.406	1500.8	1500.67	0.131	Q-TOF
SYA_ECOLI	P00957	Alanyl-tRNA synthetase (EC 6.1.1.7) (Alanine--tRNA ligase) (AlaRS)	DVFLGLDKR	2		25	21	67.99	531.796	1061.58	1061.59	-0.009	Q-TOF
SYA_ECOLI	P00957	Alanyl-tRNA synthetase (EC 6.1.1.7) (Alanine--tRNA ligase) (AlaRS)	DVFLGLDK	2		27	24	71.74	453.717	905.42	905.486	-0.066	Q-TOF
SYA_ECOLI	P00957	Alanyl-tRNA synthetase (EC 6.1.1.7) (Alanine--tRNA ligase) (AlaRS)	AVEDLVNTQIRR	3		38	21	70.58	471.943	1412.81	1412.77	0.034	Q-TOF
SYA_ECOLI	P00957	Alanyl-tRNA synthetase (EC 6.1.1.7) (Alanine--tRNA ligase) (AlaRS)	AVEDLVNTQIR	2		49	21	64.45	629.36	1256.7	1256.67	0.033	Q-TOF
SYA_ECOLI	P00957	Alanyl-tRNA synthetase (EC 6.1.1.7) (Alanine--tRNA ligase) (AlaRS)	AVDAINAGQEAVVVLDQTPFYAESGGQVGDKGELK	3		86	27	78.153	1193.18	3576.52	3574.78	1.739	LIT
SYA_ECOLI	P00957	Alanyl-tRNA synthetase (EC 6.1.1.7) (Alanine--tRNA ligase) (AlaRS)	AVDAINAGQEAVVVLDQTPFYAESGGQVGDK	3		37	27	103.225	1050.44	3148.3	3147.54	0.762	LIT
SYA_ECOLI	P00957	Alanyl-tRNA synthetase (EC 6.1.1.7) (Alanine--tRNA ligase) (AlaRS)	AIDVNGVK	2		24	21	50.38	408.254	814.493	814.455	0.039	Q-TOF
SYA_ECOLI	P00957	Alanyl-tRNA synthetase (EC 6.1.1.7) (Alanine--tRNA ligase) (AlaRS)	AGELIGMVAQQVGGK	3		57	21	85.21	486.594	1456.76	1456.77	-0.011	Q-TOF
SYA_ECOLI	P00957	Alanyl-tRNA synthetase (EC 6.1.1.7) (Alanine--tRNA ligase) (AlaRS)	AGELIGMVAQQVGGK	2		72	29	64.227	729.25	1456.48	1456.77	-0.285	LIT
SYI_ECOLI	P00956	Isoleucyl-tRNA synthetase (EC 6.1.1.5) (Isoleucine--tRNA ligase) (IleRS)	WTDDDLYGIIR	2		79	22	70.4	683.804	1365.59	1365.66	-0.063	Q-TOF
SYI_ECOLI	P00956	Isoleucyl-tRNA synthetase (EC 6.1.1.5) (Isoleucine--tRNA ligase) (IleRS)	WMAPILSFTADEVWGYLPGER	2		86	30	109.613	1220.43	2438.85	2437.18	1.67	LIT
SYI_ECOLI	P00956	Isoleucyl-tRNA synthetase (EC 6.1.1.5) (Isoleucine--tRNA ligase) (IleRS)	WAVGCAK	2		28	22	32.3	396.188	790.361	790.38	-0.018	Q-TOF
SYI_ECOLI	P00956	Isoleucyl-tRNA synthetase (EC 6.1.1.5) (Isoleucine--tRNA ligase) (IleRS)	VIEQAR	2		29	22	16.37	358.17	714.325	714.402	-0.077	Q-TOF
SYI_ECOLI	P00956	Isoleucyl-tRNA synthetase (EC 6.1.1.5) (Isoleucine--tRNA ligase) (IleRS)	VEQEYGKPGEK	3		29	21	31.29	421.879	1262.62	1262.61	0.001	Q-TOF
SYI_ECOLI	P00956	Isoleucyl-tRNA synthetase (EC 6.1.1.5) (Isoleucine--tRNA ligase) (IleRS)	VEQEYGKPGEK	2		47	21	15.11	632.31	1262.61	1262.61	-0.008	Q-TOF
SYI_ECOLI	P00956	Isoleucyl-tRNA synthetase (EC 6.1.1.5) (Isoleucine--tRNA ligase) (IleRS)	VAEHAEICGR	3		30	21	32.61	381.182	1140.52	1140.54	-0.01	Q-TOF
SYI_ECOLI	P00956	Isoleucyl-tRNA synthetase (EC 6.1.1.5) (Isoleucine--tRNA ligase) (IleRS)	VAEHAEICGR	2		42	21	18.29	571.26	1140.51	1140.54	-0.029	Q-TOF
SYI_ECOLI	P00956	Isoleucyl-tRNA synthetase (EC 6.1.1.5) (Isoleucine--tRNA ligase) (IleRS)	TWGVPMSLFVHK	3		33	22	70.68	467.877	1400.61	1400.73	-0.118	Q-TOF
SYI_ECOLI	P00956	Isoleucyl-tRNA synthetase (EC 6.1.1.5) (Isoleucine--tRNA ligase) (IleRS)	TSPSIDVAFQAVDQDALK	3		37	21	51.47	635.645	1903.91	1903.95	-0.04	Q-TOF
SYI_ECOLI	P00956	Isoleucyl-tRNA synthetase (EC 6.1.1.5) (Isoleucine--tRNA ligase) (IleRS)	TSPSIDVAFQAVDQDALK	2		59	26	62.933	953.07	1904.12	1903.95	0.173	LIT
SYI_ECOLI	P00956	Isoleucyl-tRNA synthetase (EC 6.1.1.5) (Isoleucine--tRNA ligase) (IleRS)	TPIIFR	2		42	26	43.833	373.81	745.605	745.449	0.157	LIT
SYI_ECOLI	P00956	Isoleucyl-tRNA synthetase (EC 6.1.1.5) (Isoleucine--tRNA ligase) (IleRS)	TLELMEEVAK	2		44	21	76.02	581.868	1161.72	1161.6	0.127	Q-TOF
SYI_ECOLI	P00956	Isoleucyl-tRNA synthetase (EC 6.1.1.5) (Isoleucine--tRNA ligase) (IleRS)	TEANIIR	2		41	21	20.5	408.709	815.404	815.45	-0.046	Q-TOF
SYI_ECOLI	P00956	Isoleucyl-tRNA synthetase (EC 6.1.1.5) (Isoleucine--tRNA ligase) (IleRS)	STLNLPETGFPMR	2		43	21	85.27	731.898	1461.78	1461.73	0.053	Q-TOF
SYI_ECOLI	P00956	Isoleucyl-tRNA synthetase (EC 6.1.1.5) (Isoleucine--tRNA ligase) (IleRS)	SIGNTVSPQDVMNK	2		66	21	57.55	745.401	1488.79	1488.72	0.063	Q-TOF
SYI_ECOLI	P00956	Isoleucyl-tRNA synthetase (EC 6.1.1.5) (Isoleucine--tRNA ligase) (IleRS)	SCQTALYHIAEALVR	3		49	21	49.24	577.962	1730.86	1730.88	-0.014	Q-TOF
SYI_ECOLI	P00956	Isoleucyl-tRNA synthetase (EC 6.1.1.5) (Isoleucine--tRNA ligase) (IleRS)	SALAEAEVEYYDK	2		58	21	67.42	744.365	1486.71	1486.68	0.033	Q-TOF
SYI_ECOLI	P00956	Isoleucyl-tRNA synthetase (EC 6.1.1.5) (Isoleucine--tRNA ligase) (IleRS)	RVEVDGIQAWWDLDAK	3		54	21	54.72	634.302	1899.88	1899.95	-0.065	Q-TOF
SYI_ECOLI	P00956	Isoleucyl-tRNA synthetase (EC 6.1.1.5) (Isoleucine--tRNA ligase) (IleRS)	RSCQTALYHIAEALVR	4		21	20	76.19	472.801	1887.17	1886.98	0.196	Q-TOF
SYI_ECOLI	P00956	Isoleucyl-tRNA synthetase (EC 6.1.1.5) (Isoleucine--tRNA ligase) (IleRS)	RSCQTALYHIAEALVR	3		23	20	76.24	630.069	1887.18	1886.98	0.207	Q-TOF
SYI_ECOLI	P00956	Isoleucyl-tRNA synthetase (EC 6.1.1.5) (Isoleucine--tRNA ligase) (IleRS)	REPGMLAR	2		32	21	35.26	465.263	928.511	928.491	0.02	Q-TOF
SYI_ECOLI	P00956	Isoleucyl-tRNA synthetase (EC 6.1.1.5) (Isoleucine--tRNA ligase) (IleRS)	QVLTHGFTVDGQGR	3		36	21	62	505.589	1513.74	1513.76	-0.019	Q-TOF
SYI_ECOLI	P00956	Isoleucyl-tRNA synthetase (EC 6.1.1.5) (Isoleucine--tRNA ligase) (IleRS)	QVLTHGFTVDGQGR	2		46	21	33.97	757.887	1513.76	1513.76	-0.005	Q-TOF
SYI_ECOLI	P00956	Isoleucyl-tRNA synthetase (EC 6.1.1.5) (Isoleucine--tRNA ligase) (IleRS)	MQHSYPCCWR	3		39	21	63.02	475.519	1423.54	1423.56	-0.023	Q-TOF
SYI_ECOLI	P00956	Isoleucyl-tRNA synthetase (EC 6.1.1.5) (Isoleucine--tRNA ligase) (IleRS)	TLELMEEVAK	2	Met(O)	22	21	54.13	589.811	1177.61	1177.59	0.017	Q-TOF
SYI_ECOLI	P00956	Isoleucyl-tRNA synthetase (EC 6.1.1.5) (Isoleucine--tRNA ligase) (IleRS)	SIGNTVSPQDVMNK	2	Met(O)	21	21	44.09	753.38	1504.74	1504.72	0.026	Q-TOF
SYI_ECOLI	P00956	Isoleucyl-tRNA synthetase (EC 6.1.1.5) (Isoleucine--tRNA ligase) (IleRS)	LGVLGDWSHPYLTMDFK	3	Met(O)	32	27	83.042	665.57	1993.69	1993.96	-0.273	LIT
SYI_ECOLI	P00956	Isoleucyl-tRNA synthetase (EC 6.1.1.5) (Isoleucine--tRNA ligase) (IleRS)	DLVESVMQR	2	Met(O)	32	21	57.02	546.794	1091.57	1091.53	0.045	Q-TOF
SYI_ECOLI	P00956	Isoleucyl-tRNA synthetase (EC 6.1.1.5) (Isoleucine--tRNA ligase) (IleRS)	LTALGDELR	2		67	21	65.78	494.268	986.521	986.54	-0.018	Q-TOF
SYI_ECOLI	P00956	Isoleucyl-tRNA synthetase (EC 6.1.1.5) (Isoleucine--tRNA ligase) (IleRS)	LGVLGDWSHPYLTMDFK	3		53	27	95.036	659.95	1976.83	1977.97	-1.138	LIT
SYI_ECOLI	P00956	Isoleucyl-tRNA synthetase (EC 6.1.1.5) (Isoleucine--tRNA ligase) (IleRS)	LGVLGDWSHPYLTMDFK	2		95	27	95.111	989.77	1977.53	1977.97	-0.44	LIT
SYI_ECOLI	P00956	Isoleucyl-tRNA synthetase (EC 6.1.1.5) (Isoleucine--tRNA ligase) (IleRS)	LGADILR	2		48	27	76.197	379.3	756.585	756.449	0.136	LIT
SYI_ECOLI	P00956	Isoleucyl-tRNA synthetase (EC 6.1.1.5) (Isoleucine--tRNA ligase) (IleRS)	ILKDIIVK	2		27	21	53.64	471.317	940.619	940.632	-0.013	Q-TOF
SYI_ECOLI	P00956	Isoleucyl-tRNA synthetase (EC 6.1.1.5) (Isoleucine--tRNA ligase) (IleRS)	IIGNGHLHK	2		28	21	32.35	494.783	987.551	987.561	-0.01	Q-TOF
SYI_ECOLI	P00956	Isoleucyl-tRNA synthetase (EC 6.1.1.5) (Isoleucine--tRNA ligase) (IleRS)	IGVTDYTILGTVK	3		29	21	49.59	460.552	1378.63	1378.77	-0.137	Q-TOF
SYI_ECOLI	P00956	Isoleucyl-tRNA synthetase (EC 6.1.1.5) (Isoleucine--tRNA ligase) (IleRS)	IGVTDYTILGTVK	2		86	27	59.005	690.53	1379.05	1378.77	0.275	LIT
SYI_ECOLI	P00956	Isoleucyl-tRNA synthetase (EC 6.1.1.5) (Isoleucine--tRNA ligase) (IleRS)	IESMVANRPDWCISR	3		28	21	68.01	611.981	1832.92	1832.87	0.055	Q-TOF
SYI_ECOLI	P00956	Isoleucyl-tRNA synthetase (EC 6.1.1.5) (Isoleucine--tRNA ligase) (IleRS)	HKTPIIFR	2		23	21	42.66	506.303	1010.59	1010.6	-0.011	Q-TOF
SYI_ECOLI	P00956	Isoleucyl-tRNA synthetase (EC 6.1.1.5) (Isoleucine--tRNA ligase) (IleRS)	GVQWIPDWGQAR	3		35	21	121.45	471.585	1411.73	1411.7	0.034	Q-TOF
SYI_ECOLI	P00956	Isoleucyl-tRNA synthetase (EC 6.1.1.5) (Isoleucine--tRNA ligase) (IleRS)	GVQWIPDWGQAR	2		42	22	69.01	706.84	1411.66	1411.7	-0.034	Q-TOF
SYI_ECOLI	P00956	Isoleucyl-tRNA synthetase (EC 6.1.1.5) (Isoleucine--tRNA ligase) (IleRS)	GLSGYDSPYVPGWDCHGLPIELK	3		46	27	86.661	854.22	2559.64	2559.21	0.428	LIT
SYI_ECOLI	P00956	Isoleucyl-tRNA synthetase (EC 6.1.1.5) (Isoleucine--tRNA ligase) (IleRS)	GALLHVEK	2		45	21	39.86	433.754	865.493	865.502	-0.009	Q-TOF
SYI_ECOLI	P00956	Isoleucyl-tRNA synthetase (EC 6.1.1.5) (Isoleucine--tRNA ligase) (IleRS)	GAKPVHWCVDCR	3		26	21	46.74	495.599	1483.78	1483.68	0.094	Q-TOF
SYI_ECOLI	P00956	Isoleucyl-tRNA synthetase (EC 6.1.1.5) (Isoleucine--tRNA ligase) (IleRS)	GAELELLR	2		67	22	61.19	450.742	899.469	899.508	-0.038	Q-TOF
SYI_ECOLI	P00956	Isoleucyl-tRNA synthetase (EC 6.1.1.5) (Isoleucine--tRNA ligase) (IleRS)	FVLLTSGATVADYNDAPADAQQSEVLK	3		44	27	78.344	941.85	2822.53	2822.4	0.131	LIT
SYI_ECOLI	P00956	Isoleucyl-tRNA synthetase (EC 6.1.1.5) (Isoleucine--tRNA ligase) (IleRS)	FTAAEFR	2		43	24	39.97	421.175	840.335	840.413	-0.078	Q-TOF
SYI_ECOLI	P00956	Isoleucyl-tRNA synthetase (EC 6.1.1.5) (Isoleucine--tRNA ligase) (IleRS)	FLLANLNGFDPAK	2		55	27	66.865	710.4	1418.79	1418.76	0.03	LIT
SYI_ECOLI	P00956	Isoleucyl-tRNA synthetase (EC 6.1.1.5) (Isoleucine--tRNA ligase) (IleRS)	FAVSNVNGPISLVIWTTTPWTLPANR	3		42	21	42.14	952.194	2853.56	2853.52	0.042	Q-TOF
SYI_ECOLI	P00956	Isoleucyl-tRNA synthetase (EC 6.1.1.5) (Isoleucine--tRNA ligase) (IleRS)	FAVSNVNGPISLVIWTTTPWTLPANR	2		61	27	109.431	1427.73	2853.45	2853.52	-0.072	LIT
SYI_ECOLI	P00956	Isoleucyl-tRNA synthetase (EC 6.1.1.5) (Isoleucine--tRNA ligase) (IleRS)	EYAATQVDGQR	2		61	22	36.44	619.31	1236.61	1236.57	0.032	Q-TOF
SYI_ECOLI	P00956	Isoleucyl-tRNA synthetase (EC 6.1.1.5) (Isoleucine--tRNA ligase) (IleRS)	EILGDEADQYVK	2		72	24	66.64	690.366	1378.72	1378.66	0.055	Q-TOF
SYI_ECOLI	P00956	Isoleucyl-tRNA synthetase (EC 6.1.1.5) (Isoleucine--tRNA ligase) (IleRS)	DTEELHPR	2		39	22	47.63	498.768	995.521	995.467	0.053	Q-TOF
SYI_ECOLI	P00956	Isoleucyl-tRNA synthetase (EC 6.1.1.5) (Isoleucine--tRNA ligase) (IleRS)	DMVKPEEMVVLDR	3		40	21	75.72	520.958	1559.85	1559.77	0.083	Q-TOF
SYI_ECOLI	P00956	Isoleucyl-tRNA synthetase (EC 6.1.1.5) (Isoleucine--tRNA ligase) (IleRS)	DLVESVMQR	2		53	24	66.59	538.746	1075.48	1075.53	-0.057	Q-TOF
SYI_ECOLI	P00956	Isoleucyl-tRNA synthetase (EC 6.1.1.5) (Isoleucine--tRNA ligase) (IleRS)	CWHYTQDVGK	3		21	21	48.81	431.893	1292.66	1292.56	0.096	Q-TOF
SYI_ECOLI	P00956	Isoleucyl-tRNA synthetase (EC 6.1.1.5) (Isoleucine--tRNA ligase) (IleRS)	CVSNVAGDGEKR	2		55	21	13.46	646.311	1290.61	1290.6	0.009	Q-TOF
SYI_ECOLI	P00956	Isoleucyl-tRNA synthetase (EC 6.1.1.5) (Isoleucine--tRNA ligase) (IleRS)	CVSNVAGDGEK	2		67	27	10.787	568.79	1135.57	1134.5	1.068	LIT
SYI_ECOLI	P00956	Isoleucyl-tRNA synthetase (EC 6.1.1.5) (Isoleucine--tRNA ligase) (IleRS)	AYEAYDFHEVVQR	3		53	21	74.8	542.942	1625.8	1625.75	0.057	Q-TOF
SYI_ECOLI	P00956	Isoleucyl-tRNA synthetase (EC 6.1.1.5) (Isoleucine--tRNA ligase) (IleRS)	AYEAYDFHEVVQR	2		93	26	52.272	814.1	1626.18	1625.75	0.438	LIT
SYI_ECOLI	P00956	Isoleucyl-tRNA synthetase (EC 6.1.1.5) (Isoleucine--tRNA ligase) (IleRS)	ATPQWFVSMDQK	3		29	21	74.42	479.956	1436.85	1436.68	0.17	Q-TOF
SYI_ECOLI	P00956	Isoleucyl-tRNA synthetase (EC 6.1.1.5) (Isoleucine--tRNA ligase) (IleRS)	ATPQWFVSMDQK	2		46	24	74.52	719.312	1436.61	1436.68	-0.066	Q-TOF
SYI_ECOLI	P00956	Isoleucyl-tRNA synthetase (EC 6.1.1.5) (Isoleucine--tRNA ligase) (IleRS)	ANDIVVALLQEK	3		60	21	52.81	438.214	1311.62	1311.74	-0.12	Q-TOF
SYI_ECOLI	P00956	Isoleucyl-tRNA synthetase (EC 6.1.1.5) (Isoleucine--tRNA ligase) (IleRS)	ANDIVVALLQEK	2		80	27	74.503	657.16	1312.31	1311.74	0.566	LIT
SYI_ECOLI	P00956	Isoleucyl-tRNA synthetase (EC 6.1.1.5) (Isoleucine--tRNA ligase) (IleRS)	AAQEDILK	2		53	21	31.06	444.215	886.415	886.476	-0.061	Q-TOF
OPPA_ECOLI	P23843	Periplasmic oligopeptide-binding protein precursor	WTQPGNIVTNGAYTLK	3		48	21	99.15	588.332	1761.97	1761.9	0.069	Q-TOF
OPPA_ECOLI	P23843	Periplasmic oligopeptide-binding protein precursor	WTQPGNIVTNGAYTLK	2		100	27	56.765	881.93	1761.85	1761.9	-0.06	LIT
OPPA_ECOLI	P23843	Periplasmic oligopeptide-binding protein precursor	WSDGTPVTAQDFVYSWQR	3		36	27	86.329	714.4	2140.18	2141.98	-1.802	LIT
OPPA_ECOLI	P23843	Periplasmic oligopeptide-binding protein precursor	WSDGTPVTAQDFVYSWQR	2		104	27	85.139	1071.07	2140.12	2141.98	-1.855	LIT
OPPA_ECOLI	P23843	Periplasmic oligopeptide-binding protein precursor	VWTFHLR	3		30	27	43.242	320.35	958.028	957.518	0.51	LIT
OPPA_ECOLI	P23843	Periplasmic oligopeptide-binding protein precursor	VWTFHLR	2		34	29	41.733	480.46	958.905	957.518	1.387	LIT
OPPA_ECOLI	P23843	Periplasmic oligopeptide-binding protein precursor	VTDEAQR	2		41	24	13.68	409.676	817.337	817.393	-0.056	Q-TOF
OPPA_ECOLI	P23843	Periplasmic oligopeptide-binding protein precursor	VTDEAQR	1		40	29	7.297	818.33	817.323	817.393	-0.07	LIT
OPPA_ECOLI	P23843	Periplasmic oligopeptide-binding protein precursor	TVINQVTYLPIASEVTDVNRYR	3		43	27	68.003	851.33	2550.97	2550.34	0.624	LIT
OPPA_ECOLI	P23843	Periplasmic oligopeptide-binding protein precursor	TVINQVTYLPIASEVTDVNR	3		52	21	122.85	744.766	2231.28	2231.18	0.096	Q-TOF
OPPA_ECOLI	P23843	Periplasmic oligopeptide-binding protein precursor	TVINQVTYLPIASEVTDVNR	2		99	28	68.286	1116.18	2230.34	2231.18	-0.834	LIT
OPPA_ECOLI	P23843	Periplasmic oligopeptide-binding protein precursor	TFLDTR	2		39	24	35.85	376.663	751.311	751.386	-0.075	Q-TOF
OPPA_ECOLI	P23843	Periplasmic oligopeptide-binding protein precursor	SVDPNTASPYASYLQYGHIAGIDEILEGK	3		55	29	104.253	1036.65	3106.93	3107.51	-0.581	LIT
OPPA_ECOLI	P23843	Periplasmic oligopeptide-binding protein precursor	SPTYWNNAK	2		45	22	33.94	540.733	1079.45	1079.5	-0.052	Q-TOF
OPPA_ECOLI	P23843	Periplasmic oligopeptide-binding protein precursor	SPAFDSIMAETLK	3		43	27	72.121	470.7	1409.08	1408.69	0.387	LIT
OPPA_ECOLI	P23843	Periplasmic oligopeptide-binding protein precursor	SPAFDSIMAETLK	2		98	27	70.869	705.04	1408.07	1408.69	-0.625	LIT
OPPA_ECOLI	P23843	Periplasmic oligopeptide-binding protein precursor	SPAFDSIMAETLK	1		33	29	70.853	1409.43	1408.42	1408.69	-0.268	LIT
OPPA_ECOLI	P23843	Periplasmic oligopeptide-binding protein precursor	NNGSEVQSLDPHKIEGVPESNISR	4		32	21	61.45	652.35	2605.37	2605.27	0.099	Q-TOF
OPPA_ECOLI	P23843	Periplasmic oligopeptide-binding protein precursor	NNGSEVQSLDPHK	3		46	21	36.95	475.568	1423.68	1423.67	0.013	Q-TOF
OPPA_ECOLI	P23843	Periplasmic oligopeptide-binding protein precursor	NNGSEVQSLDPHK	2		33	27	16.025	713.35	1424.68	1423.67	1.016	LIT
OPPA_ECOLI	P23843	Periplasmic oligopeptide-binding protein precursor	NMYIVKH	2		25	21	23.88	452.712	903.409	903.464	-0.054	Q-TOF
OPPA_ECOLI	P23843	Periplasmic oligopeptide-binding protein precursor	NMYIVK	2		34	27	19.4	385.06	768.105	766.405	1.701	LIT
OPPA_ECOLI	P23843	Periplasmic oligopeptide-binding protein precursor	NMYIVK	1		42	29	18.486	767.26	766.253	766.405	-0.152	LIT
OPPA_ECOLI	P23843	Periplasmic oligopeptide-binding protein precursor	NIGVNVK	2		22	22	27.32	372.196	742.377	742.434	-0.056	Q-TOF
OPPA_ECOLI	P23843	Periplasmic oligopeptide-binding protein precursor	NIGVNVK	1		44	29	14.972	743.41	742.403	742.434	-0.031	LIT
OPPA_ECOLI	P23843	Periplasmic oligopeptide-binding protein precursor	SPAFDSIMAETLK	2	Met(O)	55	29	46.329	713.5	1424.98	1424.69	0.3	LIT
OPPA_ECOLI	P23843	Periplasmic oligopeptide-binding protein precursor	AQGNMPAYGYTPPYTDGAK	3	Met(O)	30	21	56.51	673.307	2016.9	2016.89	0.01	Q-TOF
OPPA_ECOLI	P23843	Periplasmic oligopeptide-binding protein precursor	AQGNMPAYGYTPPYTDGAK	2	Met(O)	69	29	34.518	1009.64	2017.27	2016.89	0.377	LIT
OPPA_ECOLI	P23843	Periplasmic oligopeptide-binding protein precursor	AGWCADYNEPTSFLNTMLSNSSMNTAHYK	3	Met(O)	64	27	94.342	1109.87	3326.59	3325.41	1.177	LIT
OPPA_ECOLI	P23843	Periplasmic oligopeptide-binding protein precursor	LVNQEWK	2		36	29	18.156	457.95	913.885	915.481	-1.596	LIT
OPPA_ECOLI	P23843	Periplasmic oligopeptide-binding protein precursor	LVKPWVGGYTGKDPLDNTYTR	4		61	24	75.56	595.794	2379.15	2379.22	-0.075	Q-TOF
OPPA_ECOLI	P23843	Periplasmic oligopeptide-binding protein precursor	LVKPWVGGYTGKDPLDNTYTR	3		31	21	74.38	794.094	2379.26	2379.22	0.038	Q-TOF
OPPA_ECOLI	P23843	Periplasmic oligopeptide-binding protein precursor	LVKPWVGGYTGK	3		26	24	41.94	435.575	1303.7	1303.73	-0.026	Q-TOF
OPPA_ECOLI	P23843	Periplasmic oligopeptide-binding protein precursor	LTQPEWFGWSQEKR	3		29	21	79.56	597.979	1790.91	1790.87	0.041	Q-TOF
OPPA_ECOLI	P23843	Periplasmic oligopeptide-binding protein precursor	LTQPEWFGWSQEK	3		42	29	70.775	546.31	1635.91	1634.77	1.135	LIT
OPPA_ECOLI	P23843	Periplasmic oligopeptide-binding protein precursor	LTQPEWFGWSQEK	2		71	27	69.956	819.06	1636.11	1634.77	1.333	LIT
OPPA_ECOLI	P23843	Periplasmic oligopeptide-binding protein precursor	LLVHPSTSPVPK	3		23	21	71.71	425.612	1273.82	1273.74	0.076	Q-TOF
OPPA_ECOLI	P23843	Periplasmic oligopeptide-binding protein precursor	LLVHPSTSPVPK	2		45	29	19.738	638.12	1274.22	1273.74	0.486	LIT
OPPA_ECOLI	P23843	Periplasmic oligopeptide-binding protein precursor	LLVHPSTSPVPK	1		38	29	19.807	1274.51	1273.5	1273.74	-0.237	LIT
OPPA_ECOLI	P23843	Periplasmic oligopeptide-binding protein precursor	LLAEAGYTADKPLTINLLYNTSDLHKK	3		44	26	51.57	1001.23	3000.67	3001.61	-0.944	LIT
OPPA_ECOLI	P23843	Periplasmic oligopeptide-binding protein precursor	LLAEAGYTADKPLTINLLYNTSDLHK	3		74	27	78.517	958.79	2873.35	2873.52	-0.169	LIT
OPPA_ECOLI	P23843	Periplasmic oligopeptide-binding protein precursor	LLAEAGYTADKPLTINLLYNTSDLHK	2		51	29	77.053	1438.58	2875.14	2873.52	1.628	LIT
OPPA_ECOLI	P23843	Periplasmic oligopeptide-binding protein precursor	LGMDRDIIVNK	2		37	21	40.11	637.311	1272.61	1272.69	-0.079	Q-TOF
OPPA_ECOLI	P23843	Periplasmic oligopeptide-binding protein precursor	LAIAASSLWK	2		52	22	71.56	530.264	1058.51	1058.61	-0.099	Q-TOF
OPPA_ECOLI	P23843	Periplasmic oligopeptide-binding protein precursor	LAIAASSLWK	1		44	27	55.186	1059.25	1058.24	1058.61	-0.37	LIT
OPPA_ECOLI	P23843	Periplasmic oligopeptide-binding protein precursor	KPITDLGVK	2		46	21	65.45	485.825	969.635	969.586	0.049	Q-TOF
OPPA_ECOLI	P23843	Periplasmic oligopeptide-binding protein precursor	KNIGVNVK	2		22	21	33.45	436.277	870.539	870.529	0.011	Q-TOF
OPPA_ECOLI	P23843	Periplasmic oligopeptide-binding protein precursor	KLAIAASSLWK	3		50	21	53.68	396.565	1186.67	1186.71	-0.034	Q-TOF
OPPA_ECOLI	P23843	Periplasmic oligopeptide-binding protein precursor	KLAIAASSLWK	2		59	29	42.067	594.63	1187.24	1186.71	0.538	LIT
OPPA_ECOLI	P23843	Periplasmic oligopeptide-binding protein precursor	IVLERSPTYWNNAK	3		27	21	64.74	564.361	1690.06	1689.88	0.177	Q-TOF
OPPA_ECOLI	P23843	Periplasmic oligopeptide-binding protein precursor	IEGVPESNISR	2		56	21	28.58	600.811	1199.61	1199.62	-0.007	Q-TOF
OPPA_ECOLI	P23843	Periplasmic oligopeptide-binding protein precursor	IEGVPESNISR	1		30	29	24.142	1200.52	1199.51	1199.62	-0.102	LIT
OPPA_ECOLI	P23843	Periplasmic oligopeptide-binding protein precursor	HQGTFDVAR	2		51	29	15.269	516.04	1030.07	1029.5	0.566	LIT
OPPA_ECOLI	P23843	Periplasmic oligopeptide-binding protein precursor	DWVVNER	2		31	22	44.83	459.218	916.421	916.44	-0.019	Q-TOF
OPPA_ECOLI	P23843	Periplasmic oligopeptide-binding protein precursor	DSAIVPVYYYVNAR	3		69	22	70.67	543.923	1628.75	1628.82	-0.073	Q-TOF
OPPA_ECOLI	P23843	Periplasmic oligopeptide-binding protein precursor	DSAIVPVYYYVNAR	2		71	29	72.584	815.22	1628.42	1628.82	-0.395	LIT
OPPA_ECOLI	P23843	Periplasmic oligopeptide-binding protein precursor	DPLDNTYTR	2		45	22	36.65	547.732	1093.45	1093.5	-0.055	Q-TOF
OPPA_ECOLI	P23843	Periplasmic oligopeptide-binding protein precursor	DLFEGLLVSDLDGHPAPGVAESWDNK	3		74	26	62.612	928.2	2781.58	2780.33	1.249	LIT
OPPA_ECOLI	P23843	Periplasmic oligopeptide-binding protein precursor	DLFEGLLVSDLDGHPAPGVAESWDNK	2		71	27	108.051	1391.04	2780.07	2780.33	-0.264	LIT
OPPA_ECOLI	P23843	Periplasmic oligopeptide-binding protein precursor	AQGNMPAYGYTPPYTDGAK	3		26	21	77.53	668.018	2001.03	2000.89	0.138	Q-TOF
OPPA_ECOLI	P23843	Periplasmic oligopeptide-binding protein precursor	AQGNMPAYGYTPPYTDGAK	2		78	30	43.436	1001.42	2000.83	2000.89	-0.068	LIT
OPPA_ECOLI	P23843	Periplasmic oligopeptide-binding protein precursor	AIDDHTLEVTLSEPVPYFYK	2		78	27	89.807	1169.07	2336.12	2336.16	-0.032	LIT
OPPA_ECOLI	P23843	Periplasmic oligopeptide-binding protein precursor	AEQQLDKDSAIVPVYYYVNAR	3		45	21	86.12	814.753	2441.24	2441.22	0.015	Q-TOF
OPPA_ECOLI	P23843	Periplasmic oligopeptide-binding protein precursor	AEQQLDK	2		40	26	27.048	416.03	830.045	830.413	-0.368	LIT
SYL_ECOLI	P07813	Leucyl-tRNA synthetase (EC 6.1.1.4) (Leucine--tRNA ligase) (LeuRS)	YYCLSMLPYPSGR	2		82	24	95.8	803.891	1605.77	1605.73	0.036	Q-TOF
SYL_ECOLI	P07813	Leucyl-tRNA synthetase (EC 6.1.1.4) (Leucine--tRNA ligase) (LeuRS)	YGLNIKPVILAADGSEPDLSQQALTEK	3		39	29	81.061	957.55	2869.63	2869.51	0.121	LIT
SYL_ECOLI	P07813	Leucyl-tRNA synthetase (EC 6.1.1.4) (Leucine--tRNA ligase) (LeuRS)	YGADTVR	2		27	21	32.42	391.2	780.385	780.377	0.009	Q-TOF
SYL_ECOLI	P07813	Leucyl-tRNA synthetase (EC 6.1.1.4) (Leucine--tRNA ligase) (LeuRS)	VQLHWDEKR	2		38	21	16.04	605.818	1209.62	1209.62	-0.005	Q-TOF
SYL_ECOLI	P07813	Leucyl-tRNA synthetase (EC 6.1.1.4) (Leucine--tRNA ligase) (LeuRS)	VIYVPGK	2		30	21	44.65	388.224	774.433	774.464	-0.031	Q-TOF
SYL_ECOLI	P07813	Leucyl-tRNA synthetase (EC 6.1.1.4) (Leucine--tRNA ligase) (LeuRS)	VAEAEMATMEK	2		90	22	62.36	605.306	1208.6	1208.54	0.056	Q-TOF
SYL_ECOLI	P07813	Leucyl-tRNA synthetase (EC 6.1.1.4) (Leucine--tRNA ligase) (LeuRS)	TTVNGMPALR	2		39	21	44.92	530.346	1058.68	1058.55	0.123	Q-TOF
SYL_ECOLI	P07813	Leucyl-tRNA synthetase (EC 6.1.1.4) (Leucine--tRNA ligase) (LeuRS)	TSAVNWCPNDQTVLANEQVIDGCCWR	3		72	26	63.853	1032.02	3093.04	3092.35	0.684	LIT
SYL_ECOLI	P07813	Leucyl-tRNA synthetase (EC 6.1.1.4) (Leucine--tRNA ligase) (LeuRS)	TFEVTEDESKEK	3		35	21	39.91	481.23	1440.67	1440.66	0.006	Q-TOF
SYL_ECOLI	P07813	Leucyl-tRNA synthetase (EC 6.1.1.4) (Leucine--tRNA ligase) (LeuRS)	TFEVTEDESKEK	2		64	21	20.64	721.372	1440.73	1440.66	0.068	Q-TOF
SYL_ECOLI	P07813	Leucyl-tRNA synthetase (EC 6.1.1.4) (Leucine--tRNA ligase) (LeuRS)	TFEVTEDESK	2		63	22	59.33	592.779	1183.54	1183.52	0.019	Q-TOF
SYL_ECOLI	P07813	Leucyl-tRNA synthetase (EC 6.1.1.4) (Leucine--tRNA ligase) (LeuRS)	SKNNGIDPQVMVER	3		30	21	52.7	529.605	1585.79	1585.79	0.005	Q-TOF
SYL_ECOLI	P07813	Leucyl-tRNA synthetase (EC 6.1.1.4) (Leucine--tRNA ligase) (LeuRS)	RTFEVTEDESK	2		51	21	58.43	670.839	1339.66	1339.63	0.038	Q-TOF
SYL_ECOLI	P07813	Leucyl-tRNA synthetase (EC 6.1.1.4) (Leucine--tRNA ligase) (LeuRS)	RQTFNTAIAAIMELMNK	3		33	30	106.787	651.594	1951.76	1951	0.757	LIT
SYL_ECOLI	P07813	Leucyl-tRNA synthetase (EC 6.1.1.4) (Leucine--tRNA ligase) (LeuRS)	QTFNTAIAAIMELMNK	3		52	27	109.274	599.68	1796.02	1794.9	1.117	LIT
SYL_ECOLI	P07813	Leucyl-tRNA synthetase (EC 6.1.1.4) (Leucine--tRNA ligase) (LeuRS)	NYTIGDVIAR	2		39	21	59.79	561.339	1120.66	1120.59	0.076	Q-TOF
SYL_ECOLI	P07813	Leucyl-tRNA synthetase (EC 6.1.1.4) (Leucine--tRNA ligase) (LeuRS)	NWVSPVDAIVERDEK	3		54	21	47.57	586.273	1755.8	1755.88	-0.08	Q-TOF
SYL_ECOLI	P07813	Leucyl-tRNA synthetase (EC 6.1.1.4) (Leucine--tRNA ligase) (LeuRS)	NWVSPVDAIVER	2		59	24	93.5	692.867	1383.72	1383.71	0.005	Q-TOF
SYL_ECOLI	P07813	Leucyl-tRNA synthetase (EC 6.1.1.4) (Leucine--tRNA ligase) (LeuRS)	NVLQPIGWDAFGLPAEGAAVK	3		54	27	97.226	719.03	2154.07	2152.13	1.937	LIT
SYL_ECOLI	P07813	Leucyl-tRNA synthetase (EC 6.1.1.4) (Leucine--tRNA ligase) (LeuRS)	NVLQPIGWDAFGLPAEGAAVK	2		96	30	96.534	1077.09	2152.17	2152.13	0.036	LIT
SYL_ECOLI	P07813	Leucyl-tRNA synthetase (EC 6.1.1.4) (Leucine--tRNA ligase) (LeuRS)	NNTAPAPWTYDNIAYMK	2		79	30	66.898	985.47	1968.92	1968.9	0.021	LIT
SYL_ECOLI	P07813	Leucyl-tRNA synthetase (EC 6.1.1.4) (Leucine--tRNA ligase) (LeuRS)	NNGIDPQVMVER	2		48	24	63.48	686.379	1370.74	1370.66	0.082	Q-TOF
SYL_ECOLI	P07813	Leucyl-tRNA synthetase (EC 6.1.1.4) (Leucine--tRNA ligase) (LeuRS)	MQEQYRPEEIESK	3		31	21	43.71	556.273	1665.8	1665.77	0.03	Q-TOF
SYL_ECOLI	P07813	Leucyl-tRNA synthetase (EC 6.1.1.4) (Leucine--tRNA ligase) (LeuRS)	MLGFGYDWSR	2		53	27	71.758	616.84	1231.66	1230.55	1.116	LIT
SYL_ECOLI	P07813	Leucyl-tRNA synthetase (EC 6.1.1.4) (Leucine--tRNA ligase) (LeuRS)	VAEAEMATMEK	2	Met(O)	33	21	35.72	613.297	1224.58	1224.54	0.043	Q-TOF
SYL_ECOLI	P07813	Leucyl-tRNA synthetase (EC 6.1.1.4) (Leucine--tRNA ligase) (LeuRS)	MLGFGYDWSR	2	Met(O)	55	21	81.27	624.293	1246.57	1246.54	0.027	Q-TOF
SYL_ECOLI	P07813	Leucyl-tRNA synthetase (EC 6.1.1.4) (Leucine--tRNA ligase) (LeuRS)	LTAMGVGER	2	Met(O)	24	21	19.85	475.217	948.419	948.47	-0.051	Q-TOF
SYL_ECOLI	P07813	Leucyl-tRNA synthetase (EC 6.1.1.4) (Leucine--tRNA ligase) (LeuRS)	DAGMVNSDEPAK	2	Met(O)	33	21	14.41	625.271	1248.53	1248.53	-0.002	Q-TOF
SYL_ECOLI	P07813	Leucyl-tRNA synthetase (EC 6.1.1.4) (Leucine--tRNA ligase) (LeuRS)	ALMQEALLAVVR	2	Met(O)	47	21	83.5	665.387	1328.76	1328.75	0.011	Q-TOF
SYL_ECOLI	P07813	Leucyl-tRNA synthetase (EC 6.1.1.4) (Leucine--tRNA ligase) (LeuRS)	AKDAAGHELVYTGMSK	4	Met(O)	23	21	38.8	424.209	1692.81	1692.81	-0.007	Q-TOF
SYL_ECOLI	P07813	Leucyl-tRNA synthetase (EC 6.1.1.4) (Leucine--tRNA ligase) (LeuRS)	AKDAAGHELVYTGMSK	3	Met(O)	26	21	37.33	565.285	1692.83	1692.81	0.019	Q-TOF
SYL_ECOLI	P07813	Leucyl-tRNA synthetase (EC 6.1.1.4) (Leucine--tRNA ligase) (LeuRS)	LVYEHTAK	2		34	21	32.28	480.759	959.503	959.508	-0.004	Q-TOF
SYL_ECOLI	P07813	Leucyl-tRNA synthetase (EC 6.1.1.4) (Leucine--tRNA ligase) (LeuRS)	LTAMGVGER	2		66	24	33.54	467.219	932.423	932.475	-0.052	Q-TOF
SYL_ECOLI	P07813	Leucyl-tRNA synthetase (EC 6.1.1.4) (Leucine--tRNA ligase) (LeuRS)	LRDWGVSR	2		47	21	42.83	494.762	987.509	987.525	-0.016	Q-TOF
SYL_ECOLI	P07813	Leucyl-tRNA synthetase (EC 6.1.1.4) (Leucine--tRNA ligase) (LeuRS)	LHMGHVR	2		23	22	21.62	425.186	848.357	848.444	-0.086	Q-TOF
SYL_ECOLI	P07813	Leucyl-tRNA synthetase (EC 6.1.1.4) (Leucine--tRNA ligase) (LeuRS)	LDHWPDTVK	3		29	26	39.32	371.01	1110.01	1109.55	0.458	LIT
SYL_ECOLI	P07813	Leucyl-tRNA synthetase (EC 6.1.1.4) (Leucine--tRNA ligase) (LeuRS)	KVIYVPGK	2		36	21	14.46	452.26	902.505	902.559	-0.054	Q-TOF
SYL_ECOLI	P07813	Leucyl-tRNA synthetase (EC 6.1.1.4) (Leucine--tRNA ligase) (LeuRS)	KGVDTGFK	2		30	21	52.88	426.257	850.499	850.455	0.045	Q-TOF
SYL_ECOLI	P07813	Leucyl-tRNA synthetase (EC 6.1.1.4) (Leucine--tRNA ligase) (LeuRS)	ITVPVDATEEQVRER	3		37	21	69	581.332	1740.97	1740.9	0.074	Q-TOF
SYL_ECOLI	P07813	Leucyl-tRNA synthetase (EC 6.1.1.4) (Leucine--tRNA ligase) (LeuRS)	ITVPVDATEEQVR	3		46	21	61.02	486.254	1455.74	1455.76	-0.017	Q-TOF
SYL_ECOLI	P07813	Leucyl-tRNA synthetase (EC 6.1.1.4) (Leucine--tRNA ligase) (LeuRS)	ITVPVDATEEQVR	2		83	21	31.2	728.884	1455.75	1455.76	-0.003	Q-TOF
SYL_ECOLI	P07813	Leucyl-tRNA synthetase (EC 6.1.1.4) (Leucine--tRNA ligase) (LeuRS)	ITAYADELLNDLDK	2		60	27	81.939	797.16	1592.31	1592.79	-0.488	LIT
SYL_ECOLI	P07813	Leucyl-tRNA synthetase (EC 6.1.1.4) (Leucine--tRNA ligase) (LeuRS)	GEGDIDNAPWPVADEK	2		81	27	50.973	857.5	1712.98	1711.77	1.217	LIT
SYL_ECOLI	P07813	Leucyl-tRNA synthetase (EC 6.1.1.4) (Leucine--tRNA ligase) (LeuRS)	GDVAALNVDALTENQK	3		62	21	42.53	553.246	1656.72	1656.83	-0.115	Q-TOF
SYL_ECOLI	P07813	Leucyl-tRNA synthetase (EC 6.1.1.4) (Leucine--tRNA ligase) (LeuRS)	GDVAALNVDALTENQK	2		88	30	52.69	829.921	1657.83	1656.83	0.996	LIT
SYL_ECOLI	P07813	Leucyl-tRNA synthetase (EC 6.1.1.4) (Leucine--tRNA ligase) (LeuRS)	GDVAALNVDALTEDQK	2		65	27	48.941	830.62	1659.22	1657.82	1.41	LIT
SYL_ECOLI	P07813	Leucyl-tRNA synthetase (EC 6.1.1.4) (Leucine--tRNA ligase) (LeuRS)	FFTELYKK	3		28	21	72.2	359.188	1074.54	1074.58	-0.033	Q-TOF
SYL_ECOLI	P07813	Leucyl-tRNA synthetase (EC 6.1.1.4) (Leucine--tRNA ligase) (LeuRS)	FFTELYKK	2		44	21	59.95	538.29	1074.57	1074.58	-0.01	Q-TOF
SYL_ECOLI	P07813	Leucyl-tRNA synthetase (EC 6.1.1.4) (Leucine--tRNA ligase) (LeuRS)	FFTELYK	2		40	22	55.16	474.213	946.411	946.48	-0.069	Q-TOF
SYL_ECOLI	P07813	Leucyl-tRNA synthetase (EC 6.1.1.4) (Leucine--tRNA ligase) (LeuRS)	ETDTFDTFMESSWYYAR	2		77	27	102.947	1075.43	2148.84	2147.88	0.967	LIT
SYL_ECOLI	P07813	Leucyl-tRNA synthetase (EC 6.1.1.4) (Leucine--tRNA ligase) (LeuRS)	ELATCTPEYYR	2		53	24	44.18	701.776	1401.54	1401.62	-0.087	Q-TOF
SYL_ECOLI	P07813	Leucyl-tRNA synthetase (EC 6.1.1.4) (Leucine--tRNA ligase) (LeuRS)	EIPQWFIK	2		32	21	41.23	530.77	1059.53	1059.58	-0.049	Q-TOF
SYL_ECOLI	P07813	Leucyl-tRNA synthetase (EC 6.1.1.4) (Leucine--tRNA ligase) (LeuRS)	DAGMVNSDEPAK	2		43	24	29.43	617.326	1232.64	1232.53	0.103	Q-TOF
SYL_ECOLI	P07813	Leucyl-tRNA synthetase (EC 6.1.1.4) (Leucine--tRNA ligase) (LeuRS)	DAAGHELVYTGMSK	3		44	21	59.89	493.575	1477.7	1477.69	0.016	Q-TOF
SYL_ECOLI	P07813	Leucyl-tRNA synthetase (EC 6.1.1.4) (Leucine--tRNA ligase) (LeuRS)	DAAGHELVYTGMSK	2		36	27	31.827	739.53	1477.05	1477.69	-0.642	LIT
SYL_ECOLI	P07813	Leucyl-tRNA synthetase (EC 6.1.1.4) (Leucine--tRNA ligase) (LeuRS)	APTDGEQDRALMQEALLAVVR	3		58	27	76.128	762.3	2283.88	2282.17	1.709	LIT
SYL_ECOLI	P07813	Leucyl-tRNA synthetase (EC 6.1.1.4) (Leucine--tRNA ligase) (LeuRS)	APTDGEQDR	2		52	21	8.65	494.699	987.383	987.426	-0.043	Q-TOF
SYL_ECOLI	P07813	Leucyl-tRNA synthetase (EC 6.1.1.4) (Leucine--tRNA ligase) (LeuRS)	ALMQEALLAVVR	2		81	22	74.41	657.341	1312.67	1312.75	-0.086	Q-TOF
SYL_ECOLI	P07813	Leucyl-tRNA synthetase (EC 6.1.1.4) (Leucine--tRNA ligase) (LeuRS)	AKITVPVDATEEQVR	3		46	21	72.34	552.669	1654.98	1654.89	0.096	Q-TOF
SYL_ECOLI	P07813	Leucyl-tRNA synthetase (EC 6.1.1.4) (Leucine--tRNA ligase) (LeuRS)	AKDAAGHELVYTGMSK	3		32	21	44.4	559.957	1676.85	1676.82	0.03	Q-TOF
SYL_ECOLI	P07813	Leucyl-tRNA synthetase (EC 6.1.1.4) (Leucine--tRNA ligase) (LeuRS)	AGQEHLVAK	2		54	27	33.525	476.9	951.785	951.514	0.272	LIT
SYL_ECOLI	P07813	Leucyl-tRNA synthetase (EC 6.1.1.4) (Leucine--tRNA ligase) (LeuRS)	AAENNPELAAFIDECR	3		67	21	40.37	607.266	1818.78	1818.82	-0.043	Q-TOF
SYL_ECOLI	P07813	Leucyl-tRNA synthetase (EC 6.1.1.4) (Leucine--tRNA ligase) (LeuRS)	AAENNPELAAFIDECR	2		80	27	65.304	910.99	1819.96	1818.82	1.145	LIT
SYL_ECOLI	P07813	Leucyl-tRNA synthetase (EC 6.1.1.4) (Leucine--tRNA ligase) (LeuRS)	VAEAEMATMEK	2	2Met(O)	40	21	14.92	621.269	1240.52	1240.53	-0.008	Q-TOF
TYPH_ECOLI	P07650	Thymidine phosphorylase (EC 2.4.2.4) (TdRPase)	YLPTAMLTK	2		34	21	84.66	519.319	1036.62	1036.56	0.061	Q-TOF
TYPH_ECOLI	P07650	Thymidine phosphorylase (EC 2.4.2.4) (TdRPase)	VSLTMAMR	2		53	21	77.04	454.758	907.501	907.462	0.039	Q-TOF
TYPH_ECOLI	P07650	Thymidine phosphorylase (EC 2.4.2.4) (TdRPase)	VGSGAFMPTYELSEALAEAIVGVANGAGVR	3		80	27	110.253	980	2936.98	2935.47	1.503	LIT
TYPH_ECOLI	P07650	Thymidine phosphorylase (EC 2.4.2.4) (TdRPase)	VGSGAFMPTYELSEALAEAIVGVANGAGVR	2		110	30	110.238	1468.8	2935.59	2935.47	0.113	LIT
TYPH_ECOLI	P07650	Thymidine phosphorylase (EC 2.4.2.4) (TdRPase)	TTALLTDMNQVLASSAGNAVEVR	3		68	21	121.8	787.776	2360.31	2360.2	0.106	Q-TOF
TYPH_ECOLI	P07650	Thymidine phosphorylase (EC 2.4.2.4) (TdRPase)	TTALLTDMNQVLASSAGNAVEVR	2		137	30	92.864	1181	2359.99	2360.2	-0.212	LIT
TYPH_ECOLI	P07650	Thymidine phosphorylase (EC 2.4.2.4) (TdRPase)	SLHLNGPIVDK	3		53	24	41.92	398.188	1191.54	1191.66	-0.118	Q-TOF
TYPH_ECOLI	P07650	Thymidine phosphorylase (EC 2.4.2.4) (TdRPase)	SLHLNGPIVDK	2		49	21	77.79	596.856	1191.7	1191.66	0.037	Q-TOF
TYPH_ECOLI	P07650	Thymidine phosphorylase (EC 2.4.2.4) (TdRPase)	QASDTIDYSVGFTDMAR	2		103	30	64.987	939	1875.98	1875.83	0.155	LIT
TYPH_ECOLI	P07650	Thymidine phosphorylase (EC 2.4.2.4) (TdRPase)	MFLAQEIIRK	3		32	22	52.04	416.88	1247.62	1247.71	-0.088	Q-TOF
TYPH_ECOLI	P07650	Thymidine phosphorylase (EC 2.4.2.4) (TdRPase)	MFLAQEIIR	2		65	26	58.528	560.95	1119.88	1119.61	0.274	LIT
TYPH_ECOLI	P07650	Thymidine phosphorylase (EC 2.4.2.4) (TdRPase)	YLPTAMLTK	2	Met(O)	30	21	55.48	527.298	1052.58	1052.56	0.024	Q-TOF
TYPH_ECOLI	P07650	Thymidine phosphorylase (EC 2.4.2.4) (TdRPase)	VSLTMAMR	2	Met(O)	51	21	45.55	462.731	923.447	923.457	-0.009	Q-TOF
TYPH_ECOLI	P07650	Thymidine phosphorylase (EC 2.4.2.4) (TdRPase)	VGSGAFMPTYELSEALAEAIVGVANGAGVR	3	Met(O)	47	27	109.98	985	2951.98	2951.47	0.508	LIT
TYPH_ECOLI	P07650	Thymidine phosphorylase (EC 2.4.2.4) (TdRPase)	MFLAQEIIR	2	Met(O)	33	21	75.45	568.813	1135.61	1135.61	0.006	Q-TOF
TYPH_ECOLI	P07650	Thymidine phosphorylase (EC 2.4.2.4) (TdRPase)	LAEGLDALVMDVK	2	Met(O)	55	27	74.419	695.51	1389.01	1388.72	0.283	LIT
TYPH_ECOLI	P07650	Thymidine phosphorylase (EC 2.4.2.4) (TdRPase)	KLAEGLDALVMDVK	3	Met(O)	34	21	83.48	506.602	1516.78	1516.82	-0.033	Q-TOF
TYPH_ECOLI	P07650	Thymidine phosphorylase (EC 2.4.2.4) (TdRPase)	AVYADTEGFVSEMDTR	2	Met(O)	47	29	43.506	903.48	1804.94	1805.78	-0.832	LIT
TYPH_ECOLI	P07650	Thymidine phosphorylase (EC 2.4.2.4) (TdRPase)	ALGMAVVAMGGGR	2	Met(O)	28	21	60.85	603.338	1204.66	1204.61	0.056	Q-TOF
TYPH_ECOLI	P07650	Thymidine phosphorylase (EC 2.4.2.4) (TdRPase)	LQAVLDNGKAAEVFGR	3		49	21	36.63	563.289	1686.85	1686.9	-0.06	Q-TOF
TYPH_ECOLI	P07650	Thymidine phosphorylase (EC 2.4.2.4) (TdRPase)	LQAVLDNGK	2		52	22	31.14	479.238	956.461	956.529	-0.068	Q-TOF
TYPH_ECOLI	P07650	Thymidine phosphorylase (EC 2.4.2.4) (TdRPase)	LGDQVDGQRPLAVIHAK	4		28	24	55.78	455.024	1816.07	1815.99	0.07	Q-TOF
TYPH_ECOLI	P07650	Thymidine phosphorylase (EC 2.4.2.4) (TdRPase)	LGDQVDGQRPLAVIHAK	3		34	21	27.9	606.355	1816.04	1815.99	0.048	Q-TOF
TYPH_ECOLI	P07650	Thymidine phosphorylase (EC 2.4.2.4) (TdRPase)	LESIPGFDIFPDDNRFR	3		41	27	89.039	680.38	2038.12	2037	1.123	LIT
TYPH_ECOLI	P07650	Thymidine phosphorylase (EC 2.4.2.4) (TdRPase)	LESIPGFDIFPDDNR	3		29	27	91.762	579.29	1734.85	1733.83	1.022	LIT
TYPH_ECOLI	P07650	Thymidine phosphorylase (EC 2.4.2.4) (TdRPase)	LESIPGFDIFPDDNR	2		45	27	74.798	868.5	1734.98	1733.83	1.159	LIT
TYPH_ECOLI	P07650	Thymidine phosphorylase (EC 2.4.2.4) (TdRPase)	LAEGLDALVMDVK	3		45	27	79.777	458.86	1373.56	1372.73	0.831	LIT
TYPH_ECOLI	P07650	Thymidine phosphorylase (EC 2.4.2.4) (TdRPase)	LAEGLDALVMDVK	2		68	27	80.151	688.31	1374.61	1372.73	1.878	LIT
TYPH_ECOLI	P07650	Thymidine phosphorylase (EC 2.4.2.4) (TdRPase)	LADKAPESTPTVYR	3		53	21	41.8	516.623	1546.85	1546.8	0.048	Q-TOF
TYPH_ECOLI	P07650	Thymidine phosphorylase (EC 2.4.2.4) (TdRPase)	LADKAPESTPTVYR	2		58	21	42.3	774.42	1546.83	1546.8	0.026	Q-TOF
TYPH_ECOLI	P07650	Thymidine phosphorylase (EC 2.4.2.4) (TdRPase)	KLAEGLDALVMDVK	3		46	21	85.19	501.289	1500.85	1500.82	0.023	Q-TOF
TYPH_ECOLI	P07650	Thymidine phosphorylase (EC 2.4.2.4) (TdRPase)	KLAEGLDALVMDVK	2		85	30	65.738	751.992	1501.97	1500.82	1.147	LIT
TYPH_ECOLI	P07650	Thymidine phosphorylase (EC 2.4.2.4) (TdRPase)	GPTDFVENYAK	2		57	24	62.42	620.752	1239.49	1239.58	-0.088	Q-TOF
TYPH_ECOLI	P07650	Thymidine phosphorylase (EC 2.4.2.4) (TdRPase)	GLGHTGGTLDK	2		54	24	24.68	528.24	1054.47	1054.54	-0.075	Q-TOF
TYPH_ECOLI	P07650	Thymidine phosphorylase (EC 2.4.2.4) (TdRPase)	GLGHTGGTLDK	1		30	27	11.58	1055.33	1054.32	1054.54	-0.218	LIT
TYPH_ECOLI	P07650	Thymidine phosphorylase (EC 2.4.2.4) (TdRPase)	FREIIK	2		28	21	45.16	403.264	804.513	804.486	0.028	Q-TOF
TYPH_ECOLI	P07650	Thymidine phosphorylase (EC 2.4.2.4) (TdRPase)	FLAQEIIR	2		53	21	88.71	495.283	988.551	988.571	-0.019	Q-TOF
TYPH_ECOLI	P07650	Thymidine phosphorylase (EC 2.4.2.4) (TdRPase)	FFINGIR	2		40	29	45.717	434.03	866.045	865.481	0.564	LIT
TYPH_ECOLI	P07650	Thymidine phosphorylase (EC 2.4.2.4) (TdRPase)	EAVQFLTGEYRNPR	3		44	21	83.3	560.64	1678.9	1678.84	0.055	Q-TOF
TYPH_ECOLI	P07650	Thymidine phosphorylase (EC 2.4.2.4) (TdRPase)	EAVQFLTGEYRNPR	2		32	26	52.124	840.54	1679.07	1678.84	0.223	LIT
TYPH_ECOLI	P07650	Thymidine phosphorylase (EC 2.4.2.4) (TdRPase)	EAVQFLTGEYR	2		67	21	60.22	656.802	1311.59	1311.65	-0.057	Q-TOF
TYPH_ECOLI	P07650	Thymidine phosphorylase (EC 2.4.2.4) (TdRPase)	DVGVAIIGQTSSLAPADKR	3		61	22	70.75	633.352	1897.03	1897.03	0.007	Q-TOF
TYPH_ECOLI	P07650	Thymidine phosphorylase (EC 2.4.2.4) (TdRPase)	DVGVAIIGQTSSLAPADKR	2		59	27	49.269	950.03	1898.05	1897.03	1.019	LIT
TYPH_ECOLI	P07650	Thymidine phosphorylase (EC 2.4.2.4) (TdRPase)	DVGVAIIGQTSSLAPADK	2		72	21	81.05	871.571	1741.13	1740.93	0.201	Q-TOF
TYPH_ECOLI	P07650	Thymidine phosphorylase (EC 2.4.2.4) (TdRPase)	DSGTVLDWK	2		64	21	62.42	510.747	1019.48	1019.49	-0.013	Q-TOF
TYPH_ECOLI	P07650	Thymidine phosphorylase (EC 2.4.2.4) (TdRPase)	DNTISEGQIAALAMTIFFHDMTMPER	3		36	29	110.044	981.003	2939.99	2938.37	1.622	LIT
TYPH_ECOLI	P07650	Thymidine phosphorylase (EC 2.4.2.4) (TdRPase)	DITATVDSIPLITASILAK	3		41	27	109.718	648.32	1941.94	1941.1	0.835	LIT
TYPH_ECOLI	P07650	Thymidine phosphorylase (EC 2.4.2.4) (TdRPase)	DITATVDSIPLITASILAK	2		59	27	109.67	972.14	1942.27	1941.1	1.162	LIT
TYPH_ECOLI	P07650	Thymidine phosphorylase (EC 2.4.2.4) (TdRPase)	DGHALSDEEIR	3		56	21	35.26	414.579	1240.71	1240.57	0.147	Q-TOF
TYPH_ECOLI	P07650	Thymidine phosphorylase (EC 2.4.2.4) (TdRPase)	DGHALSDEEIR	2		49	21	53.03	621.305	1240.6	1240.57	0.027	Q-TOF
TYPH_ECOLI	P07650	Thymidine phosphorylase (EC 2.4.2.4) (TdRPase)	DENNWQEAAK	2		50	21	32.09	602.815	1203.62	1203.52	0.1	Q-TOF
TYPH_ECOLI	P07650	Thymidine phosphorylase (EC 2.4.2.4) (TdRPase)	AVYADTEGFVSEMDTR	3		60	21	57.1	597.618	1789.83	1789.78	0.048	Q-TOF
TYPH_ECOLI	P07650	Thymidine phosphorylase (EC 2.4.2.4) (TdRPase)	AVYADTEGFVSEMDTR	2		91	27	54.233	896.48	1790.94	1789.78	1.163	LIT
TYPH_ECOLI	P07650	Thymidine phosphorylase (EC 2.4.2.4) (TdRPase)	APESTPTVYR	2		32	24	49.3	560.78	1119.55	1119.56	-0.011	Q-TOF
TYPH_ECOLI	P07650	Thymidine phosphorylase (EC 2.4.2.4) (TdRPase)	ALGMAVVAMGGGRR	3		30	20	53.43	449.279	1344.82	1344.71	0.103	Q-TOF
TYPH_ECOLI	P07650	Thymidine phosphorylase (EC 2.4.2.4) (TdRPase)	ALGMAVVAMGGGRR	2		39	27	32.325	674.14	1346.27	1344.71	1.554	LIT
TYPH_ECOLI	P07650	Thymidine phosphorylase (EC 2.4.2.4) (TdRPase)	ALGMAVVAMGGGR	2		66	29	45.118	595.42	1188.83	1188.61	0.215	LIT
TYPH_ECOLI	P07650	Thymidine phosphorylase (EC 2.4.2.4) (TdRPase)	AKLQAVLDNGK	2		61	21	59.94	578.825	1155.63	1155.66	-0.026	Q-TOF
TYPH_ECOLI	P07650	Thymidine phosphorylase (EC 2.4.2.4) (TdRPase)	AAEVFGR	2		34	22	29.46	375.156	748.297	748.387	-0.089	Q-TOF
TYPH_ECOLI	P07650	Thymidine phosphorylase (EC 2.4.2.4) (TdRPase)	VSLTMAMR	2	2Met(O)	27	21	35.96	470.734	939.453	939.452	0.002	Q-TOF
TYPH_ECOLI	P07650	Thymidine phosphorylase (EC 2.4.2.4) (TdRPase)	ALGMAVVAMGGGR	2	2Met(O)	22	21	41.09	611.321	1220.63	1220.6	0.027	Q-TOF
IF2_ECOLI	P02995	Translation initiation factor IF-2	YYSVIYNLIDEVK	2		57	25	114.08	809.933	1617.85	1617.83	0.022	Q-TOF
IF2_ECOLI	P02995	Translation initiation factor IF-2	WTDNAEPTEDSSDYHVTTSQHAR	4		59	21	30	662.569	2646.25	2646.12	0.124	Q-TOF
IF2_ECOLI	P02995	Translation initiation factor IF-2	WTDNAEPTEDSSDYHVTTSQHAR	3		46	29	24.917	883.173	2646.5	2646.12	0.376	LIT
IF2_ECOLI	P02995	Translation initiation factor IF-2	VIEAESLDLR	2		76	21	38.84	572.791	1143.57	1143.61	-0.047	Q-TOF
IF2_ECOLI	P02995	Translation initiation factor IF-2	TSLLDYIR	2		61	30	70.203	490.72	979.425	979.534	-0.109	LIT
IF2_ECOLI	P02995	Translation initiation factor IF-2	SVQIEVR	2		41	24	32.31	415.728	829.441	829.466	-0.024	Q-TOF
IF2_ECOLI	P02995	Translation initiation factor IF-2	STLNIPGTGGKSK	3		24	21	46.02	420.615	1258.82	1258.69	0.134	Q-TOF
IF2_ECOLI	P02995	Translation initiation factor IF-2	STLNIPGTGGK	2		50	21	57.69	522.836	1043.66	1043.56	0.096	Q-TOF
IF2_ECOLI	P02995	Translation initiation factor IF-2	SADDSVSAQEK	2		55	24	27.72	568.759	1135.5	1135.5	0.004	Q-TOF
IF2_ECOLI	P02995	Translation initiation factor IF-2	RDPQEAER	2		21	21	8.77	500.731	999.448	999.473	-0.026	Q-TOF
IF2_ECOLI	P02995	Translation initiation factor IF-2	QTLIDHLNQK	3		41	24	36.09	403.871	1208.59	1208.65	-0.06	Q-TOF
IF2_ECOLI	P02995	Translation initiation factor IF-2	QTLIDHLNQK	2		30	21	70.25	605.344	1208.67	1208.65	0.022	Q-TOF
IF2_ECOLI	P02995	Translation initiation factor IF-2	QQIIGLAEVR	2		40	21	68.33	563.879	1125.74	1125.65	0.092	Q-TOF
IF2_ECOLI	P02995	Translation initiation factor IF-2	QAEDESDREVEGGR	3		38	24	27.85	526.246	1575.72	1575.68	0.04	Q-TOF
IF2_ECOLI	P02995	Translation initiation factor IF-2	QAEDESDR	2		24	21	36.06	475.25	948.485	948.378	0.107	Q-TOF
IF2_ECOLI	P02995	Translation initiation factor IF-2	NSGPDKLTLQR	3		23	21	54.02	410.246	1227.72	1227.66	0.059	Q-TOF
IF2_ECOLI	P02995	Translation initiation factor IF-2	NGMECGIGVK	2		48	24	44.3	532.767	1063.52	1063.48	0.04	Q-TOF
IF2_ECOLI	P02995	Translation initiation factor IF-2	NELSQYGILPEEWGGESQFVHVSAK	3		39	27	69.247	936.12	2805.34	2803.34	1.993	LIT
IF2_ECOLI	P02995	Translation initiation factor IF-2	GSQVIKAMMK	2	Met(O)	24	21	33.05	554.805	1107.6	1107.58	0.017	Q-TOF
IF2_ECOLI	P02995	Translation initiation factor IF-2	ENELEEAVMSDRDTGAAAEPR	3	Met(O)	29	27	45.104	769.41	2305.21	2305.01	0.195	LIT
IF2_ECOLI	P02995	Translation initiation factor IF-2	APVVTIMGHVDHGK	3	Met(O)	29	21	40.38	492.935	1475.78	1475.76	0.028	Q-TOF
IF2_ECOLI	P02995	Translation initiation factor IF-2	LVQQFADAGIRK	3		50	22	40.69	449.203	1344.59	1344.75	-0.164	Q-TOF
IF2_ECOLI	P02995	Translation initiation factor IF-2	LVQQFADAGIR	2		51	21	61.89	609.338	1216.66	1216.66	0.004	Q-TOF
IF2_ECOLI	P02995	Translation initiation factor IF-2	LSTDEVK	2		32	24	24.95	396.171	790.327	790.407	-0.081	Q-TOF
IF2_ECOLI	P02995	Translation initiation factor IF-2	LGAMATINQVIDQETAQLVAEEMGHK	3		32	21	37.67	933.159	2796.45	2796.38	0.077	Q-TOF
IF2_ECOLI	P02995	Translation initiation factor IF-2	LAAEEQAQR	2		66	24	27.6	508.254	1014.49	1014.51	-0.017	Q-TOF
IF2_ECOLI	P02995	Translation initiation factor IF-2	KVIEAESLDLR	3		35	21	47.81	424.915	1271.72	1271.71	0.015	Q-TOF
IF2_ECOLI	P02995	Translation initiation factor IF-2	KVIEAESLDLR	2		60	21	29.67	636.869	1271.72	1271.71	0.015	Q-TOF
IF2_ECOLI	P02995	Translation initiation factor IF-2	KSADDSVSAQEK	2		63	21	11.99	632.792	1263.57	1263.59	-0.025	Q-TOF
IF2_ECOLI	P02995	Translation initiation factor IF-2	KGSSLQQGFQKPAQAVNR	4		22	21	46.42	486.765	1943.03	1943.03	-0.003	Q-TOF
IF2_ECOLI	P02995	Translation initiation factor IF-2	KGSSLQQGFQKPAQAVNR	3		44	21	42.26	648.702	1943.08	1943.03	0.05	Q-TOF
IF2_ECOLI	P02995	Translation initiation factor IF-2	KGMASGAVIESFLDK	3		27	21	76.56	518.272	1551.79	1551.8	-0.002	Q-TOF
IF2_ECOLI	P02995	Translation initiation factor IF-2	KAEEEAR	2		22	21	5.57	416.701	831.387	831.409	-0.021	Q-TOF
IF2_ECOLI	P02995	Translation initiation factor IF-2	IDKPEADPDR	3		24	21	32.36	385.852	1154.53	1154.56	-0.023	Q-TOF
IF2_ECOLI	P02995	Translation initiation factor IF-2	IDKPEADPDR	2		41	21	9.34	578.292	1154.57	1154.56	0.012	Q-TOF
IF2_ECOLI	P02995	Translation initiation factor IF-2	GSSLQQGFQKPAQAVNR	3		46	21	15.76	605.994	1814.96	1814.94	0.022	Q-TOF
IF2_ECOLI	P02995	Translation initiation factor IF-2	GSSLQQGFQKPAQAVNR	2		55	21	26.93	908.459	1814.9	1814.94	-0.034	Q-TOF
IF2_ECOLI	P02995	Translation initiation factor IF-2	GRGPVATVLVR	2		43	21	25.87	562.873	1123.73	1123.68	0.049	Q-TOF
IF2_ECOLI	P02995	Translation initiation factor IF-2	GPVATVLVR	2		53	21	54.88	456.28	910.545	910.56	-0.015	Q-TOF
IF2_ECOLI	P02995	Translation initiation factor IF-2	GMASGAVIESFLDK	2		90	27	76.335	713.12	1424.22	1423.7	0.524	LIT
IF2_ECOLI	P02995	Translation initiation factor IF-2	GDIVLCGFEYGR	2		67	21	78.98	693.43	1384.85	1384.64	0.201	Q-TOF
IF2_ECOLI	P02995	Translation initiation factor IF-2	FKDDVNEVR	2		50	21	48.08	561.298	1120.58	1120.55	0.03	Q-TOF
IF2_ECOLI	P02995	Translation initiation factor IF-2	FGAIAGCMVTEGVVKR	3		39	21	88.12	565.632	1693.87	1693.86	0.01	Q-TOF
IF2_ECOLI	P02995	Translation initiation factor IF-2	FGAIAGCMVTEGVVK	2		52	22	71.73	769.893	1537.77	1537.76	0.008	Q-TOF
IF2_ECOLI	P02995	Translation initiation factor IF-2	EQEAAELKR	2		40	21	37.04	537.288	1072.56	1072.55	0.01	Q-TOF
IF2_ECOLI	P02995	Translation initiation factor IF-2	ENELEEAVMSDRDTGAAAEPR	3		48	22	86.82	764.06	2289.16	2289.02	0.139	Q-TOF
IF2_ECOLI	P02995	Translation initiation factor IF-2	ENELEEAVMSDR	2		65	24	78.92	711.359	1420.7	1420.61	0.089	Q-TOF
IF2_ECOLI	P02995	Translation initiation factor IF-2	EGTLHKGDIVLCGFEYGR	4		31	21	64.16	513.576	2050.28	2049.99	0.281	LIT
IF2_ECOLI	P02995	Translation initiation factor IF-2	DTGAAAEPR	2		30	21	15.52	444.198	886.382	886.414	-0.032	Q-TOF
IF2_ECOLI	P02995	Translation initiation factor IF-2	DPQEAER	2		23	22	32.62	422.709	843.403	843.372	0.031	Q-TOF
IF2_ECOLI	P02995	Translation initiation factor IF-2	DNVVIYEGELESLRR	3		27	21	85.7	598.005	1790.99	1790.92	0.078	Q-TOF
IF2_ECOLI	P02995	Translation initiation factor IF-2	DNVVIYEGELESLR	3		25	21	49.76	545.934	1634.78	1634.82	-0.036	Q-TOF
IF2_ECOLI	P02995	Translation initiation factor IF-2	DNVVIYEGELESLR	2		63	21	48.12	818.403	1634.79	1634.82	-0.023	Q-TOF
IF2_ECOLI	P02995	Translation initiation factor IF-2	APVVTIMGHVDHGK	3		32	21	63.45	487.611	1459.81	1459.76	0.051	Q-TOF
IF2_ECOLI	P02995	Translation initiation factor IF-2	APVVTIMGHVDHGK	2		36	21	70.07	730.911	1459.81	1459.76	0.047	Q-TOF
IF2_ECOLI	P02995	Translation initiation factor IF-2	AGTGIDELLDAILLQAEVLELK	3		53	21	45.08	775.478	2323.41	2323.29	0.124	Q-TOF
IF2_ECOLI	P02995	Translation initiation factor IF-2	ADVQGSVEAISDSLLK	3		61	27	69.789	545.06	1632.16	1630.84	1.317	LIT
IF2_ECOLI	P02995	Translation initiation factor IF-2	ADVQGSVEAISDSLLK	2		81	29	85.334	816.92	1631.83	1630.84	0.984	LIT
IF2_ECOLI	P02995	Translation initiation factor IF-2	AAQVPVVVAVNK	2		47	21	61.84	597.882	1193.75	1193.71	0.036	Q-TOF
IF2_ECOLI	P02995	Translation initiation factor IF-2	AAMSGMLSPELK	2		81	22	86.35	617.818	1233.62	1233.61	0.012	Q-TOF
ENO_ECOLI	P08324	Enolase (EC 4.2.1.11) (2-phosphoglycerate dehydratase) (2-phospho-D-glycerate hydro-lyase)	YVLAGEGNK	2		54	21	28.54	475.756	949.497	949.487	0.011	Q-TOF
ENO_ECOLI	P08324	Enolase (EC 4.2.1.11) (2-phosphoglycerate dehydratase) (2-phospho-D-glycerate hydro-lyase)	YVLAGEGNK	1		58	30	15.377	950.231	949.224	949.487	-0.263	LIT
ENO_ECOLI	P08324	Enolase (EC 4.2.1.11) (2-phosphoglycerate dehydratase) (2-phospho-D-glycerate hydro-lyase)	YSMPVPMMNIINGGEHADNNVDIQEFMIQPVGAK	3		38	29	108.45	1254.32	3759.94	3758.76	1.182	LIT
ENO_ECOLI	P08324	Enolase (EC 4.2.1.11) (2-phosphoglycerate dehydratase) (2-phospho-D-glycerate hydro-lyase)	YNQLIR	2		40	24	31.52	403.699	805.383	805.445	-0.061	Q-TOF
ENO_ECOLI	P08324	Enolase (EC 4.2.1.11) (2-phosphoglycerate dehydratase) (2-phospho-D-glycerate hydro-lyase)	YNQLIR	1		30	29	16.56	806.26	805.253	805.445	-0.192	LIT
ENO_ECOLI	P08324	Enolase (EC 4.2.1.11) (2-phosphoglycerate dehydratase) (2-phospho-D-glycerate hydro-lyase)	VLGDKIQLVGDDLFVTNTK	3		45	21	32.24	692.406	2074.2	2074.13	0.065	Q-TOF
ENO_ECOLI	P08324	Enolase (EC 4.2.1.11) (2-phosphoglycerate dehydratase) (2-phospho-D-glycerate hydro-lyase)	TVKEAIR	2		21	21	30.54	408.769	815.523	815.486	0.037	Q-TOF
ENO_ECOLI	P08324	Enolase (EC 4.2.1.11) (2-phosphoglycerate dehydratase) (2-phospho-D-glycerate hydro-lyase)	SKFGANAILAVSLANAK	3		55	21	84.84	559.005	1673.99	1673.95	0.048	Q-TOF
ENO_ECOLI	P08324	Enolase (EC 4.2.1.11) (2-phosphoglycerate dehydratase) (2-phospho-D-glycerate hydro-lyase)	SGETEDATIADLAVGTAAGQIK	3		78	22	93	706.705	2117.09	2117.05	0.044	Q-TOF
ENO_ECOLI	P08324	Enolase (EC 4.2.1.11) (2-phosphoglycerate dehydratase) (2-phospho-D-glycerate hydro-lyase)	SGETEDATIADLAVGTAAGQIK	2		117	27	64.107	1059.46	2116.91	2117.05	-0.143	LIT
ENO_ECOLI	P08324	Enolase (EC 4.2.1.11) (2-phosphoglycerate dehydratase) (2-phospho-D-glycerate hydro-lyase)	QYPIVSIEDGLDESDWDGFAYQTK	3		57	27	108.278	926.08	2775.22	2775.26	-0.037	LIT
ENO_ECOLI	P08324	Enolase (EC 4.2.1.11) (2-phosphoglycerate dehydratase) (2-phospho-D-glycerate hydro-lyase)	QYPIVSIEDGLDESDWDGFAYQTK	2		67	30	106.187	1388.9	2775.79	2775.26	0.531	LIT
[truncated: 11,470 more rows]
